# Supplementary material for: A transcriptional cross species map of pancreatic islet cells
Source: Mol Metab. 2022 Sep 13;66:101595. doi: 10.1016/j.molmet.2022.101595 (PMC9526148; doi:10.1016/j.molmet.2022.101595)
Supplement: Supplementary_Table_1 — Cell type composition per samples. [file mmc1.xlsx]

## Sheet: human
Supplementary Table 1A: Number and percentage of cells in human data set after QC and filtering
	donor 22		donor 24		donor 61		donor 63		donor 74
	# cells	percentage	# cells	percentage	# cells	percentage	# cells	percentage	# cells	percentage
alpha	1484	0.318387	2397	0.41399	1650	0.267683	2083	0.378246	3927	0.401698
beta	1975	0.423729	1485	0.256477	2196	0.356262	2440	0.443072	3827	0.391469
delta	450	0.0965458	498	0.0860104	1335	0.21658	221	0.0401307	385	0.0393822
PP	4	0.000858185	82	0.0141623	19	0.00308241	5	0.000907935	11	0.0011252
epsilon	3	0.000643639	14	0.00241796	0	0	4	0.000726348	5	0.000511457
polyhormonal	139	0.0298219	141	0.0243523	258	0.0418559	130	0.0236063	279	0.0285393
ductal	209	0.0448402	391	0.0675302	118	0.0191434	79	0.0143454	496	0.0507365
acinar	110	0.0236001	412	0.0711572	79	0.0128164	114	0.0207009	102	0.0104337
endothelial	12	0.00257455	36	0.00621762	18	0.00292018	50	0.00907935	8	0.000818331
stellate	119	0.025531	142	0.024525	166	0.0269306	81	0.0147086	202	0.0206628
fibroblast	140	0.0300365	146	0.0252159	307	0.0498053	296	0.0537498	478	0.0488953
immune	9	0.00193092	22	0.00379965	12	0.00194679	4	0.000726348	15	0.00153437
doublet	7	0.00150182	24	0.00414508	6	0.000973394	0	0	41	0.00419394

## Sheet: pig
Supplementary Table 1B: Number and percentage of cells in pig data set after QC and filtering
	sample 1		sample 2
	# cells	percentage	# cells	percentage
alpha
beta
delta
PP
epsilon
polyhormonal
ductal
acinar
endothelial
stellate
fibroblast
immune
doublet

## Sheet: mouse
Supplementary Table 1C: Number and percentage of cells in mouse data set after QC and filtering
	GSE128565 Ctrl group
	# cells	percentage
alpha	783	0.105355
beta	5664	0.76211
delta	494	0.0664693
PP	70	0.00941873
epsilon	3	0.00040366
polyhormonal	418	0.0562433
