# Supplementary material for: A transcriptional cross species map of pancreatic islet cells
Source: Mol Metab. 2022 Sep 13;66:101595. doi: 10.1016/j.molmet.2022.101595 (PMC9526148; doi:10.1016/j.molmet.2022.101595)
Supplement: Supplementary_Table_2 — Expression and conservation of mappable genes in endocrine cell types. [file mmc2.xlsx]

## Sheet: alpha
Supplementary Table 2A: Gene expression and conservation in pancreatic alpha cells
	Fraction of cells with gene expressed			Expression label exp: expressed in >5% of cells other: expressed in another cell type not detected: not expressed in any cell type			Conservation
human gene name	human_expressed	pig_expressed	mouse_expressed	human_detected	pig_detected	mouse_detected	pig_conserved	mouse_conserved
MT-ND1	0.998787	0.942225	1	exp	exp	exp	conserved	conserved
MT-ND2	0.999567	0.893089	0.998726	exp	exp	exp	conserved	conserved
MT-CO1	0.999653	0.99676	1	exp	exp	exp	conserved	conserved
MT-CO2	0.999567	0.99676	1	exp	exp	exp	conserved	conserved
MT-ATP8	0.0631661	0.00485961	0.203822	exp	not detected	exp	loss	conserved
MT-ATP6	0.999047	0.99784	1	exp	exp	exp	conserved	conserved
MT-CO3	0.99974	0.9973	1	exp	exp	exp	conserved	conserved
MT-ND3	0.992722	0.935745	0.923567	exp	exp	exp	conserved	conserved
MT-ND4L	0.459406	0.390389	0.261146	exp	exp	exp	conserved	conserved
MT-ND4	0.999134	0.99406	1	exp	exp	exp	conserved	conserved
MT-ND5	0.967247	0.920086	0.816561	exp	exp	exp	conserved	conserved
MT-ND6	0.481847	0.313715	0.0191083	exp	exp	not detected	conserved	loss
MT-CYB	0.998527	0.990821	1	exp	exp	exp	conserved	conserved
C9orf96	0.0140369	0.0037797	0	not detected	not detected	not detected	not detected	not detected
KCNH1	0.000519886	0.00107991	0.00764331	not detected	not detected	other	not detected	not detected
MRPL23	0.770297	0.697624	0.656051	exp	exp	exp	conserved	conserved
SURF1	0.662248	0.12257	0.380892	exp	exp	exp	conserved	conserved
RDH13	0.0981717	0.0280778	0.0356688	exp	not detected	other	loss	loss
MED22	0.0913266	0.0491361	0.0917197	exp	other	exp	loss	conserved
CACFD1	0.219392	0.11933	0.368153	exp	exp	exp	conserved	conserved
RPL7A	0.999047	0.99892	0.998726	exp	exp	exp	conserved	conserved
GREM1	0.0644658	0	0.00382166	exp	not detected	not detected	loss	loss
TMC4	0.222338	0.0485961	0.383439	exp	other	exp	loss	conserved
NDUFA3	0.74101	0.563175	0.500637	exp	exp	exp	conserved	conserved
SURF4	0.783034	0.568035	0.523567	exp	exp	exp	conserved	conserved
REXO4	0.317823	0.0539957	0.0789809	exp	exp	exp	conserved	conserved
POTEI	0.00112642	0	0.00127389	not detected	not detected	not detected	not detected	not detected
CHRNA7	0.00303267	0.00593952	0.00127389	not detected	not detected	not detected	not detected	not detected
SERTAD4	0.00147301	0.0188985	0.011465	other	not detected	not detected	not detected	not detected
DEDD	0.140889	0.0944924	0.0942675	exp	exp	exp	conserved	conserved
TSEN15	0.271034	0.12797	0.243312	exp	exp	exp	conserved	conserved
NIT1	0.269301	0.134989	0.142675	exp	exp	exp	conserved	conserved
PPIE	0.505935	0.144168	0.184713	exp	exp	exp	conserved	conserved
ACBD3	0.444676	0.0458963	0.319745	exp	other	exp	loss	conserved
COLGALT2	0.00155966	0.109071	0.0292994	not detected	exp	not detected	gain	not detected
APOBEC4	0.00155966	0	0.011465	not detected	not detected	not detected	not detected	not detected
UHRF1BP1L	0.109263	0.12581	0.104459	exp	exp	exp	conserved	conserved
PRKAB2	0.0853479	0.0734341	0.174522	exp	exp	exp	conserved	conserved
KLHDC9	0.0806689	0.25	0.0292994	exp	exp	other	conserved	loss
LCLAT1	0.169656	0.101512	0.0420382	exp	exp	other	conserved	loss
GOLGA3	0.280912	0.113931	0.169427	exp	exp	exp	conserved	conserved
PDIK1L	0.0431505	0.0545356	0.0433121	other	exp	other	gain	not detected
TUBD1	0.0584871	0.00593952	0.0101911	exp	not detected	not detected	loss	loss
ZNF605	0.0798024	0.0631749	0.0611465	exp	exp	exp	conserved	conserved
RGL1	0.0117841	0.0431965	0.089172	other	other	exp	not detected	gain
B3GNT4	0.00927129	0.0075594	0	not detected	not detected	not detected	not detected	not detected
ZC3H15	0.780608	0.348272	0.53758	exp	exp	exp	conserved	conserved
GGPS1	0.436877	0.12473	0.133758	exp	exp	exp	conserved	conserved
POT1	0.0648991	0.0259179	0.0433121	exp	not detected	other	loss	loss
VPS33A	0.155013	0.118251	0.056051	exp	exp	exp	conserved	conserved
PRRC2C	0.78624	0.36933	0.551592	exp	exp	exp	conserved	conserved
DIABLO	0.168183	0.357991	0.364331	exp	exp	exp	conserved	conserved
HPCAL4	0.0034659	0.00161987	0	not detected	not detected	not detected	not detected	not detected
KCTD10	0.112035	0.103132	0.0700637	exp	exp	exp	conserved	conserved
CSNK2A2	0.121653	0.0847732	0.0254777	exp	exp	other	conserved	loss
LMBR1L	0.0914999	0.0437365	0.0636943	exp	other	exp	loss	conserved
AMMECR1L	0.0396846	0.0572354	0.112102	not detected	exp	exp	gain	gain
CAPN6	0.00155966	0.00269978	0	not detected	not detected	not detected	not detected	not detected
POLR2D	0.148861	0.151188	0.150318	exp	exp	exp	conserved	conserved
ARPC5	0.937094	0.267279	0.663694	exp	exp	exp	conserved	conserved
RPP30	0.226324	0.0410367	0.101911	exp	other	exp	loss	conserved
RAP1A	0.619877	0.50216	0.366879	exp	exp	exp	conserved	conserved
FAM212B	0.0922797	0.00431965	0.0305732	exp	not detected	not detected	loss	loss
ARID4B	0.494931	0.387149	0.156688	exp	exp	exp	conserved	conserved
QKI	0.0850879	0.146328	0.0484076	exp	exp	other	conserved	loss
STIP1	0.575947	0.151188	0.329936	exp	exp	exp	conserved	conserved
DDX20	0.0750368	0.0426566	0.0496815	exp	other	other	loss	loss
ANKRD39	0.338099	0.325594	0.155414	exp	exp	exp	conserved	conserved
USF1	0.0175895	0.113931	0.112102	not detected	exp	exp	gain	gain
LRRC45	0.0368252	0.234341	0.0904459	other	exp	exp	gain	gain
CNNM3	0.0421974	0.0934125	0.0356688	other	exp	other	gain	not detected
LRRC43	0.00285937	0.00431965	0	not detected	not detected	not detected	not detected	not detected
AIG1	0.507062	0.149568	0.476433	exp	exp	exp	conserved	conserved
SYT12	0.000779828	0.00161987	0.00636943	not detected	not detected	not detected	not detected	not detected
H3F3A	0.996621	0.148488	0.991083	exp	exp	exp	conserved	conserved
LBH	0.170609	0.0464363	0.259873	exp	other	exp	loss	conserved
RANBP2	0.31687	0.147408	0.133758	exp	exp	exp	conserved	conserved
HID1	0.219998	0.36933	0.229299	exp	exp	exp	conserved	conserved
RSF1	0.548913	0.158747	0.321019	exp	exp	exp	conserved	conserved
PPM1A	0.380383	0.25054	0.215287	exp	exp	exp	conserved	conserved
C16orf80	0.372411	0.0367171	0.464968	exp	other	exp	loss	conserved
AAAS	0.197297	0.0437365	0.0382166	exp	other	not detected	loss	loss
EXTL1	0.00147301	0.0037797	0	not detected	not detected	not detected	not detected	not detected
CHIC2	0.19591	0.172246	0.292994	exp	exp	exp	conserved	conserved
NUP35	0.186812	0.103132	0.00127389	exp	exp	not detected	conserved	loss
LNX1	0.0569275	0.0345572	0.0458599	exp	not detected	other	loss	loss
DUSP19	0.0241747	0.149028	0.13121	other	exp	exp	gain	gain
TVP23A	0.00121307	0	0.0292994	not detected	not detected	not detected	not detected	not detected
PAK3	0.72888	0.138769	0.498089	exp	exp	exp	conserved	conserved
TSTD1	0.60662	0.0934125	0.00254777	exp	exp	not detected	conserved	loss
FIP1L1	0.334286	0.147948	0.416561	exp	exp	exp	conserved	conserved
TARBP1	0.0551079	0.0151188	0.00127389	exp	not detected	not detected	loss	loss
WDR77	0.330214	0.271058	0.119745	exp	exp	exp	conserved	conserved
AP2A1	0.417295	0.00323974	0.192357	exp	not detected	exp	loss	conserved
OVGP1	0.00701846	0.00809935	0.00127389	not detected	not detected	not detected	not detected	not detected
COA6	0.488086	0.156587	0.183439	exp	exp	exp	conserved	conserved
KCNK1	0.467897	0.174946	0.258599	exp	exp	exp	conserved	conserved
SMG7	0.183086	0.13121	0.123567	exp	exp	exp	conserved	conserved
TBCK	0.0711377	0.0296976	0.129936	exp	not detected	exp	loss	conserved
YAF2	0.299021	0.194924	0.248408	exp	exp	exp	conserved	conserved
HIVEP2	0.131964	0.0356371	0.0458599	exp	not detected	other	loss	loss
NMNAT2	0.168443	0.12095	0.00127389	exp	exp	not detected	conserved	loss
MYEOV2	0.83459	0.818035	0.787261	exp	exp	exp	conserved	conserved
TMEM120B	0.0451434	0.0426566	0.0127389	other	other	not detected	not detected	not detected
LAMC2	0.249892	0.102052	0.0178344	exp	exp	not detected	conserved	loss
MMGT1	0.201716	0.0912527	0.0420382	exp	exp	other	conserved	loss
C2orf47	0.256044	0.075054	0.229299	exp	exp	exp	conserved	conserved
DHRS7	0.526557	0.025378	0.309554	exp	other	exp	loss	conserved
C2orf69	0.214973	0.0237581	0.0127389	exp	not detected	not detected	loss	loss
NEK11	0.100511	0.0340173	0.00127389	exp	not detected	not detected	loss	loss
PPFIA2	0.00173295	0.0151188	0.0191083	other	other	other	not detected	not detected
DHX9	0.380903	0.605292	0.224204	exp	exp	exp	conserved	conserved
KIFAP3	0.226843	0.320734	0.140127	exp	exp	exp	conserved	conserved
BRWD3	0.0563209	0.0286177	0.0484076	exp	not detected	not detected	loss	loss
SEPT4	0.00207954	0.00215983	0.00636943	not detected	not detected	not detected	not detected	not detected
NAA40	0.0904601	0.0988121	0.0407643	exp	exp	other	conserved	loss
NCSTN	0.299627	0.12905	0.296815	exp	exp	exp	conserved	conserved
TBC1D24	0.0277272	0.0588553	0.033121	other	exp	other	gain	not detected
AMDHD2	0.117927	0.190065	0.121019	exp	exp	exp	conserved	conserved
TOMM40	0.526124	0.146328	0.371975	exp	exp	exp	conserved	conserved
FAM179A	0.0187159	0.0399568	0	not detected	not detected	not detected	not detected	not detected
COG2	0.161165	0.149568	0.0828025	exp	exp	exp	conserved	conserved
PGBD5	0.0364786	0.0572354	0.0789809	other	exp	exp	gain	gain
WSCD2	0.00372585	0.00485961	0.00636943	other	other	not detected	not detected	not detected
LRRC66	0.00337926	0.00269978	0	not detected	not detected	not detected	not detected	not detected
CPT1A	0.126592	0.279698	0.0458599	exp	exp	other	conserved	loss
SLC19A2	0.016463	0.050216	0.0152866	not detected	exp	not detected	gain	not detected
URB2	0.0298934	0.0210583	0.00764331	not detected	not detected	not detected	not detected	not detected
NBEAL1	0.678451	0.171706	0.221656	exp	exp	exp	conserved	conserved
TNFAIP3	0.0396846	0.0205184	0.0458599	other	not detected	other	not detected	not detected
PRDM4	0.132571	0.0545356	0.0280255	exp	exp	not detected	conserved	loss
CUEDC2	0.556538	0.299136	0.425478	exp	exp	exp	conserved	conserved
MMP17	0.000606533	0.00323974	0	not detected	not detected	not detected	not detected	not detected
DOK5	0.0016463	0.00107991	0.0101911	not detected	not detected	not detected	not detected	not detected
DDX23	0.29001	0.088013	0.0420382	exp	exp	other	conserved	loss
POLR3GL	0.504722	0.0723542	0.224204	exp	exp	exp	conserved	conserved
ERCC1	0.475695	0.172246	0.104459	exp	exp	exp	conserved	conserved
HSPE1	0.958149	0.788337	0.912102	exp	exp	exp	conserved	conserved
ARHGAP5	0.48384	0.441145	0.361783	exp	exp	exp	conserved	conserved
METTL8	0.0745169	0.0588553	0.0292994	exp	exp	other	conserved	loss
PFDN2	0.871242	0.49676	0.756688	exp	exp	exp	conserved	conserved
C1orf21	0.181873	0.0804536	0.118471	exp	exp	exp	conserved	conserved
LIN9	0.00667187	0.011879	0.0089172	not detected	not detected	not detected	not detected	not detected
CCDC138	0.013517	0.0739741	0.0089172	not detected	exp	not detected	gain	not detected
ZCRB1	0.754354	0.174406	0.833121	exp	exp	exp	conserved	conserved
ACTR6	0.192011	0.12203	0.056051	exp	exp	exp	conserved	conserved
FAM171B	0.092453	0.12311	0.107006	exp	exp	exp	conserved	conserved
PRICKLE1	0.00242613	0.0210583	0.0356688	other	not detected	other	not detected	not detected
ITGAV	0.476822	0.413607	0.166879	exp	exp	exp	conserved	conserved
DCX	0.00944459	0.0172786	0.0305732	other	other	other	not detected	not detected
CHD1L	0.124426	0.0329374	0.0292994	exp	other	other	loss	loss
FAM110D	0.0018196	0.00107991	0.00382166	not detected	not detected	not detected	not detected	not detected
RHOD	0.0392514	0.0944924	0.0152866	other	exp	not detected	gain	not detected
ANXA7	0.869075	0.213823	0.421656	exp	exp	exp	conserved	conserved
VAMP4	0.255177	0.225702	0.313376	exp	exp	exp	conserved	conserved
SEMA4A	0.00303267	0	0.0687898	not detected	not detected	exp	not detected	gain
SGOL2	0.0288537	0.00971922	0.00127389	not detected	not detected	not detected	not detected	not detected
CDR2L	0.00979118	0.116631	0.0242038	not detected	exp	not detected	gain	not detected
KCTD18	0.102504	0.0232181	0.0547771	exp	not detected	exp	loss	conserved
METTL25	0.0385582	0.00917927	0.033121	other	not detected	not detected	not detected	not detected
AAMDC	0.293735	0.338013	0.133758	exp	exp	exp	conserved	conserved
ZNF593	0.727667	0.13013	0.143949	exp	exp	exp	conserved	conserved
CCDC59	0.317044	0.144708	0.519745	exp	exp	exp	conserved	conserved
METTL13	0.161424	0.0205184	0.0471338	exp	not detected	not detected	loss	loss
ICT1	0.305	0.191685	0.405096	exp	exp	exp	conserved	conserved
ADAT2	0.021402	0.0566955	0.0292994	not detected	exp	not detected	gain	not detected
PPHLN1	0.4841	0.0734341	0.0089172	exp	exp	not detected	conserved	loss
INTS4	0.0926263	0.0102592	0.0356688	exp	not detected	other	loss	loss
UFC1	0.877654	0.459503	0.787261	exp	exp	exp	conserved	conserved
AADAC	0.00112642	0	0	not detected	not detected	not detected	not detected	not detected
MSS51	0.00597868	0.0296976	0.00127389	not detected	not detected	not detected	not detected	not detected
SCYL2	0.145221	0.142009	0.0942675	exp	exp	exp	conserved	conserved
AOX1	0.0642925	0.0140389	0.0101911	exp	not detected	other	loss	loss
CALCRL	0.000693181	0.00107991	0	not detected	not detected	not detected	not detected	not detected
FMO5	0.0241747	0.0518359	0.0458599	other	exp	other	gain	not detected
PARP1	0.561736	0.0696544	0.145223	exp	exp	exp	conserved	conserved
EDEM3	0.201196	0.12365	0.0216561	exp	exp	other	conserved	loss
LPIN3	0.0382982	0.00593952	0.00764331	other	not detected	not detected	not detected	not detected
USP21	0.0233949	0.00269978	0.0624204	not detected	not detected	exp	not detected	gain
ANTXR2	0.00147301	0.099892	0	not detected	exp	not detected	gain	not detected
SAP130	0.0411576	0.0545356	0.0343949	other	exp	other	gain	not detected
FAM129A	0.00831817	0.00107991	0.00254777	not detected	not detected	not detected	not detected	not detected
TMTC2	0.0188025	0.00593952	0.0203822	not detected	not detected	other	not detected	not detected
RNF2	0.105537	0.0588553	0.077707	exp	exp	exp	conserved	conserved
PIGC	0.476129	0.367711	0.0649682	exp	exp	exp	conserved	conserved
DNM3	0.0127372	0.00215983	0.0789809	other	not detected	exp	not detected	gain
RPS6KA6	0.010571	0.0205184	0.0089172	not detected	not detected	not detected	not detected	not detected
SLC6A15	0.00147301	0.0037797	0	not detected	not detected	not detected	not detected	not detected
UBE3B	0.142015	0.0944924	0.0598726	exp	exp	exp	conserved	conserved
SP1	0.108136	0.00431965	0.089172	exp	not detected	exp	loss	conserved
CCDC113	0.0376917	0.0156587	0.0713376	not detected	not detected	exp	not detected	gain
B4GALT3	0.366086	0.350972	0.309554	exp	exp	exp	conserved	conserved
PPOX	0.0694047	0.100972	0.112102	exp	exp	exp	conserved	conserved
ATP5H	0.887791	0	0.979618	exp	not detected	exp	loss	conserved
HDX	0.0534616	0.00161987	0.00254777	exp	not detected	not detected	loss	loss
PDK1	0.052855	0.164147	0.0789809	exp	exp	exp	conserved	conserved
KCTD2	0.0726107	0.170086	0.112102	exp	exp	exp	conserved	conserved
FHL1	0.250845	0.12149	0.0101911	exp	exp	not detected	conserved	loss
BZW1	0.827051	0.2554	0.207643	exp	exp	exp	conserved	conserved
KDM2A	0.150507	0.11933	0.252229	exp	exp	exp	conserved	conserved
SEMA4C	0.0200156	0.0269978	0.011465	other	not detected	not detected	not detected	not detected
ITGA6	0.0186292	0.00215983	0.0509554	other	not detected	exp	not detected	gain
GULP1	0.21246	0.00161987	0	exp	not detected	not detected	loss	loss
RNPC3	0.0878607	0.102052	0.124841	exp	exp	exp	conserved	conserved
LINC00493	0.772463	0.214363	0.419108	exp	exp	exp	conserved	conserved
DTD1	0.622043	0.139849	0.424204	exp	exp	exp	conserved	conserved
GINS3	0.0204488	0.00431965	0.00764331	other	not detected	not detected	not detected	not detected
USP54	0.034919	0.00971922	0.0229299	not detected	not detected	not detected	not detected	not detected
LRRIQ1	0.111689	0.00323974	0.011465	exp	not detected	not detected	loss	loss
PPP3CB	0.391734	0.25486	0.275159	exp	exp	exp	conserved	conserved
NDUFS2	0.569708	0.109611	0.73758	exp	exp	exp	conserved	conserved
RAB3IP	0.467377	0.219762	0.22293	exp	exp	exp	conserved	conserved
GMPPA	0.428906	0.211123	0.417834	exp	exp	exp	conserved	conserved
ADAMTS4	0.00320596	0.0037797	0	not detected	not detected	not detected	not detected	not detected
TRMT1L	0.0972186	0.12257	0.136306	exp	exp	exp	conserved	conserved
NTS	0.00563209	0.00323974	0.00127389	not detected	not detected	not detected	not detected	not detected
PRDM8	0.000606533	0.00161987	0	not detected	not detected	not detected	not detected	not detected
SLC16A5	0.00355255	0.012959	0	not detected	not detected	not detected	not detected	not detected
SWT1	0.0144701	0.00161987	0.182166	not detected	not detected	exp	not detected	gain
FCER1G	0.00493891	0.00485961	0.0089172	not detected	not detected	other	not detected	not detected
SUCO	0.439737	0.050216	0.214013	exp	exp	exp	conserved	conserved
RGN	0.135344	0.025378	0.0280255	exp	not detected	not detected	loss	loss
CNOT2	0.289143	0.107991	0.185987	exp	exp	exp	conserved	conserved
ADAM23	0.00251278	0.0221382	0.0152866	not detected	other	not detected	not detected	not detected
C2orf54	0.0510354	0.0890929	0	exp	exp	not detected	conserved	loss
PRR13	0.916645	0.355832	0.56051	exp	exp	exp	conserved	conserved
ETAA1	0.110736	0.0442765	0.033121	exp	other	not detected	loss	loss
MYT1L	0.0240014	0.0307775	0.159236	other	not detected	exp	not detected	gain
MAP3K12	0.012304	0.0777538	0.0573248	not detected	exp	exp	gain	gain
DHCR24	0.0529417	0.266739	0.0229299	exp	exp	other	conserved	loss
MMAB	0.492592	0.0453564	0.0305732	exp	other	other	loss	loss
PCBP2	0.920717	0.508639	0.89172	exp	exp	exp	conserved	conserved
PLXNA2	0.158392	0.164147	0.0458599	exp	exp	other	conserved	loss
IVNS1ABP	0.217399	0.12905	0.365605	exp	exp	exp	conserved	conserved
PRDX6	0.609826	0.291577	0.671338	exp	exp	exp	conserved	conserved
SMG5	0.130578	0.0534557	0.113376	exp	exp	exp	conserved	conserved
CEP290	0.16515	0.062095	0.150318	exp	exp	exp	conserved	conserved
UTP20	0.0737371	0.0178186	0.0267516	exp	other	not detected	loss	loss
FXYD2	0.669786	0.0836933	0.00127389	exp	exp	not detected	conserved	loss
UGGT1	0.16697	0.228402	0.16051	exp	exp	exp	conserved	conserved
CLIP1	0.334373	0.0485961	0.234395	exp	other	exp	loss	conserved
TMEM79	0.0270341	0.00161987	0.0140127	not detected	not detected	not detected	not detected	not detected
DSCAML1	0.028767	0.00593952	0	other	not detected	not detected	not detected	not detected
C1orf85	0.308899	0.0917927	0.388535	exp	exp	exp	conserved	conserved
FASTKD2	0.168183	0.0221382	0.0573248	exp	not detected	exp	loss	conserved
ANKRD45	0.0072784	0.000539957	0.0089172	not detected	not detected	not detected	not detected	not detected
MTERFD2	0.443029	0.0356371	0.0993631	exp	not detected	exp	loss	conserved
APOOL	0.0572741	0.0615551	0.0713376	exp	exp	exp	conserved	conserved
C12orf29	0.156312	0.0485961	0.0458599	exp	other	not detected	loss	loss
NID1	0.00207954	0.0151188	0.044586	not detected	not detected	not detected	not detected	not detected
FXYD6	0.357595	0.240281	0.638217	exp	exp	exp	conserved	conserved
RAPGEF4	0.0354389	0.00215983	0.208917	not detected	not detected	exp	not detected	gain
ZNF711	0.0325795	0.0399568	0.00636943	other	other	not detected	not detected	not detected
FAM222A	0.0961788	0.149568	0.126115	exp	exp	exp	conserved	conserved
PPIL3	0.256217	0.103672	0.103185	exp	exp	exp	conserved	conserved
ERO1LB	0.628368	0.224082	0.350318	exp	exp	exp	conserved	conserved
GPR137B	0.281951	0.171706	0.128662	exp	exp	exp	conserved	conserved
CAMK1G	0.0034659	0.0896328	0.0165605	not detected	exp	not detected	gain	not detected
KLF7	0.154493	0.037797	0.528662	exp	other	exp	loss	conserved
EDARADD	0.118534	0.0739741	0.00382166	exp	exp	not detected	conserved	loss
CHPF	0.69708	0.515119	0.256051	exp	exp	exp	conserved	conserved
CLK1	0.269821	0.241901	0.564331	exp	exp	exp	conserved	conserved
FAHD2B	0.0263409	0.00971922	0.169427	other	not detected	exp	not detected	gain
TOMM40L	0.0402911	0.0485961	0.132484	not detected	not detected	exp	not detected	gain
TMEM198	0.326228	0.233261	0.147771	exp	exp	exp	conserved	conserved
VHL	0.151027	0.0944924	0.0853503	exp	exp	exp	conserved	conserved
PRLHR	0.0265142	0.00161987	0	not detected	not detected	not detected	not detected	not detected
CNKSR1	0.107096	0.00593952	0.0356688	exp	not detected	other	loss	loss
CREB1	0.223637	0.154968	0.113376	exp	exp	exp	conserved	conserved
TSACC	0.00883806	0.00107991	0.0216561	not detected	not detected	not detected	not detected	not detected
LAMB3	0.139416	0.000539957	0	exp	not detected	not detected	loss	loss
NDUFB11	0.947751	0.673326	0.965605	exp	exp	exp	conserved	conserved
RBM10	0.218958	0.0453564	0.184713	exp	other	exp	loss	conserved
CCT3	0.837016	0.4946	0.533758	exp	exp	exp	conserved	conserved
ARL1	0.715189	0.451944	0.77707	exp	exp	exp	conserved	conserved
ZCCHC8	0.127805	0.0701944	0.0496815	exp	exp	other	conserved	loss
METTL21A	0.240101	0.12365	0.0420382	exp	exp	other	conserved	loss
KLHL20	0.122346	0.0469762	0.0127389	exp	other	not detected	loss	loss
NT5C	0.605927	0.0259179	0.234395	exp	other	exp	loss	conserved
HSD11B1	0.00216619	0.0826134	0	not detected	exp	not detected	gain	not detected
G0S2	0.107963	0.00971922	0	exp	other	not detected	loss	loss
PPP1R7	0.588857	0.0820734	0.135032	exp	exp	exp	conserved	conserved
ARMC7	0.0743436	0.00863931	0.0178344	exp	not detected	other	loss	loss
ADRBK1	0.103544	0.136609	0.129936	exp	exp	exp	conserved	conserved
OBSL1	0.19643	0.0145788	0.0649682	exp	not detected	exp	loss	conserved
TPR	0.455593	0.12689	0.565605	exp	exp	exp	conserved	conserved
MLTK	0.0569275	0.000539957	0.0254777	exp	not detected	not detected	loss	loss
PALLD	0.811541	0.00107991	0.0305732	exp	not detected	other	loss	loss
INHA	0.00355255	0.00161987	0.0993631	not detected	not detected	exp	not detected	gain
ZBTB37	0.0519886	0.0572354	0.0254777	exp	exp	not detected	conserved	loss
RSRC2	0.669613	0.400648	0.659873	exp	exp	exp	conserved	conserved
MBNL1	0.353869	0.25162	0.278981	exp	exp	exp	conserved	conserved
CENPL	0.0273806	0.00269978	0.0089172	other	not detected	not detected	not detected	not detected
DARS2	0.0415909	0.00161987	0.0305732	not detected	not detected	not detected	not detected	not detected
CBR4	0.384629	0.0939525	0.0649682	exp	exp	exp	conserved	conserved
TRAF3IP3	0.000433238	0.00215983	0	not detected	not detected	not detected	not detected	not detected
COL5A2	0.0052855	0.0280778	0	not detected	not detected	not detected	not detected	not detected
SP3	0.143835	0.168467	0.0993631	exp	exp	exp	conserved	conserved
LGALS8	0.216186	0.383369	0.129936	exp	exp	exp	conserved	conserved
C1orf74	0.0298934	0.164687	0.0522293	not detected	exp	exp	gain	gain
TPI1	0.98527	0.669006	0.723567	exp	exp	exp	conserved	conserved
STK11IP	0.0546746	0.0323974	0.0356688	exp	not detected	other	loss	loss
KCNMB4	0.00311931	0.0280778	0.00127389	not detected	other	not detected	not detected	not detected
WDR75	0.0910666	0.0518359	0.103185	exp	exp	exp	conserved	conserved
IRF6	0.186206	0.12041	0.161783	exp	exp	exp	conserved	conserved
DIEXF	0.0720042	0.0453564	0.0280255	exp	other	not detected	loss	loss
ENO2	0.355082	0.387689	0.077707	exp	exp	exp	conserved	conserved
C4orf22	0.00259943	0.0631749	0	not detected	exp	not detected	gain	not detected
NIF3L1	0.155013	0.0226782	0.0598726	exp	not detected	exp	loss	conserved
TMTC3	0.0888138	0.074514	0.0254777	exp	exp	other	conserved	loss
KNTC1	0.0116974	0.00269978	0.0089172	not detected	not detected	not detected	not detected	not detected
ASNSD1	0.411143	0.0782937	0.00127389	exp	exp	not detected	conserved	loss
SEZ6L2	0.768391	0.0475162	0.694268	exp	other	exp	loss	conserved
PTPRB	0.000173295	0.00161987	0.00382166	not detected	not detected	not detected	not detected	not detected
HEATR1	0.0642059	0.00215983	0.0089172	exp	not detected	not detected	loss	loss
FAM126B	0.181267	0.12905	0.123567	exp	exp	exp	conserved	conserved
OSGEPL1	0.039598	0.12419	0.0547771	other	exp	exp	gain	gain
SYT14	0.101378	0.0485961	0.0968153	exp	other	exp	loss	conserved
ORC2	0.0824885	0.0275378	0.0853503	exp	not detected	exp	loss	conserved
KITLG	0.00268608	0.00161987	0.00382166	not detected	not detected	not detected	not detected	not detected
C1orf27	0.222078	0.0350972	0.159236	exp	other	exp	loss	conserved
CACUL1	0.375617	0.347732	0.0802548	exp	exp	exp	conserved	conserved
NDUFB3	0.879993	0.62311	0.727389	exp	exp	exp	conserved	conserved
ACTN2	0.00285937	0.050216	0.0165605	not detected	exp	not detected	gain	not detected
PCP4L1	0.000953124	0.012419	0.481529	not detected	not detected	exp	not detected	gain
GLTP	0.335759	0.0442765	0.171975	exp	other	exp	loss	conserved
DUSP6	0.13751	0.0631749	0.0356688	exp	exp	other	conserved	loss
EIF3A	0.657829	0.420086	0.667516	exp	exp	exp	conserved	conserved
PTGS2	0.00736505	0.00161987	0	not detected	not detected	not detected	not detected	not detected
MEF2D	0.0962655	0.136069	0.178344	exp	exp	exp	conserved	conserved
CCNYL1	0.0527684	0.0410367	0.00509554	exp	other	not detected	loss	loss
C1D	0.646824	0.184125	0.364331	exp	exp	exp	conserved	conserved
SLC4A3	0.0363053	0.00917927	0.121019	other	not detected	exp	not detected	gain
ORMDL1	0.696733	0.188445	0.0878981	exp	exp	exp	conserved	conserved
EEF1A2	0.109349	0.0134989	0.403822	exp	not detected	exp	loss	conserved
OLA1	0.549086	0.0199784	0.364331	exp	not detected	exp	loss	conserved
MTR	0.0811888	0.00971922	0.0101911	exp	not detected	not detected	loss	loss
DENR	0.497964	0.536177	0.547771	exp	exp	exp	conserved	conserved
ASPHD1	0.703232	0.0658747	0.0598726	exp	exp	exp	conserved	conserved
GIT2	0.0955723	0.0356371	0.0764331	exp	not detected	exp	loss	conserved
KCTD13	0.133437	0.155508	0.281529	exp	exp	exp	conserved	conserved
CCDC62	0.0168096	0.0475162	0.0203822	not detected	other	not detected	not detected	not detected
PPP3R1	0.120354	0.0853132	0.147771	exp	exp	exp	conserved	conserved
CIR1	0.416428	0.157127	0.323567	exp	exp	exp	conserved	conserved
PNO1	0.389654	0.160907	0.157962	exp	exp	exp	conserved	conserved
WDR92	0.0788493	0.0523758	0.0407643	exp	exp	other	conserved	loss
APOA1BP	0.797505	0.468683	0.70828	exp	exp	exp	conserved	conserved
USP24	0.0808422	0.0145788	0.0420382	exp	not detected	other	loss	loss
SCRN3	0.118187	0.050216	0.149045	exp	exp	exp	conserved	conserved
PPDPF	0.879387	0.87095	0.543949	exp	exp	exp	conserved	conserved
PTK6	0.000606533	0.00701944	0	not detected	not detected	not detected	not detected	not detected
GPATCH4	0.509748	0.118251	0.0636943	exp	exp	exp	conserved	conserved
FAM45A	0.229443	0.0939525	0.0853503	exp	exp	exp	conserved	conserved
POC1B	0.0435837	0.0307775	0.109554	not detected	not detected	exp	not detected	gain
TCHP	0.069838	0.0631749	0.056051	exp	exp	exp	conserved	conserved
SIGLEC11	0.000173295	0.345032	0	not detected	exp	not detected	gain	not detected
GPR155	0.0329261	0.0772138	0.00509554	other	exp	not detected	gain	not detected
FZD5	0.0850879	0.0334773	0.00509554	exp	not detected	not detected	loss	loss
PLA2G4A	0.00155966	0.00107991	0	not detected	not detected	not detected	not detected	not detected
HIP1R	0.16853	0.186825	0.157962	exp	exp	exp	conserved	conserved
IL4I1	0.0122173	0.0140389	0	not detected	not detected	not detected	not detected	not detected
CNRIP1	0.221125	0.317495	0.184713	exp	exp	exp	conserved	conserved
AKT1S1	0.491032	0.0691145	0.272611	exp	exp	exp	conserved	conserved
C1orf192	0.0451434	0.0242981	0.284076	other	not detected	exp	not detected	gain
EPHA4	0.00918465	0.0383369	0.00254777	not detected	not detected	not detected	not detected	not detected
PNKP	0.305173	0.0809935	0.101911	exp	exp	exp	conserved	conserved
LIMK1	0.0428039	0.0383369	0.0165605	other	not detected	not detected	not detected	not detected
ATP2B1	0.785201	0.555616	0.504459	exp	exp	exp	conserved	conserved
VPS37B	0.192444	0.0604752	0.214013	exp	exp	exp	conserved	conserved
SEPT2	0.666667	0.217603	0.259873	exp	exp	exp	conserved	conserved
RCOR3	0.239407	0.160367	0.109554	exp	exp	exp	conserved	conserved
PPAP2B	0.0263409	0.00269978	0.0267516	not detected	other	other	not detected	not detected
PLEK	0.000953124	0.0172786	0.0165605	not detected	not detected	not detected	not detected	not detected
CPSF2	0.204488	0.12743	0.0611465	exp	exp	exp	conserved	conserved
SH3RF1	0.403258	0.0799136	0.0140127	exp	exp	not detected	conserved	loss
BCAN	0.000693181	0.0113391	0	not detected	not detected	not detected	not detected	not detected
SFXN4	0.259163	0.062095	0.0420382	exp	exp	other	conserved	loss
NES	0.0016463	0.00215983	0.00254777	not detected	other	not detected	not detected	not detected
FBXO48	0.031713	0.0577754	0	other	exp	not detected	gain	not detected
RGS13	0.000519886	0.0102592	0.00127389	not detected	not detected	not detected	not detected	not detected
C12orf57	0.975652	0.577754	0.382166	exp	exp	exp	conserved	conserved
TRAF5	0.0220951	0.0291577	0.0203822	not detected	other	other	not detected	not detected
RGS2	0.206395	0.837473	0.378344	exp	exp	exp	conserved	conserved
RGS1	0.00138636	0.00269978	0.00509554	other	not detected	not detected	not detected	not detected
TBC1D17	0.220258	0.117171	0.267516	exp	exp	exp	conserved	conserved
TAOK2	0.139243	0.352592	0.201274	exp	exp	exp	conserved	conserved
C2orf88	0.0283338	0.0653348	0.229299	not detected	exp	exp	gain	gain
HIBCH	0.238887	0.074514	0.0636943	exp	exp	exp	conserved	conserved
PTOV1	0.601594	0.0820734	0.903185	exp	exp	exp	conserved	conserved
APLF	0.00849147	0.0410367	0.0089172	not detected	other	not detected	not detected	not detected
INPP1	0.30292	0.049676	0.066242	exp	other	exp	loss	conserved
EIF4H	0.768824	0.361771	0.648408	exp	exp	exp	conserved	conserved
ATF5	0.125812	0.0388769	0.13121	exp	other	exp	loss	conserved
HDLBP	0.717789	0.347192	0.397452	exp	exp	exp	conserved	conserved
ISG20L2	0.257603	0.0793737	0.0369427	exp	exp	not detected	conserved	loss
RRNAD1	0.247292	0.0583153	0.0815287	exp	exp	exp	conserved	conserved
RIN2	0.295468	0.0772138	0.0229299	exp	exp	not detected	conserved	loss
ARL6IP4	0.936227	0.0205184	0.408917	exp	not detected	exp	loss	conserved
UBA1	0.527597	0.292117	0.382166	exp	exp	exp	conserved	conserved
LUM	0.009098	0.0113391	0	not detected	not detected	not detected	not detected	not detected
P2RY1	0.000519886	0.0399568	0.00127389	not detected	other	other	not detected	not detected
LGR5	0.000173295	0.00107991	0.00382166	not detected	not detected	not detected	not detected	not detected
HN1	0.737718	0.337473	0.258599	exp	exp	exp	conserved	conserved
OGFOD2	0.153626	0.218143	0.363057	exp	exp	exp	conserved	conserved
SUMO2	0.986656	0.882289	0.91465	exp	exp	exp	conserved	conserved
RAP2B	0.206135	0.0647948	0.0165605	exp	exp	not detected	conserved	loss
MRPL24	0.560523	0.327754	0.459873	exp	exp	exp	conserved	conserved
MBTD1	0.0276406	0.0291577	0.171975	not detected	not detected	exp	not detected	gain
DCN	0.0129971	0.00809935	0.00382166	not detected	not detected	not detected	not detected	not detected
PRCC	0.355255	0.11879	0.0968153	exp	exp	exp	conserved	conserved
PRDX3	0.742397	0.50486	0.182166	exp	exp	exp	conserved	conserved
ANKRD13D	0.147907	0.00323974	0.0394904	exp	not detected	not detected	loss	loss
HDGF	0.597609	0.304536	0.597452	exp	exp	exp	conserved	conserved
ABCB9	0.0261676	0.0075594	0.151592	not detected	not detected	exp	not detected	gain
PRKAA2	0.140802	0.133369	0.0433121	exp	exp	not detected	conserved	loss
PSMB9	0.378217	0.106911	0.192357	exp	exp	exp	conserved	conserved
SH2D2A	0.00251278	0.012959	0	not detected	not detected	not detected	not detected	not detected
RYR2	0.00138636	0.0340173	0	not detected	not detected	not detected	not detected	not detected
DOC2A	0.00233949	0.0350972	0	not detected	not detected	not detected	not detected	not detected
SGPP2	0.147301	0.0102592	0.0573248	exp	not detected	exp	loss	conserved
BTG1	0.910666	0.765659	0.476433	exp	exp	exp	conserved	conserved
SLC30A1	0.0914132	0.062095	0.0636943	exp	exp	exp	conserved	conserved
DUSP12	0.292089	0.00863931	0.145223	exp	not detected	exp	loss	conserved
FTH1	0.999653	0.99892	0.998726	exp	exp	exp	conserved	conserved
CHN1	0.216966	0.13067	0.0484076	exp	exp	other	conserved	loss
FARSB	0.365566	0.106911	0.2	exp	exp	exp	conserved	conserved
NEK2	0.000519886	0.00161987	0.00127389	not detected	not detected	not detected	not detected	not detected
INO80E	0.38021	0.116091	0.244586	exp	exp	exp	conserved	conserved
FMN2	0.0779828	0	0.33758	exp	not detected	exp	loss	conserved
LPGAT1	0.582185	0.188445	0.157962	exp	exp	exp	conserved	conserved
HIRIP3	0.304826	0.0566955	0.0853503	exp	exp	exp	conserved	conserved
THAP2	0.140023	0.075594	0.0598726	exp	exp	exp	conserved	conserved
ACSL3	0.206221	0.109611	0.0305732	exp	exp	other	conserved	loss
TMEM19	0.227363	0.200324	0.0726115	exp	exp	exp	conserved	conserved
RGS7	0.172602	0.170626	0.0917197	exp	exp	exp	conserved	conserved
ZFC3H1	0.136557	0.0842333	0.0458599	exp	exp	other	conserved	loss
KCNE4	0.00736505	0	0	other	not detected	not detected	not detected	not detected
SCG2	0.835716	0.938985	0.965605	exp	exp	exp	conserved	conserved
LIMCH1	0.716402	0.318035	0.00254777	exp	exp	other	conserved	loss
C1orf168	0.0766831	0.0037797	0.00509554	exp	not detected	not detected	loss	loss
RAB21	0.321982	0.206803	0.0726115	exp	exp	exp	conserved	conserved
AP1S3	0.18196	0.0464363	0.0267516	exp	other	other	loss	loss
WDFY1	0.0843081	0.0350972	0.089172	exp	not detected	exp	loss	conserved
PEAR1	0.00034659	0.00107991	0.00254777	not detected	not detected	not detected	not detected	not detected
INTS7	0.0935794	0.062095	0.0433121	exp	exp	other	conserved	loss
CHML	0.0826618	0.0485961	0.00382166	exp	other	not detected	loss	loss
GRK5	0.00554545	0.00809935	0.0127389	not detected	not detected	other	not detected	not detected
KMO	0.04549	0.0194384	0	not detected	other	not detected	not detected	not detected
ATF2	0.168616	0.196544	0.338854	exp	exp	exp	conserved	conserved
ARHGAP25	0.000953124	0.00107991	0	not detected	not detected	not detected	not detected	not detected
MRPL44	0.321636	0.0658747	0.168153	exp	exp	exp	conserved	conserved
SERPINE2	0.638506	0.00215983	0.132484	exp	not detected	exp	loss	conserved
LAT2	0.164111	0.0701944	0.00127389	exp	exp	not detected	conserved	loss
STK25	0.435144	0.390389	0.307006	exp	exp	exp	conserved	conserved
CUL3	0.266615	0.213283	0.272611	exp	exp	exp	conserved	conserved
ARHGEF11	0.018196	0.0221382	0.0242038	not detected	not detected	not detected	not detected	not detected
PPP2R5A	0.159085	0.075054	0.230573	exp	exp	exp	conserved	conserved
FARP2	0.0571008	0.00539957	0.0089172	exp	not detected	not detected	loss	loss
TBC1D15	0.15094	0.0961123	0.198726	exp	exp	exp	conserved	conserved
PITPNM2	0.0612599	0.0518359	0.224204	exp	exp	exp	conserved	conserved
TMEM206	0.0259076	0.062635	0.0624204	other	exp	exp	gain	gain
NENF	0.978685	0.465983	0.964331	exp	exp	exp	conserved	conserved
ATF3	0.268434	0.0615551	0.898089	exp	exp	exp	conserved	conserved
OMA1	0.0657655	0.0307775	0.0738854	exp	not detected	exp	loss	conserved
DAB1	0.0127372	0.000539957	0.0242038	other	not detected	not detected	not detected	not detected
ETV3	0.0478295	0.0739741	0.0458599	other	exp	other	gain	not detected
DOCK10	0.0217485	0.00593952	0.0229299	other	other	other	not detected	not detected
ATP5G3	0.975825	0.695464	0.829299	exp	exp	exp	conserved	conserved
PLD5	0.0188025	0	0.011465	other	not detected	not detected	not detected	not detected
RGS10	0.00207954	0.00107991	0.0280255	not detected	not detected	not detected	not detected	not detected
GMEB2	0.0600468	0.0431965	0.0726115	exp	not detected	exp	loss	conserved
BOK	0.272333	0.301836	0.0242038	exp	exp	other	conserved	loss
PTPN6	0.136037	0.102052	0.103185	exp	exp	exp	conserved	conserved
CDK2AP1	0.181873	0.144168	0.243312	exp	exp	exp	conserved	conserved
THAP4	0.330041	0.0323974	0.147771	exp	not detected	exp	loss	conserved
KIAA1715	0.199203	0.112311	0.105732	exp	exp	exp	conserved	conserved
C12orf65	0.311325	0.0610151	0.0585987	exp	exp	exp	conserved	conserved
ATG4B	0.330387	0.0858531	0.169427	exp	exp	exp	conserved	conserved
MPHOSPH9	0.107963	0.108531	0.0573248	exp	exp	exp	conserved	conserved
NEK1	0.266528	0.062635	0.0471338	exp	exp	other	conserved	loss
NYAP2	0.0682783	0.0151188	0	exp	other	not detected	loss	loss
NSL1	0.372585	0.011879	0.00254777	exp	not detected	not detected	loss	loss
IRS1	0.0418508	0.0291577	0.00254777	other	not detected	not detected	not detected	not detected
RHBDD1	0.0652456	0.0399568	0.033121	exp	other	other	loss	loss
TATDN3	0.22797	0.0388769	0.0598726	exp	not detected	exp	loss	conserved
ATXN7L3B	0.314877	0.448704	0.66879	exp	exp	exp	conserved	conserved
KCNC2	0.0548479	0.000539957	0	exp	not detected	other	loss	loss
CAPS2	0.0103977	0.0383369	0	not detected	other	not detected	not detected	not detected
UTP18	0.401612	0.0334773	0.100637	exp	other	exp	loss	conserved
RIN3	0.00450568	0.000539957	0	not detected	not detected	not detected	not detected	not detected
ZBTB18	0.0448835	0.0674946	0.00764331	other	exp	other	gain	not detected
MFF	0.531236	0.469762	0.498089	exp	exp	exp	conserved	conserved
METTL17	0.129452	0.0280778	0.0394904	exp	not detected	other	loss	loss
TIAL1	0.415822	0.260799	0.253503	exp	exp	exp	conserved	conserved
ADSS	0.192098	0.117711	0.189809	exp	exp	exp	conserved	conserved
DTYMK	0.329954	0.238661	0.188535	exp	exp	exp	conserved	conserved
STMN3	0.420241	0.740281	0.351592	exp	exp	exp	conserved	conserved
ING5	0.0761632	0.075594	0.0866242	exp	exp	exp	conserved	conserved
SBNO1	0.383762	0.116631	0.359236	exp	exp	exp	conserved	conserved
DESI2	0.219305	0.0313175	0.421656	exp	other	exp	loss	conserved
SETD8	0.0568408	0.0388769	0.229299	exp	other	exp	loss	conserved
EPC1	0.507235	0.303996	0.180892	exp	exp	exp	conserved	conserved
RILPL2	0.0766831	0.0334773	0.282803	exp	other	exp	loss	conserved
FLVCR1	0.171042	0.00593952	0.133758	exp	not detected	exp	loss	conserved
SNRNP35	0.363053	0.0993521	0.0687898	exp	exp	exp	conserved	conserved
RILPL1	0.00805823	0.0680346	0.0802548	not detected	exp	exp	gain	gain
HNRNPU	0.733299	0.521598	0.459873	exp	exp	exp	conserved	conserved
VASH2	0.000519886	0.00269978	0	not detected	not detected	not detected	not detected	not detected
RFC2	0.225284	0.187365	0.234395	exp	exp	exp	conserved	conserved
TMED2	0.903994	0.793197	0.684076	exp	exp	exp	conserved	conserved
ANGEL2	0.0980851	0.075594	0.214013	exp	exp	exp	conserved	conserved
CDK16	0.360021	0.12203	0.207643	exp	exp	exp	conserved	conserved
EIF2B1	0.288623	0.0545356	0.191083	exp	exp	exp	conserved	conserved
COX20	0.636167	0.00107991	0.415287	exp	not detected	exp	loss	conserved
DDX55	0.143662	0.025378	0.170701	exp	not detected	exp	loss	conserved
D2HGDH	0.107356	0.0826134	0.0611465	exp	exp	exp	conserved	conserved
GTF2H3	0.142189	0.12419	0.0675159	exp	exp	exp	conserved	conserved
EMG1	0.490599	0.170086	0.62293	exp	exp	exp	conserved	conserved
PHB2	0.656529	0.327214	0.630573	exp	exp	exp	conserved	conserved
RPN1	0.624296	0.638769	0.476433	exp	exp	exp	conserved	conserved
AGFG1	0.222424	0.12635	0.165605	exp	exp	exp	conserved	conserved
LPCAT3	0.341478	0.136609	0.257325	exp	exp	exp	conserved	conserved
RPS6KC1	0.0625596	0.0291577	0.044586	exp	not detected	other	loss	loss
CA10	0.0791093	0.00323974	0.011465	exp	not detected	other	loss	loss
LGMN	0.499177	0.38013	0.135032	exp	exp	exp	conserved	conserved
PROX1	0.251885	0.190065	0.402548	exp	exp	exp	conserved	conserved
CLK4	0.107876	0.0993521	0.312102	exp	exp	exp	conserved	conserved
CLCN3	0.275886	0.338013	0.626752	exp	exp	exp	conserved	conserved
SMYD2	0.132571	0.0858531	0.328662	exp	exp	exp	conserved	conserved
ANTXR1	0.00138636	0.00971922	0.00127389	not detected	not detected	not detected	not detected	not detected
INPP5F	0.115415	0.00701944	0.150318	exp	not detected	exp	loss	conserved
CLIP2	0.0654189	0.049676	0.0267516	exp	not detected	not detected	loss	loss
ZNF354A	0.0895936	0.0728942	0.00764331	exp	exp	not detected	conserved	loss
CHPT1	0.162984	0.105832	0.0713376	exp	exp	exp	conserved	conserved
ASRGL1	0.112988	0.12851	0.142675	exp	exp	exp	conserved	conserved
GNPTAB	0.0861277	0.0723542	0.0280255	exp	exp	not detected	conserved	loss
RC3H1	0.0714843	0.0485961	0.121019	exp	other	exp	loss	conserved
ARFRP1	0.249892	0.12203	0.282803	exp	exp	exp	conserved	conserved
PGD	0.273633	0.00269978	0.147771	exp	not detected	exp	loss	conserved
DRAM1	0.0415042	0.00323974	0	other	not detected	not detected	not detected	not detected
RP4-583P15.15	0.00242613	0.212743	0.0700637	not detected	exp	exp	gain	gain
ZBTB46	0.0116108	0.0113391	0	not detected	not detected	not detected	not detected	not detected
RABGAP1L	0.202495	0.214363	0.231847	exp	exp	exp	conserved	conserved
ZNF354B	0.0338792	0.0275378	0.00764331	other	not detected	not detected	not detected	not detected
C4orf27	0.353089	0.177646	0.322293	exp	exp	exp	conserved	conserved
CFLAR	0.285937	0.565875	0.256051	exp	exp	exp	conserved	conserved
TACSTD2	0.0584005	0.0134989	0	exp	not detected	not detected	loss	loss
USP11	0.323975	0.259179	0.0980892	exp	exp	exp	conserved	conserved
APITD1	0.336279	0.0356371	0.185987	exp	other	exp	loss	conserved
MYSM1	0.0825752	0.0718143	0.2	exp	exp	exp	conserved	conserved
MFAP3L	0.0119574	0.0194384	0	not detected	not detected	not detected	not detected	not detected
GOLGA5	0.219998	0.011879	0.132484	exp	not detected	exp	loss	conserved
ACAD9	0.156226	0.0345572	0.0356688	exp	other	other	loss	loss
GTF2IRD1	0.0483494	0.0577754	0.0598726	other	exp	exp	gain	gain
ZFP2	0.00537215	0.0901728	0.00509554	not detected	exp	not detected	gain	not detected
CCDC53	0.489559	0.302916	0.37707	exp	exp	exp	conserved	conserved
MCMBP	0.155966	0.0599352	0.0828025	exp	exp	exp	conserved	conserved
AHNAK	0.0648991	0	0.0089172	exp	not detected	not detected	loss	loss
NUP37	0.124166	0.0707343	0.0356688	exp	exp	other	conserved	loss
CYHR1	0.396066	0.156587	0.364331	exp	exp	exp	conserved	conserved
PARPBP	0.00745169	0.00161987	0.00254777	not detected	not detected	not detected	not detected	not detected
ALDOA	0.980764	0.688985	0.850955	exp	exp	exp	conserved	conserved
PEX14	0.143402	0.0523758	0.198726	exp	exp	exp	conserved	conserved
DFFA	0.338619	0.0917927	0.0636943	exp	exp	exp	conserved	conserved
PHLDB3	0.231869	0.0572354	0.011465	exp	exp	not detected	conserved	loss
MIR3654	0.000866476	0.0329374	0.0585987	not detected	not detected	exp	not detected	gain
EEF1G	0.251018	0.951944	0.994904	exp	exp	exp	conserved	conserved
ZNF575	0.0185426	0.0707343	0.00509554	not detected	exp	not detected	gain	not detected
ETHE1	0.404471	0.113391	0.0585987	exp	exp	exp	conserved	conserved
ZNF354C	0.0101378	0.0615551	0.011465	not detected	exp	not detected	gain	not detected
SEC23IP	0.171389	0.0156587	0.101911	exp	not detected	exp	loss	conserved
KIFC2	0.0726107	0.0404968	0.011465	exp	not detected	not detected	loss	loss
ARAF	0.31999	0.156048	0.35414	exp	exp	exp	conserved	conserved
TIMP1	0.977298	0.141469	0	exp	exp	not detected	conserved	loss
SYN1	0.217919	0.099892	0.117197	exp	exp	exp	conserved	conserved
PPAPDC1A	0.000779828	0.0075594	0	not detected	not detected	not detected	not detected	not detected
NFU1	0.783554	0.396868	0.373248	exp	exp	exp	conserved	conserved
TOM1L1	0.28689	0.164147	0.066242	exp	exp	exp	conserved	conserved
COX11	0.487306	0.213283	0.0853503	exp	exp	exp	conserved	conserved
WDR11	0.143228	0.00269978	0.0713376	exp	not detected	exp	loss	conserved
STXBP4	0.06048	0.00269978	0.0535032	exp	not detected	exp	loss	conserved
AMICA1	0.000953124	0.0037797	0	not detected	not detected	not detected	not detected	not detected
ITGB1	0.923663	0.452484	0.356688	exp	exp	exp	conserved	conserved
CASZ1	0.033186	0.000539957	0.145223	other	not detected	exp	not detected	gain
UBR7	0.0940127	0.0269978	0.0700637	exp	other	exp	loss	conserved
GALNTL6	0.0107443	0.0188985	0	not detected	not detected	not detected	not detected	not detected
MTA2	0.0438437	0.112311	0.101911	not detected	exp	exp	gain	gain
TMEM33	0.455853	0.2554	0.216561	exp	exp	exp	conserved	conserved
AAK1	0.43861	0.00593952	0.180892	exp	not detected	exp	loss	conserved
ANXA4	0.609999	0.363391	0.392357	exp	exp	exp	conserved	conserved
IRGQ	0.1499	0.150108	0.0573248	exp	exp	exp	conserved	conserved
MPZL3	0.0493025	0.0178186	0.0229299	other	not detected	other	not detected	not detected
FGGY	0.0973053	0.0448164	0.0815287	exp	other	exp	loss	conserved
ISY1	0.269214	0.199784	0.124841	exp	exp	exp	conserved	conserved
GALNT7	0.0646391	0.0485961	0.0458599	exp	other	other	loss	loss
GPT	0.00138636	0.289957	0.152866	not detected	exp	exp	gain	gain
ELK1	0.108223	0.13067	0.0292994	exp	exp	not detected	conserved	loss
SLC30A9	0.327615	0.313175	0.211465	exp	exp	exp	conserved	conserved
UXT	0.866736	0.361771	0.249682	exp	exp	exp	conserved	conserved
HMGB2	0.0889871	0.0550756	0.561783	exp	exp	exp	conserved	conserved
ZNF428	0.821853	0.294276	0.0789809	exp	exp	exp	conserved	conserved
PPP4C	0.789186	0.185205	0.33758	exp	exp	exp	conserved	conserved
NRP1	0.233429	0.00269978	0.0305732	exp	not detected	not detected	loss	loss
EML3	0.0960055	0.0556156	0.044586	exp	exp	not detected	conserved	loss
ROM1	0.116194	0.0955724	0.124841	exp	exp	exp	conserved	conserved
SAP30	0.122346	0.0345572	0.089172	exp	not detected	exp	loss	conserved
HOOK1	0.322589	0.0172786	0.31465	exp	not detected	exp	loss	conserved
CADM4	0.154493	0.0583153	0.011465	exp	exp	not detected	conserved	loss
CNBP	0.897149	0.448704	0.852229	exp	exp	exp	conserved	conserved
C1R	0.0154233	0.0037797	0.0191083	not detected	other	not detected	not detected	not detected
VPS52	0.119054	0.0799136	0.0968153	exp	exp	exp	conserved	conserved
C1RL	0.107183	0.00485961	0.0165605	exp	not detected	other	loss	loss
HLF	0.0409843	0.12365	0.0942675	other	exp	exp	gain	gain
MFSD3	0.354302	0.074514	0.0152866	exp	exp	not detected	conserved	loss
PLAUR	0.276233	0.00539957	0	exp	other	not detected	loss	loss
ZNF182	0.0244346	0.0107991	0.0140127	not detected	not detected	not detected	not detected	not detected
TBX6	0.00875141	0.0512959	0	not detected	exp	not detected	gain	not detected
CYP2J2	0.0052855	0.0512959	0.00382166	not detected	exp	not detected	gain	not detected
MMD	0.0974786	0.0140389	0.0394904	exp	not detected	other	loss	loss
YPEL3	0.202062	0.37743	0.629299	exp	exp	exp	conserved	conserved
COPG1	0.353522	0.00863931	0.53121	exp	not detected	exp	loss	conserved
GMCL1	0.14964	0.00539957	0.0369427	exp	not detected	other	loss	loss
B3GAT3	0.543107	0.218683	0.271338	exp	exp	exp	conserved	conserved
RECQL4	0.00519886	0.012419	0.00254777	not detected	not detected	not detected	not detected	not detected
ATP5L	0.989082	0.660907	0	exp	exp	not detected	conserved	loss
IFT46	0.223031	0.166847	0.23949	exp	exp	exp	conserved	conserved
PCTP	0.0708777	0.0226782	0.0191083	exp	not detected	other	loss	loss
UBE4A	0.25665	0.512419	0.066242	exp	exp	exp	conserved	conserved
ARCN1	0.43835	0.413067	0.398726	exp	exp	exp	conserved	conserved
TMEM25	0.176761	0.0102592	0.0267516	exp	not detected	not detected	loss	loss
KMT2A	0.342691	0.0545356	0.403822	exp	exp	exp	conserved	conserved
NFIA	0.118447	0.0259179	0.0878981	exp	not detected	exp	loss	conserved
MXD1	0.0747769	0.049676	0.100637	exp	other	exp	loss	conserved
SNRNP27	0.548133	0.0971922	0.477707	exp	exp	exp	conserved	conserved
FAN1	0.0611732	0.0523758	0.0318471	exp	exp	not detected	conserved	loss
TNK2	0.062213	0.0512959	0.0802548	exp	exp	exp	conserved	conserved
GBGT1	0.0173295	0.0431965	0	not detected	other	not detected	not detected	not detected
TFPT	0.220865	0.136609	0.118471	exp	exp	exp	conserved	conserved
SURF2	0.608959	0.115011	0.152866	exp	exp	exp	conserved	conserved
TJP1	0.399879	0.0863931	0.10828	exp	exp	exp	conserved	conserved
RPS9	0.998094	0.980022	1	exp	exp	exp	conserved	conserved
DOHH	0.378303	0.101512	0.555414	exp	exp	exp	conserved	conserved
DGCR6	0.177281	0.546436	0.31465	exp	exp	exp	conserved	conserved
RYBP	0.240707	0.132289	0.240764	exp	exp	exp	conserved	conserved
MBOAT7	0.458452	0.0934125	0.183439	exp	exp	exp	conserved	conserved
CXADR	0.0730439	0.491901	0.105732	exp	exp	exp	conserved	conserved
VARS2	0.0532883	0.0237581	0.0369427	exp	not detected	not detected	loss	loss
NUPL2	0.253618	0.0205184	0.0191083	exp	other	not detected	loss	loss
VPS25	0.722468	0.434125	0.0675159	exp	exp	exp	conserved	conserved
TSEN34	0.608613	0.147948	0.559236	exp	exp	exp	conserved	conserved
LENG1	0.405511	0.0631749	0.112102	exp	exp	exp	conserved	conserved
PRODH	0.000433238	0.0242981	0	not detected	not detected	not detected	not detected	not detected
DCTN5	0.195217	0.181965	0.0980892	exp	exp	exp	conserved	conserved
LEMD3	0.09098	0.0944924	0.0624204	exp	exp	exp	conserved	conserved
CAPN2	0.390001	0.00215983	0.202548	exp	not detected	exp	loss	conserved
C11orf1	0.3037	0.181965	0.00127389	exp	exp	not detected	conserved	loss
DCAF8-1	0.00103977	0.406048	0.281529	not detected	exp	exp	gain	gain
FDXACB1	0.041071	0.00539957	0.0458599	other	not detected	not detected	not detected	not detected
LRRFIP1	0.802617	0.157127	0.00254777	exp	exp	other	conserved	loss
ST3GAL2	0.103284	0.0610151	0.0229299	exp	exp	not detected	conserved	loss
BLZF1	0.183086	0.0696544	0.103185	exp	exp	exp	conserved	conserved
IRF5	0.0160298	0.0102592	0.00127389	not detected	not detected	not detected	not detected	not detected
NUB1	0.326142	0.191145	0.198726	exp	exp	exp	conserved	conserved
ZNF25	0.0510354	0.0826134	0.15414	exp	exp	exp	conserved	conserved
KBTBD3	0.185513	0.0712743	0.145223	exp	exp	exp	conserved	conserved
AASDHPPT	0.226324	0.12743	0.113376	exp	exp	exp	conserved	conserved
ZNF16	0.0808422	0.0664147	0.00127389	exp	exp	not detected	conserved	loss
ALG3	0.446495	0.0723542	0.0738854	exp	exp	exp	conserved	conserved
TBC1D30	0.161511	0.0318575	0.0216561	exp	not detected	other	loss	loss
DPT	0.00337926	0.000539957	0	not detected	not detected	not detected	not detected	not detected
PRICKLE4	0.0315397	0.776458	0	not detected	exp	not detected	gain	not detected
UBE3C	0.200849	0.0151188	0.0955414	exp	not detected	exp	loss	conserved
NCAPH	0.00147301	0.00107991	0	not detected	not detected	not detected	not detected	not detected
SLC9A1	0.0441036	0.0485961	0.0191083	other	not detected	other	not detected	not detected
UXS1	0.113768	0.11933	0.0394904	exp	exp	other	conserved	loss
AGPAT4	0.110562	0.00971922	0.378344	exp	not detected	exp	loss	conserved
TAF1B	0.124773	0.0485961	0.0535032	exp	other	exp	loss	conserved
PTPRZ1	0.0116108	0.000539957	0	not detected	not detected	other	not detected	not detected
STX16	0.235248	0.0453564	0.440764	exp	other	exp	loss	conserved
NOM1	0.131184	0.0399568	0.0929936	exp	not detected	exp	loss	conserved
CEPT1	0.164111	0.0761339	0.0573248	exp	exp	exp	conserved	conserved
WHAMM	0.207781	0.0701944	0.149045	exp	exp	exp	conserved	conserved
HPRT1	0.506022	0.117711	0.550318	exp	exp	exp	conserved	conserved
KIAA0825	0.00849147	0.00701944	0.0216561	not detected	not detected	not detected	not detected	not detected
NINJ1	0.0752101	0.00809935	0.73121	exp	not detected	exp	loss	conserved
PTGDR	0.000433238	0.0037797	0	not detected	not detected	not detected	not detected	not detected
SLCO4C1	8.66476e-05	0.00431965	0.00127389	not detected	not detected	not detected	not detected	not detected
ASB7	0.0297201	0.0523758	0.0598726	not detected	exp	exp	gain	gain
POMGNT1	0.311325	0.150648	0.126115	exp	exp	exp	conserved	conserved
XPR1	0.252838	0.0793737	0.141401	exp	exp	exp	conserved	conserved
EIF2D	0.118014	0.104752	0.156688	exp	exp	exp	conserved	conserved
LURAP1	0.0140369	0.0075594	0.0382166	not detected	not detected	other	not detected	not detected
C12orf23	0.447275	0.436285	0.31465	exp	exp	exp	conserved	conserved
TTC18	0.0279005	0.0037797	0.00254777	other	not detected	not detected	not detected	not detected
MTERFD3	0.220172	0.102052	0.0191083	exp	exp	not detected	conserved	loss
CDK17	0.0297201	0.000539957	0.0433121	not detected	not detected	other	not detected	not detected
PRRC2B	0.262369	0.25162	0.303185	exp	exp	exp	conserved	conserved
LLGL2	0.344078	0.00701944	0.128662	exp	not detected	exp	loss	conserved
TMCC1	0.0856078	0.0329374	0.123567	exp	not detected	exp	loss	conserved
C6orf222	0.00155966	0.012959	0.00127389	not detected	not detected	other	not detected	not detected
RBM17	0.442249	0.132289	0.214013	exp	exp	exp	conserved	conserved
C1orf172	0.27424	0.150108	0.0802548	exp	exp	exp	conserved	conserved
ZNF740	0.0306733	0.0529158	0.0840764	not detected	exp	exp	gain	gain
CD9	0.0787627	0.526998	0.220382	exp	exp	exp	conserved	conserved
ENDOV	0.380903	0.0242981	0.0420382	exp	not detected	other	loss	loss
DTD2	0.101464	0.146868	0.13758	exp	exp	exp	conserved	conserved
NUCKS1	0.891864	0.735961	0.527389	exp	exp	exp	conserved	conserved
ANP32A	0.59007	0.25108	0.670064	exp	exp	exp	conserved	conserved
C1orf115	0.0134304	0.00539957	0.00254777	not detected	not detected	not detected	not detected	not detected
BTG2	0.71103	0.539957	0.933758	exp	exp	exp	conserved	conserved
SLC45A3	0.00389914	0.00269978	0	other	not detected	not detected	not detected	not detected
MAP3K5	0.059267	0.0259179	0.0573248	exp	other	exp	loss	conserved
TXNL4B	0.115328	0.0588553	0.0216561	exp	exp	not detected	conserved	loss
COPS6	0.745949	0.307775	0.383439	exp	exp	exp	conserved	conserved
CLDND1	0.352309	0.281317	0.254777	exp	exp	exp	conserved	conserved
TSC22D3	0.334373	0.0183585	0.184713	exp	not detected	exp	loss	conserved
IQSEC2	0.00476562	0.0458963	0.0178344	not detected	other	not detected	not detected	not detected
ZNF217	0.0477428	0.0113391	0.0280255	not detected	not detected	not detected	not detected	not detected
SPR	0.289663	0.12581	0.164331	exp	exp	exp	conserved	conserved
FAM175A	0.0729573	0.0523758	0.011465	exp	exp	not detected	conserved	loss
POU2F1	0.104324	0.0329374	0.11465	exp	other	exp	loss	conserved
MARK1	0.176068	0.0426566	0.0471338	exp	other	other	loss	loss
ASH1L	0.529763	0.227862	0.420382	exp	exp	exp	conserved	conserved
MRPS18C	0.738151	0.362851	0.405096	exp	exp	exp	conserved	conserved
POLR2J3	0.387575	0.546436	0.484076	exp	exp	exp	conserved	conserved
DHX38	0.152067	0.0367171	0.0585987	exp	other	exp	loss	conserved
CCDC104	0.671606	0.298056	0.561783	exp	exp	exp	conserved	conserved
TSPAN12	0.221385	0.0734341	0.138854	exp	exp	exp	conserved	conserved
PNKD	0.513647	0.140389	0.428025	exp	exp	exp	conserved	conserved
HP	0.000259943	0.0075594	0	not detected	not detected	not detected	not detected	not detected
PRMT1	0.805216	0.421706	0.649682	exp	exp	exp	conserved	conserved
STK17B	0.0103111	0.00539957	0.00382166	not detected	not detected	not detected	not detected	not detected
ITFG1	0.438004	0.404428	0.412739	exp	exp	exp	conserved	conserved
BRSK2	0.0340525	0.0777538	0.00636943	other	exp	other	gain	not detected
MDFI	0.0148167	0.00323974	0	not detected	not detected	not detected	not detected	not detected
ELK4	0.107963	0.0469762	0.0611465	exp	not detected	exp	loss	conserved
RAP2C	0.0908067	0.0631749	0.0254777	exp	exp	not detected	conserved	loss
PSME4	0.1817	0.100432	0.133758	exp	exp	exp	conserved	conserved
SNRNP200	0.394593	0.187365	0.178344	exp	exp	exp	conserved	conserved
FASTK	0.559484	0.133369	0.253503	exp	exp	exp	conserved	conserved
ACYP2	0.45672	0.443844	0.0764331	exp	exp	exp	conserved	conserved
NR2F1	0.000693181	0.000539957	0	not detected	not detected	not detected	not detected	not detected
AK9	0.132744	0	0	exp	not detected	not detected	loss	loss
TP53I13	0.707478	0.298596	0.336306	exp	exp	exp	conserved	conserved
FPGS	0.21012	0.0296976	0.0496815	exp	not detected	other	loss	loss
LMBR1	0.136297	0.0566955	0.0433121	exp	exp	other	conserved	loss
SLC35F2	0.0145568	0.00971922	0	not detected	not detected	not detected	not detected	not detected
SERGEF	0.295988	0.075054	0.0573248	exp	exp	exp	conserved	conserved
OXSR1	0.136297	0.0669546	0.0700637	exp	exp	exp	conserved	conserved
HMGXB4	0.276752	0.0788337	0.127389	exp	exp	exp	conserved	conserved
RHBDF1	0.00121307	0.00539957	0.0152866	not detected	not detected	not detected	not detected	not detected
PNRC1	0.625769	0.596112	0.608917	exp	exp	exp	conserved	conserved
DHX16	0.152413	0.0340173	0.0611465	exp	not detected	exp	loss	conserved
FKBP3	0.746382	0.355832	0.57707	exp	exp	exp	conserved	conserved
MPND	0.095399	0.0383369	0.281529	exp	other	exp	loss	conserved
PCDHA13	0.000866476	0.00161987	0	not detected	not detected	not detected	not detected	not detected
HIPK3	0.21428	0.275378	0.24586	exp	exp	exp	conserved	conserved
MED17	0.173902	0.074514	0.0369427	exp	exp	not detected	conserved	loss
MED1	0.154666	0.203024	0.119745	exp	exp	exp	conserved	conserved
JMJD6	0.375444	0.062635	0.257325	exp	exp	exp	conserved	conserved
SACM1L	0.150507	0.178186	0.187261	exp	exp	exp	conserved	conserved
NOA1	0.112902	0.0329374	0.0496815	exp	not detected	other	loss	loss
FOLR3	0.000953124	0.203564	0.00127389	not detected	exp	not detected	gain	not detected
TPGS1	0.599255	0.190065	0.295541	exp	exp	exp	conserved	conserved
EIF2S3	0.304826	0.315335	0.138854	exp	exp	exp	conserved	conserved
MADCAM1	0.00632528	0.0037797	0	not detected	not detected	not detected	not detected	not detected
PLEKHF1	0.0034659	0	0.00127389	not detected	not detected	not detected	not detected	not detected
MTMR14	0.138723	0.0853132	0.0547771	exp	exp	exp	conserved	conserved
DHX8	0.0993848	0.00215983	0.0522293	exp	not detected	exp	loss	conserved
OXA1L	0.288103	0.284557	0.219108	exp	exp	exp	conserved	conserved
YME1L1	0.480634	0.299136	0.188535	exp	exp	exp	conserved	conserved
ALDH7A1	0.0826618	0.0831533	0.155414	exp	exp	exp	conserved	conserved
NRSN2	0.43991	0.0172786	0	exp	not detected	not detected	loss	loss
MAP2K4	0.154059	0.0971922	0.0726115	exp	exp	exp	conserved	conserved
RPS6KA5	0.0130838	0.025378	0.0089172	other	other	not detected	not detected	not detected
RAB39A	0.033186	0.0296976	0.00382166	not detected	other	not detected	not detected	not detected
PPP1R2	0.62265	0.396868	0.575796	exp	exp	exp	conserved	conserved
RAI1	0.110736	0.0842333	0.110828	exp	exp	exp	conserved	conserved
PCDHA9	0.00996447	0.000539957	0	not detected	not detected	not detected	not detected	not detected
RTN4RL1	0.0187159	0.0734341	0.0369427	not detected	exp	other	gain	not detected
PPP4R2	0.419981	0.273218	0.238217	exp	exp	exp	conserved	conserved
ZFX	0.162464	0.138769	0.11465	exp	exp	exp	conserved	conserved
ASPH	0.632787	0.0739741	0.187261	exp	exp	exp	conserved	conserved
AOAH	0.000173295	0.0415767	0	not detected	not detected	not detected	not detected	not detected
FBXL20	0.0145568	0.0286177	0.0535032	not detected	other	exp	not detected	gain
ADAMTS10	0.000779828	0.0199784	0	not detected	not detected	not detected	not detected	not detected
ZNF236	0.0699246	0.0356371	0.0292994	exp	not detected	not detected	loss	loss
MMP23B	0.00311931	0.000539957	0	not detected	not detected	not detected	not detected	not detected
RRAGA	0.612685	0.00215983	0.384713	exp	not detected	exp	loss	conserved
HERC2	0.224157	0.0286177	0.133758	exp	not detected	exp	loss	conserved
POLD2	0.578113	0.0529158	0.0866242	exp	exp	exp	conserved	conserved
SLC25A45	0.12096	0.00539957	0	exp	not detected	not detected	loss	loss
C19orf77	0.461312	0.0037797	0.110828	exp	other	exp	loss	conserved
OPA3	0.254137	0.0971922	0.185987	exp	exp	exp	conserved	conserved
NAPG	0.474049	0.0782937	0.178344	exp	exp	exp	conserved	conserved
IGSF21	0.103111	0.00161987	0.206369	exp	not detected	exp	loss	conserved
LSM10	0.597435	0.00107991	0.128662	exp	not detected	exp	loss	conserved
GPR4	0.000519886	0.00431965	0.00127389	not detected	not detected	not detected	not detected	not detected
RYK	0.071311	0.00593952	0.123567	exp	not detected	exp	loss	conserved
ETV4	0.00857811	0.00593952	0	not detected	not detected	not detected	not detected	not detected
C17orf70	0.0784161	0.0507559	0.196178	exp	exp	exp	conserved	conserved
RLN2	0.0326661	0.00323974	0	other	not detected	not detected	not detected	not detected
PREP	0.089507	0.0599352	0.0229299	exp	exp	not detected	conserved	loss
MYCBP2	0.386795	0.0604752	0.456051	exp	exp	exp	conserved	conserved
PCDHA11	0.000259943	0.227862	0	not detected	exp	not detected	gain	not detected
EEF1D	0.921497	0.696544	0.872611	exp	exp	exp	conserved	conserved
LIMD1	0.0677584	0.0599352	0.205096	exp	exp	exp	conserved	conserved
MRPS36	0.677064	0.294276	0.416561	exp	exp	exp	conserved	conserved
TENM2	0.0344857	0.012959	0.112102	other	not detected	exp	not detected	gain
RSG1	0.0338792	0.062635	0	other	exp	not detected	gain	not detected
MFSD2A	0.0761632	0.00161987	0.00127389	exp	not detected	not detected	loss	loss
VEGFB	0.191491	0.164687	0.166879	exp	exp	exp	conserved	conserved
JMJD8	0.277879	0.272138	0.188535	exp	exp	exp	conserved	conserved
MCUR1	0.556104	0.0556156	0.188535	exp	exp	exp	conserved	conserved
RTN4	0.976952	0.721382	0.495541	exp	exp	exp	conserved	conserved
FBXO42	0.0824019	0.00431965	0.0573248	exp	not detected	exp	loss	conserved
CDC34	0.222598	0.0917927	0	exp	exp	not detected	conserved	loss
GGT5	0.00259943	0	0.00127389	not detected	not detected	not detected	not detected	not detected
NFKB1	0.13855	0.0561555	0.197452	exp	exp	exp	conserved	conserved
GPS2	0.223637	0.197624	0.208917	exp	exp	exp	conserved	conserved
ZFP36L1	0.315917	0.0210583	0.00382166	exp	not detected	not detected	loss	loss
C4orf48	0.85036	0.421166	0.435669	exp	exp	exp	conserved	conserved
C11orf54	0.146088	0.050216	0.112102	exp	exp	exp	conserved	conserved
CPNE5	0	0.0167387	0.00764331	not detected	other	other	not detected	not detected
AMOTL2	0.00285937	0.0383369	0.0535032	not detected	other	exp	not detected	gain
TIMM10	0.6074	0.344492	0.174522	exp	exp	exp	conserved	conserved
SRSF12	0.100598	0.0485961	0.011465	exp	other	not detected	loss	loss
COL5A3	0.00112642	0.00647948	0	not detected	not detected	not detected	not detected	not detected
NPRL3	0.257603	0.12149	0.0573248	exp	exp	exp	conserved	conserved
CD72	0.0299801	0.00107991	0	other	not detected	not detected	not detected	not detected
IFT88	0.147214	0.110151	0.0968153	exp	exp	exp	conserved	conserved
NCOA7	0.206135	0.492981	0.290446	exp	exp	exp	conserved	conserved
FAM49A	0.000433238	0.12311	0.00254777	not detected	exp	not detected	gain	not detected
SSTR5	0.0122173	0.00161987	0.00127389	other	other	not detected	not detected	not detected
PTGES3L	0.0372585	0.0226782	0.0152866	not detected	not detected	not detected	not detected	not detected
TMEM53	0.129885	0.0583153	0.0356688	exp	exp	other	conserved	loss
TMCO4	0.0721775	0.00215983	0.0178344	exp	not detected	not detected	loss	loss
C8orf47	0.0235681	0.00431965	0.00254777	other	not detected	other	not detected	not detected
GTPBP3	0.0822286	0.074514	0.0585987	exp	exp	exp	conserved	conserved
ERICH1	0.229789	0.025378	0.127389	exp	other	exp	loss	conserved
TEAD1	0.237761	0.099892	0.13121	exp	exp	exp	conserved	conserved
TESK1	0.157352	0.113391	0.121019	exp	exp	exp	conserved	conserved
CSNK1E	0.227103	0.132289	0.211465	exp	exp	exp	conserved	conserved
RNF220	0.224071	0.0820734	0.149045	exp	exp	exp	conserved	conserved
SYNGR1	0.077463	0.528618	0.066242	exp	exp	exp	conserved	conserved
GMNN	0.0843948	0.0766739	0.0343949	exp	exp	other	conserved	loss
POMP	0.962222	0.676566	0.86242	exp	exp	exp	conserved	conserved
STUB1	0.841695	0.406048	0.743949	exp	exp	exp	conserved	conserved
SAMD5	0.292782	0.00107991	0.0178344	exp	not detected	not detected	loss	loss
AARSD1	0.153366	0.139849	0.00636943	exp	exp	not detected	conserved	loss
NAT8L	0.010571	0.110691	0	other	exp	not detected	gain	not detected
ALG8	0.228576	0.0232181	0.0318471	exp	not detected	not detected	loss	loss
RNF182	0.00606533	0.00215983	0.00636943	not detected	not detected	other	not detected	not detected
MMS22L	0.0175028	0.00971922	0.0089172	not detected	not detected	not detected	not detected	not detected
MAP1LC3A	0.571268	0.534557	0.806369	exp	exp	exp	conserved	conserved
ICAM2	0.0404644	0.00809935	0	other	not detected	not detected	not detected	not detected
MPG	0.571701	0.37527	0.157962	exp	exp	exp	conserved	conserved
USP3	0.200503	0.142009	0.136306	exp	exp	exp	conserved	conserved
FAM188A	0.154579	0.12473	0.105732	exp	exp	exp	conserved	conserved
MRC2	0.00121307	0.00647948	0	not detected	not detected	not detected	not detected	not detected
EIF5A	0.917165	0.534557	0.950318	exp	exp	exp	conserved	conserved
PEX2	0.439217	0.0615551	0.180892	exp	exp	exp	conserved	conserved
TXLNA	0.273113	0.164687	0.240764	exp	exp	exp	conserved	conserved
C19orf26	0.0122173	0.062635	0.276433	not detected	exp	exp	gain	gain
SLC6A11	0	0.0183585	0	not detected	not detected	not detected	not detected	not detected
TOM1	0.175461	0.206263	0.0738854	exp	exp	exp	conserved	conserved
FBXL3	0.173382	0.105292	0.110828	exp	exp	exp	conserved	conserved
TMEM175	0.24348	0.088013	0.0407643	exp	exp	other	conserved	loss
HSD17B12	0.593883	0.37527	0.378344	exp	exp	exp	conserved	conserved
TRIB3	0.313404	0.0226782	0.0140127	exp	other	other	loss	loss
UBE2L6	0.435751	0.0313175	0.183439	exp	other	exp	loss	conserved
BSG	0.978511	0.789957	0.996178	exp	exp	exp	conserved	conserved
CLN5	0.302313	0.0907127	0.0713376	exp	exp	exp	conserved	conserved
TMEM160	0.730179	0.49784	0.370701	exp	exp	exp	conserved	conserved
DYRK1A	0.133871	0.144168	0.11465	exp	exp	exp	conserved	conserved
CWC27	0.31817	0.0788337	0.103185	exp	exp	exp	conserved	conserved
TAF1D	0.493631	0.382289	0.184713	exp	exp	exp	conserved	conserved
FKBP2	0.991162	0.917927	0.853503	exp	exp	exp	conserved	conserved
EFNB2	0.0246079	0.0075594	0.0152866	not detected	other	not detected	not detected	not detected
AFF1	0.126506	0.181965	0.0356688	exp	exp	other	conserved	loss
SPCS1	0.972013	0.886069	0.877707	exp	exp	exp	conserved	conserved
LDB2	0.0571874	0	0.00127389	exp	not detected	not detected	loss	loss
SAE1	0.30214	0.132289	0.17707	exp	exp	exp	conserved	conserved
SDCBP2	0.112209	0.011879	0.0203822	exp	not detected	other	loss	loss
GNL3	0.506629	0.132289	0.201274	exp	exp	exp	conserved	conserved
DNMBP	0.00788493	0.0167387	0.00127389	not detected	not detected	not detected	not detected	not detected
GRPEL2	0.0820553	0.0421166	0.0980892	exp	other	exp	loss	conserved
UBE2G1	0.246166	0.151188	0.149045	exp	exp	exp	conserved	conserved
TAB1	0.0473096	0.138769	0.0509554	other	exp	exp	gain	gain
SNX14	0.270514	0.0923326	0.0980892	exp	exp	exp	conserved	conserved
ITGB5	0.14938	0.185205	0.0636943	exp	exp	exp	conserved	conserved
NEURL4	0.0372585	0.0615551	0.0611465	not detected	exp	exp	gain	gain
SLC46A3	0.051382	0.100432	0.033121	exp	exp	other	conserved	loss
FKBP1A	0.933021	0.653348	0.86879	exp	exp	exp	conserved	conserved
NDFIP2	0.334546	0.441685	0.217834	exp	exp	exp	conserved	conserved
NEK4	0.0678451	0.0707343	0.0216561	exp	exp	not detected	conserved	loss
DNAJC28	0.0125639	0.00323974	0.00509554	not detected	not detected	not detected	not detected	not detected
ST3GAL3	0.107616	0.0680346	0.0764331	exp	exp	exp	conserved	conserved
OSCP1	0.180487	0.0512959	0.11465	exp	exp	exp	conserved	conserved
ZC3H4	0.0754701	0.00107991	0.033121	exp	not detected	other	loss	loss
ARGLU1	0.536609	0.321274	0.492994	exp	exp	exp	conserved	conserved
PLGRKT	0.550819	0.350432	0.161783	exp	exp	exp	conserved	conserved
PIGU	0.224764	0.0718143	0.147771	exp	exp	exp	conserved	conserved
IMPACT	0.114548	0.102052	0.211465	exp	exp	exp	conserved	conserved
KDR	0.000433238	0.000539957	0	not detected	not detected	not detected	not detected	not detected
SMIM4	0.488606	0.309935	0.338854	exp	exp	exp	conserved	conserved
CD83	0.0299801	0.0302376	0.100637	other	other	exp	not detected	gain
NCOA6	0.133957	0.101512	0.0687898	exp	exp	exp	conserved	conserved
SOCS5	0.0965254	0.0728942	0.0254777	exp	exp	other	conserved	loss
GART	0.164717	0	0.0878981	exp	not detected	exp	loss	conserved
PBRM1	0.318517	0.241361	0.43949	exp	exp	exp	conserved	conserved
HAUS3	0.0529417	0.0361771	0.011465	exp	not detected	not detected	loss	loss
KIAA1731	0.0733905	0.0664147	0.0751592	exp	exp	exp	conserved	conserved
APOD	0.00502556	0.000539957	0.193631	not detected	not detected	exp	not detected	gain
SASH1	0.0374318	0.403888	0.0675159	other	exp	exp	gain	gain
SEMA4B	0.25717	0.0259179	0.0904459	exp	not detected	exp	loss	conserved
FGFBP3	0.164457	0.0442765	0.0369427	exp	not detected	not detected	loss	loss
CDK7	0.119227	0.0453564	0.0929936	exp	other	exp	loss	conserved
BTBD7	0.19539	0.0491361	0.0407643	exp	other	not detected	loss	loss
SIN3B	0.0794559	0.0631749	0.53121	exp	exp	exp	conserved	conserved
METTL23	0.401612	0.12797	0.243312	exp	exp	exp	conserved	conserved
DROSHA	0.0795425	0.0286177	0.0649682	exp	not detected	exp	loss	conserved
BTAF1	0.0569275	0.0674946	0.0343949	exp	exp	other	conserved	loss
FBXL22	0.0204488	0.0075594	0.0127389	not detected	not detected	not detected	not detected	not detected
FAM65B	0.00121307	0.00161987	0.00636943	not detected	not detected	not detected	not detected	not detected
PPP1R14B	0.702452	0.273758	0.458599	exp	exp	exp	conserved	conserved
SGK1	0.0587471	0.0329374	0.0127389	exp	not detected	not detected	loss	loss
RFX2	0.143402	0.192225	0.0738854	exp	exp	exp	conserved	conserved
FAM19A5	0.0034659	0.000539957	0.0433121	not detected	other	other	not detected	not detected
TP53INP2	0.0690581	0.114471	0.317197	exp	exp	exp	conserved	conserved
CCP110	0.115415	0.062635	0.0203822	exp	exp	other	conserved	loss
TOPORS	0.229789	0.12095	0.219108	exp	exp	exp	conserved	conserved
SETD4	0.0898536	0.0161987	0.0152866	exp	not detected	not detected	loss	loss
MTHFD1L	0.131791	0	0.0433121	exp	not detected	other	loss	loss
MFSD11	0.201022	0.194384	0.115924	exp	exp	exp	conserved	conserved
PCYOX1L	0.0448835	0.00917927	0.0611465	not detected	not detected	exp	not detected	gain
NDUFB6	0.84854	0.463283	0.727389	exp	exp	exp	conserved	conserved
RBM5	0.256477	0.212743	0.327389	exp	exp	exp	conserved	conserved
MGAT3	0.0103111	0.0507559	0.0573248	not detected	exp	exp	gain	gain
TPMT	0.301707	0.0178186	0.0127389	exp	not detected	not detected	loss	loss
FHAD1	0.0307599	0.0772138	0.0904459	not detected	exp	exp	gain	gain
CCDC28B	0.269561	0.00917927	0.220382	exp	not detected	exp	loss	conserved
SZRD1	0.556624	0.323974	0.270064	exp	exp	exp	conserved	conserved
NAPRT1	0.196603	0.217063	0.0458599	exp	exp	other	conserved	loss
CERCAM	0.117408	0.0934125	0.00382166	exp	exp	not detected	conserved	loss
ZNF304	0.0205355	0.0172786	0.0229299	not detected	not detected	other	not detected	not detected
IQCC	0.0330994	0.012419	0.109554	not detected	not detected	exp	not detected	gain
UBR1	0.115934	0.140929	0.105732	exp	exp	exp	conserved	conserved
PDZRN3	0.0322329	0.0809935	0.00764331	other	exp	not detected	gain	not detected
PPIL1	0.323542	0.151188	0.077707	exp	exp	exp	conserved	conserved
TNFAIP8L3	0.000173295	0	0.0216561	not detected	not detected	not detected	not detected	not detected
C6orf89	0.466944	0.143629	0.412739	exp	exp	exp	conserved	conserved
PRRT3	0.117148	0.0448164	0.00382166	exp	other	not detected	loss	loss
TMSB4X	0.995581	0.62797	0.998726	exp	exp	exp	conserved	conserved
CRELD1	0.377004	0.00269978	0.197452	exp	not detected	exp	loss	conserved
DPY19L4	0.0967854	0.074514	0.0369427	exp	exp	other	conserved	loss
MCM3AP	0.16541	0.0167387	0.0433121	exp	not detected	not detected	loss	loss
N6AMT2	0.175288	0.49838	0.236943	exp	exp	exp	conserved	conserved
TTC7A	0.0219218	0.037257	0.0267516	not detected	other	not detected	not detected	not detected
IL17D	0.00233949	0.025378	0.0127389	not detected	other	not detected	not detected	not detected
PSMA2-1	0.859198	0.536177	0.840764	exp	exp	exp	conserved	conserved
SYNJ1	0.056061	0.0761339	0.143949	exp	exp	exp	conserved	conserved
CBR1	0.220691	0.149028	0.359236	exp	exp	exp	conserved	conserved
RFNG	0.0752968	0.0685745	0.0789809	exp	exp	exp	conserved	conserved
EBAG9	0.342345	0.133369	0.0853503	exp	exp	exp	conserved	conserved
PM20D2	0.173295	0.235961	0.00382166	exp	exp	not detected	conserved	loss
SNX2	0.417815	0.165767	0.31465	exp	exp	exp	conserved	conserved
PKIA	0.190018	0.151728	0.0649682	exp	exp	exp	conserved	conserved
HSF2BP	0.00927129	0.136069	0.00127389	not detected	exp	not detected	gain	not detected
CORO7	0.124773	0.0934125	0.0407643	exp	exp	other	conserved	loss
USP32	0.101031	0.0923326	0.0598726	exp	exp	exp	conserved	conserved
C7orf25	0.0102244	0.0863931	0.115924	not detected	exp	exp	gain	gain
STARD4	0.164371	0.0275378	0.0624204	exp	other	exp	loss	conserved
TTC9	0.0895936	0.00593952	0.0382166	exp	not detected	other	loss	loss
KIF18A	0.00216619	0.000539957	0.00636943	not detected	not detected	not detected	not detected	not detected
NKD2	0.0101378	0.0469762	0	not detected	not detected	not detected	not detected	not detected
IQCE	0.188632	0.104752	0.0433121	exp	exp	other	conserved	loss
GPS1	0.390001	0.215983	0.440764	exp	exp	exp	conserved	conserved
EIF2B4	0.258903	0.0912527	0.0636943	exp	exp	exp	conserved	conserved
EIF2AK1	0.387315	0.0593952	0.0585987	exp	exp	exp	conserved	conserved
BAI3	0.00129971	0.0863931	0.0547771	not detected	exp	exp	gain	gain
CTD-2192J16.22	0.00173295	0.220842	0.0751592	not detected	exp	exp	gain	gain
DHPS	0.517633	0.235961	0.201274	exp	exp	exp	conserved	conserved
C19orf12	0.147907	0.0950324	0.0343949	exp	exp	other	conserved	loss
SPOP	0.34945	0.12419	0.304459	exp	exp	exp	conserved	conserved
ALDH4A1	0.0112642	0.0399568	0.0547771	not detected	not detected	exp	not detected	gain
AMACR	0.0541548	0.0518359	0.0356688	exp	exp	other	conserved	loss
OTUD3	0.0488692	0.0664147	0.0573248	other	exp	exp	gain	gain
SHISA2	0.00381249	0.363931	0.00382166	not detected	exp	other	gain	not detected
STT3B	0.412616	0.179266	0.124841	exp	exp	exp	conserved	conserved
EPS15L1	0.110042	0.0556156	0.0917197	exp	exp	exp	conserved	conserved
HLA-DOB	0.00112642	0.00809935	0	not detected	not detected	not detected	not detected	not detected
FRMD8	0.106057	0.0820734	0.0305732	exp	exp	not detected	conserved	loss
GNAS	0.996707	0.102052	1	exp	exp	exp	conserved	conserved
AIMP2	0.355255	0.12473	0.136306	exp	exp	exp	conserved	conserved
TCERG1	0.220345	0.024838	0.110828	exp	other	exp	loss	conserved
RNF6	0.22927	0.0134989	0.249682	exp	not detected	exp	loss	conserved
RBM6	0.344511	0.0761339	0.202548	exp	exp	exp	conserved	conserved
TMEM115	0.342171	0.140389	0.168153	exp	exp	exp	conserved	conserved
ETFA	0.578546	0.193305	0.359236	exp	exp	exp	conserved	conserved
NKIRAS2	0.261502	0.0507559	0.151592	exp	exp	exp	conserved	conserved
CYB561D2	0.400312	0.103132	0.0878981	exp	exp	exp	conserved	conserved
PDS5B	0.216792	0.0917927	0.143949	exp	exp	exp	conserved	conserved
POFUT2	0.134477	0.303456	0.533758	exp	exp	exp	conserved	conserved
NREP	0.0982584	0.241361	0.0242038	exp	exp	other	conserved	loss
SRD5A3	0.199203	0.0183585	0.110828	exp	other	exp	loss	conserved
CD274	0.131184	0.0275378	0.0152866	exp	not detected	not detected	loss	loss
NPRL2	0.176761	0.163067	0.129936	exp	exp	exp	conserved	conserved
PLAGL1	0.212027	0.0707343	0.0203822	exp	exp	other	conserved	loss
CALM2	0.995408	0.938985	0.966879	exp	exp	exp	conserved	conserved
ELMO2	0.0470496	0.0539957	0.0407643	other	exp	other	gain	not detected
SYNCRIP	0.459839	0.356911	0.249682	exp	exp	exp	conserved	conserved
GPR160	0.0456633	0.662527	0.00509554	other	exp	not detected	gain	not detected
GTF3C2	0.117234	0.075054	0.00382166	exp	exp	not detected	conserved	loss
FAM155A	0.0384715	0.000539957	0.0968153	other	not detected	exp	not detected	gain
SREK1	0.443202	0.258639	0.333758	exp	exp	exp	conserved	conserved
WDR83OS	0.977125	0.771058	0.677707	exp	exp	exp	conserved	conserved
LAT	0.0162031	0.102592	0.00254777	not detected	exp	not detected	gain	not detected
BCR	0.156919	0.199244	0.0866242	exp	exp	exp	conserved	conserved
C19orf66	0.266528	0.339633	0.226752	exp	exp	exp	conserved	conserved
DNAJC7	0.694134	0.0345572	0.351592	exp	other	exp	loss	conserved
EIF3J	0.646045	0.0583153	0.294268	exp	exp	exp	conserved	conserved
ITSN2	0.338272	0.049676	0.145223	exp	other	exp	loss	conserved
ANGPTL6	0.00450568	0.0113391	0.10828	not detected	not detected	exp	not detected	gain
KIAA1549L	0.0547613	0.0156587	0.00127389	exp	not detected	not detected	loss	loss
MTUS2	0.0399445	0.0232181	0.0496815	other	not detected	other	not detected	not detected
DERL2	0.584785	0.201944	0.198726	exp	exp	exp	conserved	conserved
HRSP12	0.15302	0.12473	0.189809	exp	exp	exp	conserved	conserved
PRELID1	0.962915	0.389849	0.449682	exp	exp	exp	conserved	conserved
SPG11	0.15302	0.088013	0.0407643	exp	exp	other	conserved	loss
SCN1B	0.0711377	0.407127	0.0280255	exp	exp	other	conserved	loss
CACNA2D2	0.115848	0.349352	0	exp	exp	other	conserved	loss
NPLOC4	0.204228	0.12311	0.0942675	exp	exp	exp	conserved	conserved
FFAR3	0.0340525	0.00161987	0.00636943	not detected	not detected	other	not detected	not detected
RBCK1	0.75964	0.118251	0.266242	exp	exp	exp	conserved	conserved
WDR83	0.173295	0.144168	0.215287	exp	exp	exp	conserved	conserved
FAM169A	0.0609999	0.346652	0.0305732	exp	exp	other	conserved	loss
EBF4	0.0249545	0.011879	0.00254777	not detected	not detected	not detected	not detected	not detected
NT5DC2	0.157699	0.102592	0.383439	exp	exp	exp	conserved	conserved
PFN1	0.994541	0.383909	0.896815	exp	exp	exp	conserved	conserved
LY6E	0.157352	0.000539957	0.774522	exp	not detected	exp	loss	conserved
MIS12	0.157092	0.169546	0.0471338	exp	exp	other	conserved	loss
ENO3	0.0138636	0.0167387	0.0535032	not detected	not detected	exp	not detected	gain
MXD3	0.0110909	0.0161987	0.00127389	not detected	not detected	not detected	not detected	not detected
PPP2R3B	0.0423707	0.0577754	0.0853503	not detected	exp	exp	gain	gain
CD44	0.294342	0.024838	0.00636943	exp	not detected	other	loss	loss
ARHGAP44	0.0661988	0.000539957	0.0484076	exp	not detected	other	loss	loss
CNP	0.421021	0.143629	0.0573248	exp	exp	exp	conserved	conserved
RBP2	0.000173295	0.00161987	0	not detected	not detected	not detected	not detected	not detected
EXOC3	0.16671	0.0685745	0.229299	exp	exp	exp	conserved	conserved
PRDM1	0.00199289	0.00431965	0.00127389	not detected	not detected	not detected	not detected	not detected
RBP1	0.532969	0.0242981	0.00509554	exp	other	other	loss	loss
MYL7	0.00658522	0.134989	0.00127389	not detected	exp	not detected	gain	not detected
SPNS2	0.00259943	0.0534557	0	not detected	exp	not detected	gain	not detected
PDE12	0.187332	0.050216	0.0828025	exp	exp	exp	conserved	conserved
RAB24	0.145481	0.242981	0.406369	exp	exp	exp	conserved	conserved
MRPS15	0.66528	0.308315	0.299363	exp	exp	exp	conserved	conserved
SNRPN	0.159172	0.791577	0.510828	exp	exp	exp	conserved	conserved
MST1	0.0178494	0.00971922	0.00127389	not detected	not detected	not detected	not detected	not detected
HEXB	0.48592	0.0566955	0.238217	exp	exp	exp	conserved	conserved
MIEF1	0.200329	0.0842333	0.0343949	exp	exp	other	conserved	loss
UBE2J1	0.489126	0.259719	0.248408	exp	exp	exp	conserved	conserved
ME1	0.0597002	0.12473	0.0853503	exp	exp	exp	conserved	conserved
NMNAT3	0.0934928	0.0734341	0.0522293	exp	exp	exp	conserved	conserved
BASP1	0.0449701	0.00323974	0.313376	not detected	not detected	exp	not detected	gain
HINT3	0.16879	0.12905	0.217834	exp	exp	exp	conserved	conserved
MYBBP1A	0.0838749	0.142009	0.169427	exp	exp	exp	conserved	conserved
GLT8D1	0.355688	0.347732	0.252229	exp	exp	exp	conserved	conserved
C10orf118	0.491639	0.0928726	0.2	exp	exp	exp	conserved	conserved
RAPGEF5	0.0016463	0.011879	0	not detected	other	not detected	not detected	not detected
MEX3D	0.0219218	0.0561555	0.0127389	not detected	exp	not detected	gain	not detected
DAPK1	0.19721	0.13013	0.15414	exp	exp	exp	conserved	conserved
PTER	0.146348	0.00215983	0.00509554	exp	not detected	not detected	loss	loss
CD59	0.951911	0.261879	0.0917197	exp	exp	exp	conserved	conserved
DPH1	0.00866476	0.000539957	0	not detected	not detected	not detected	not detected	not detected
C11orf91	0.00277272	0.00485961	0	not detected	not detected	not detected	not detected	not detected
MLX	0.458019	0.13067	0.22293	exp	exp	exp	conserved	conserved
PSEN1	0.122606	0.0464363	0.0675159	exp	other	exp	loss	conserved
ZNF749	0.0339659	0.0323974	0.0101911	other	not detected	not detected	not detected	not detected
ATG5	0.341652	0.109611	0.179618	exp	exp	exp	conserved	conserved
DZIP1L	0.0362187	0.108531	0.0420382	other	exp	other	gain	not detected
YPEL4	0.000173295	0.00107991	0.140127	not detected	not detected	exp	not detected	gain
RPS19	0.99818	0.993521	1	exp	exp	exp	conserved	conserved
TM6SF1	0.0016463	0.0950324	0	not detected	exp	not detected	gain	not detected
PLEKHA7	0.0114375	0.0572354	0.0280255	not detected	exp	other	gain	not detected
GLIS2	0.108916	0.143089	0.0382166	exp	exp	other	conserved	loss
CLP1	0.116368	0.0296976	0.0458599	exp	not detected	other	loss	loss
GFM2	0.0638593	0.0491361	0.0433121	exp	not detected	other	loss	loss
APEH	0.253358	0.0809935	0.124841	exp	exp	exp	conserved	conserved
CDCA5	0.00580539	0.00161987	0	not detected	not detected	not detected	not detected	not detected
NSUN5	0.250672	0.0593952	0.0433121	exp	exp	other	conserved	loss
ZFP36	0.847933	0.442765	0.535032	exp	exp	exp	conserved	conserved
PSMC3IP	0.0655922	0.0037797	0.0254777	exp	not detected	other	loss	loss
JARID2	0.0788493	0.390389	0.121019	exp	exp	exp	conserved	conserved
SPECC1L	0.093926	0.0777538	0.142675	exp	exp	exp	conserved	conserved
EML2	0.164371	0.208963	0.228025	exp	exp	exp	conserved	conserved
SLC35E2B	0.133004	0.12527	0.0382166	exp	exp	other	conserved	loss
STAB1	0.00034659	0.00971922	0.00382166	not detected	not detected	not detected	not detected	not detected
CSK	0.069578	0.0890929	0.166879	exp	exp	exp	conserved	conserved
MUC13	0.293822	0.000539957	0	exp	not detected	not detected	loss	loss
TRAPPC2P1	0.352829	0.361231	0.13121	exp	exp	exp	conserved	conserved
CPXM1	0.00112642	0.00269978	0.00254777	not detected	not detected	not detected	not detected	not detected
SLC7A1	0.263149	0.103132	0.126115	exp	exp	exp	conserved	conserved
SIDT1	0.010831	0.025378	0.00254777	not detected	other	not detected	not detected	not detected
CPEB3	0.0748635	0.0993521	0.0713376	exp	exp	exp	conserved	conserved
DSN1	0.0447102	0.012419	0.00127389	other	not detected	not detected	not detected	not detected
UBTD1	0.0972186	0.049676	0.044586	exp	other	other	loss	loss
HDGFRP3	0.333767	0.314255	0.236943	exp	exp	exp	conserved	conserved
CCDC9	0.0562343	0.12905	0.110828	exp	exp	exp	conserved	conserved
C14orf93	0.0720908	0.0172786	0.0216561	exp	not detected	not detected	loss	loss
ZC2HC1A	0.163244	0.205724	0.110828	exp	exp	exp	conserved	conserved
DYNC2LI1	0.206655	0.062635	0.387261	exp	exp	exp	conserved	conserved
CCNE1	0.00268608	0.0188985	0.0127389	not detected	not detected	not detected	not detected	not detected
NOL9	0.114808	0.12257	0.0382166	exp	exp	not detected	conserved	loss
IL7	0.0517286	0.0415767	0	exp	other	not detected	loss	loss
CHST8	0.00779828	0.0637149	0.00127389	other	exp	other	gain	not detected
WWC1	0.197037	0.00215983	0.0585987	exp	not detected	exp	loss	conserved
UQCRC1	0.625336	0.408747	0.551592	exp	exp	exp	conserved	conserved
NDC1	0.0470496	0.00215983	0.00636943	other	not detected	not detected	not detected	not detected
VASN	0.0190625	0.0356371	0.0343949	other	not detected	other	not detected	not detected
ADORA2A	0.00519886	0.0566955	0.0394904	not detected	exp	not detected	gain	not detected
RRAGD	0.399012	0.143629	0.0980892	exp	exp	exp	conserved	conserved
TYRO3	0.00502556	0.00107991	0.00382166	not detected	not detected	not detected	not detected	not detected
HEG1	0.0312798	0.112851	0.133758	not detected	exp	exp	gain	gain
POP1	0.0568408	0	0.0140127	exp	not detected	not detected	loss	loss
ELAC2	0.189672	0.0485961	0.0496815	exp	not detected	other	loss	loss
UBL3	0.42466	0.49676	0.806369	exp	exp	exp	conserved	conserved
RRP1B	0.140023	0.062095	0.0649682	exp	exp	exp	conserved	conserved
NEK6	0.00173295	0.0404968	0.00382166	not detected	not detected	not detected	not detected	not detected
ATP5D	0.979638	0.268359	0.957962	exp	exp	exp	conserved	conserved
CBWD5	0.209081	0.0469762	0.0955414	exp	other	exp	loss	conserved
NSA2	0.825318	0.725702	0.476433	exp	exp	exp	conserved	conserved
SLCO3A1	0.0125639	0.088013	0.10828	other	exp	exp	gain	gain
KDM1B	0.0800624	0.0388769	0.0165605	exp	other	not detected	loss	loss
ARF4	0.86275	0.632289	0.732484	exp	exp	exp	conserved	conserved
ENC1	0.0630795	0	0.0178344	exp	not detected	other	loss	loss
SPEF2	0.0266008	0.0134989	0	not detected	not detected	not detected	not detected	not detected
DDTL	0.00840482	0.537257	0.440764	not detected	exp	exp	gain	gain
KCTD15	0.0119574	0.0221382	0.0394904	not detected	not detected	other	not detected	not detected
REPS2	0.0127372	0.0955724	0.0267516	other	exp	other	gain	not detected
ACBD5	0.154319	0.188985	0.184713	exp	exp	exp	conserved	conserved
METTL15	0.0920198	0.00323974	0.0394904	exp	not detected	other	loss	loss
DEK	0.779655	0.390389	0.521019	exp	exp	exp	conserved	conserved
BCL2	0.00034659	0.178726	0.0675159	not detected	exp	exp	gain	gain
ERN1	0.124426	0.0107991	0.10828	exp	not detected	exp	loss	conserved
SLC4A7	0.11966	0.187365	0.0751592	exp	exp	exp	conserved	conserved
TRAPPC9	0.169916	0.0037797	0.0828025	exp	not detected	exp	loss	conserved
PITRM1	0.355602	0.0917927	0.0942675	exp	exp	exp	conserved	conserved
MBP	0.475522	0.177646	0.118471	exp	exp	exp	conserved	conserved
NIPAL2	0.0450568	0.00215983	0.077707	other	not detected	exp	not detected	gain
COMMD4	0.49779	0.273758	0.472611	exp	exp	exp	conserved	conserved
ENPP4	0.171909	0.202484	0.0713376	exp	exp	exp	conserved	conserved
EHD3	0.0131704	0.0226782	0.0484076	not detected	not detected	other	not detected	not detected
ABHD13	0.248505	0.132829	0.0700637	exp	exp	exp	conserved	conserved
GLYR1	0.270427	0.00431965	0.257325	exp	not detected	exp	loss	conserved
TNFSF13B	0.0271207	0.00593952	0	not detected	not detected	not detected	not detected	not detected
AK1	0.767958	0.315335	0.189809	exp	exp	exp	conserved	conserved
HIBADH	0.172515	0.145248	0.403822	exp	exp	exp	conserved	conserved
CDK1	0.00147301	0.00485961	0.00127389	not detected	not detected	not detected	not detected	not detected
VSNL1	0.136383	0.0178186	0.0203822	exp	not detected	other	loss	loss
ARAP3	0.00199289	0.00215983	0	not detected	not detected	not detected	not detected	not detected
ARL3	0.82038	0.764039	0.745223	exp	exp	exp	conserved	conserved
ABCF1	0.588944	0.201404	0.35414	exp	exp	exp	conserved	conserved
EIF3I	0.873408	0.37203	0.794904	exp	exp	exp	conserved	conserved
TRPM2	0.00147301	0.00647948	0.00382166	not detected	not detected	not detected	not detected	not detected
ZNF558	0.0210554	0.0345572	0.00127389	not detected	other	not detected	not detected	not detected
CUL5	0.260463	0.11987	0.249682	exp	exp	exp	conserved	conserved
HAUS6	0.0759899	0.0350972	0.011465	exp	not detected	other	loss	loss
SLC12A7	0.0928862	0.0966523	0.0203822	exp	exp	other	conserved	loss
ZBTB48	0.0761632	0.0464363	0.0369427	exp	not detected	other	loss	loss
LEF1	0.000173295	0	0	not detected	not detected	not detected	not detected	not detected
TMEM234	0.140456	0.00323974	0.712102	exp	not detected	exp	loss	conserved
ENPP5	0.105623	0.0647948	0.212739	exp	exp	exp	conserved	conserved
PFKP	0.348237	0.417387	0.0598726	exp	exp	exp	conserved	conserved
LSM4	0.918291	0.37797	0.793631	exp	exp	exp	conserved	conserved
ACAT1	0.445629	0.171706	0.536306	exp	exp	exp	conserved	conserved
FAM86C1	0.0728706	0.101512	0.298089	exp	exp	exp	conserved	conserved
RIOK3	0.28819	0.309395	0.252229	exp	exp	exp	conserved	conserved
KIAA2018	0.139763	0.0188985	0.0356688	exp	not detected	other	loss	loss
RSU1	0.276233	0.0572354	0.171975	exp	exp	exp	conserved	conserved
USP4	0.0902868	0.0761339	0.149045	exp	exp	exp	conserved	conserved
PRSS3	0.740577	0.0037797	0.00127389	exp	not detected	not detected	loss	loss
EMC3	0.640499	0.303996	0.261146	exp	exp	exp	conserved	conserved
UBN1	0.350836	0.109611	0.391083	exp	exp	exp	conserved	conserved
EXOC2	0.0966121	0.194924	0.0840764	exp	exp	exp	conserved	conserved
CDK12	0.293302	0.13121	0.271338	exp	exp	exp	conserved	conserved
SLC12A8	0.0841348	0.0145788	0.0101911	exp	not detected	not detected	loss	loss
CENPC	0.12122	0.0388769	0.138854	exp	other	exp	loss	conserved
FOS	0.813361	0.706803	0.919745	exp	exp	exp	conserved	conserved
MYCT1	0.000259943	0.00161987	0	not detected	not detected	not detected	not detected	not detected
ZNF131	0.194524	0.132289	0.13758	exp	exp	exp	conserved	conserved
SNRNP40	0.428732	0.163067	0.189809	exp	exp	exp	conserved	conserved
ERMP1	0.0379517	0.0394168	0.0356688	other	not detected	other	not detected	not detected
MYO1C	0.285417	0.00107991	0.0764331	exp	not detected	exp	loss	conserved
ZNF205	0.160038	0.0647948	0.0369427	exp	exp	not detected	conserved	loss
PLEKHG2	0.0162031	0.000539957	0.0127389	not detected	not detected	not detected	not detected	not detected
GPR108	0.385842	0.075054	0.166879	exp	exp	exp	conserved	conserved
PLCB3	0.0129105	0.000539957	0.00764331	not detected	not detected	not detected	not detected	not detected
CDC14B	0.0467897	0.161447	0.11465	other	exp	exp	gain	gain
HPN	0.0599601	0.568035	0.0165605	exp	exp	not detected	conserved	loss
TEX2	0.0583138	0.00161987	0.0394904	exp	not detected	other	loss	loss
FNIP2	0.608353	0.142549	0.0522293	exp	exp	exp	conserved	conserved
SFXN2	0.0382982	0.208963	0.256051	not detected	exp	exp	gain	gain
DDX49	0.293735	0.0712743	0.212739	exp	exp	exp	conserved	conserved
TTLL11	0.0209687	0.00971922	0.00509554	not detected	not detected	not detected	not detected	not detected
PML	0.0947058	0.00971922	0.0458599	exp	not detected	other	loss	loss
DDX17	0.719002	0.575594	0.296815	exp	exp	exp	conserved	conserved
MARCH5	0.340872	0.174946	0.392357	exp	exp	exp	conserved	conserved
MIDN	0.541201	0.0615551	0.197452	exp	exp	exp	conserved	conserved
CD97	0.00216619	0.0188985	0.0165605	not detected	not detected	not detected	not detected	not detected
KIAA1432	0.0223551	0.0334773	0.0496815	not detected	other	other	not detected	not detected
YWHAE	0.990036	0.772138	0.912102	exp	exp	exp	conserved	conserved
MXD4	0.203535	0.00863931	0.495541	exp	not detected	exp	loss	conserved
TRMT11	0.169483	0.0453564	0.044586	exp	other	other	loss	loss
PRKCH	0.0532016	0.00215983	0.00127389	exp	not detected	not detected	loss	loss
PREX2	0.000433238	0.00161987	0	not detected	not detected	not detected	not detected	not detected
MED4	0.504462	0.204104	0.0611465	exp	exp	exp	conserved	conserved
AKAP12	0.237934	0.000539957	0.0420382	exp	not detected	not detected	loss	loss
FXYD3	0.60506	0.960043	0.214013	exp	exp	exp	conserved	conserved
PRSS35	0.000173295	0.075594	0.00127389	not detected	exp	not detected	gain	not detected
ZPBP	0.00467897	0.00539957	0.00382166	not detected	not detected	not detected	not detected	not detected
PGPEP1	0.240014	0.113391	0.112102	exp	exp	exp	conserved	conserved
DENND6A	0.0763365	0.0788337	0.107006	exp	exp	exp	conserved	conserved
LIPG	0.0118707	0.000539957	0	not detected	not detected	not detected	not detected	not detected
HOMER3	0.0359588	0.00863931	0	not detected	not detected	not detected	not detected	not detected
CNTN3	0.0220951	0.0280778	0	not detected	other	not detected	not detected	not detected
NDUFA8	0.710684	0.423866	0.699363	exp	exp	exp	conserved	conserved
COPE	0.966987	0.0448164	0.89172	exp	other	exp	loss	conserved
DBR1	0.0625596	0.0313175	0.0598726	exp	not detected	exp	loss	conserved
KDELR3	0.0798024	0.114471	0.146497	exp	exp	exp	conserved	conserved
CASK	0.12018	0.0140389	0.118471	exp	not detected	exp	loss	conserved
RPS13	0.996967	0.981102	1	exp	exp	exp	conserved	conserved
URI1	0.320423	0.12581	0.266242	exp	exp	exp	conserved	conserved
FAM206A	0.0692314	0.12473	0.0433121	exp	exp	other	conserved	loss
CLPB	0.0999047	0.0367171	0.107006	exp	other	exp	loss	conserved
CYB561A3	0.276666	0.0599352	0	exp	exp	not detected	conserved	loss
ELOVL5	0.398059	0.110151	0.0751592	exp	exp	exp	conserved	conserved
HAUS5	0.0292002	0.0161987	0.0433121	not detected	not detected	not detected	not detected	not detected
RBBP6	0.40707	0.11933	0.524841	exp	exp	exp	conserved	conserved
CTNNAL1	0.28975	0.175486	0.123567	exp	exp	exp	conserved	conserved
ATF6B	0.39494	0.136069	0.128662	exp	exp	exp	conserved	conserved
MBD3	0.177194	0.201404	0.420382	exp	exp	exp	conserved	conserved
FEM1B	0.154059	0.235961	0.161783	exp	exp	exp	conserved	conserved
GDF15	0.117321	0.00539957	0.00636943	exp	not detected	not detected	loss	loss
BRD1	0.0626462	0.037797	0.0573248	exp	not detected	exp	loss	conserved
MFSD12	0.196084	0.0453564	0.0203822	exp	not detected	not detected	loss	loss
ZDHHC5	0.115675	0.0523758	0.0585987	exp	exp	exp	conserved	conserved
TM7SF2	0.222771	0.0156587	0.0140127	exp	not detected	not detected	loss	loss
MORN5	0.00667187	0	0.0152866	not detected	not detected	not detected	not detected	not detected
NUDT16	0.275366	0.288877	0.0980892	exp	exp	exp	conserved	conserved
DST	0.823239	0.13067	0.579618	exp	exp	exp	conserved	conserved
EFHD2	0.476822	0.0664147	0.191083	exp	exp	exp	conserved	conserved
C3orf67	0.0400312	0.0323974	0.0356688	other	other	not detected	not detected	not detected
FAM171A2	0.00927129	0.0215983	0.00636943	not detected	not detected	not detected	not detected	not detected
ZNF618	0.153106	0.156048	0.115924	exp	exp	exp	conserved	conserved
DDAH2	0.157785	0.147948	0.0280255	exp	exp	not detected	conserved	loss
TTYH3	0.0174162	0.160907	0.0127389	not detected	exp	not detected	gain	not detected
RCAN2	0.737025	0.305076	0.192357	exp	exp	exp	conserved	conserved
SF3B5	0.954077	0.50324	0.580892	exp	exp	exp	conserved	conserved
UQCR11-1	0.980418	0.788337	0.907006	exp	exp	exp	conserved	conserved
HERC1	0.178494	0.0464363	0.286624	exp	other	exp	loss	conserved
FZR1	0.124513	0.140389	0.146497	exp	exp	exp	conserved	conserved
PPP1R10	0.268348	0.075594	0.180892	exp	exp	exp	conserved	conserved
KCTD21	0.0359588	0.0102592	0.00254777	not detected	not detected	not detected	not detected	not detected
CLOCK	0.27476	0.225702	0.23949	exp	exp	exp	conserved	conserved
ALKBH3	0.243133	0.0566955	0.138854	exp	exp	exp	conserved	conserved
DAK	0.132398	0.0653348	0.0738854	exp	exp	exp	conserved	conserved
ATF4	0.861191	0.713283	0.875159	exp	exp	exp	conserved	conserved
GHITM	0.888918	0.421166	0.277707	exp	exp	exp	conserved	conserved
YWHAZ	0.834936	0.291577	0.448408	exp	exp	exp	conserved	conserved
LSM14A	0.509141	0.300216	0.178344	exp	exp	exp	conserved	conserved
CACNA1H	0.0751235	0.234881	0.00254777	exp	exp	other	conserved	loss
CDK8	0.065159	0.0772138	0.303185	exp	exp	exp	conserved	conserved
TAX1BP1	0.643358	0.488121	0.642038	exp	exp	exp	conserved	conserved
MIPOL1	0.0450568	0.0226782	0.0407643	other	not detected	other	not detected	not detected
NAA50	0.38099	0.170086	0.214013	exp	exp	exp	conserved	conserved
LSS	0.0768564	0.0642549	0.0573248	exp	exp	exp	conserved	conserved
CHUK	0.148167	0.0269978	0.175796	exp	not detected	exp	loss	conserved
EIF3G	0.820466	0.649028	0.621656	exp	exp	exp	conserved	conserved
JDP2	0.00493891	0.0280778	0.00127389	not detected	not detected	not detected	not detected	not detected
OXLD1	0.349623	0.269978	0.0853503	exp	exp	exp	conserved	conserved
MEIS2	0.768218	0.0593952	0.597452	exp	exp	exp	conserved	conserved
CCDC137	0.25535	0.0539957	0.0611465	exp	exp	exp	conserved	conserved
CTDSPL	0.116541	0.0167387	0.247134	exp	not detected	exp	loss	conserved
LMBRD1	0.370678	0.134449	0.155414	exp	exp	exp	conserved	conserved
QDPR	0.836409	0.0469762	0.518471	exp	other	exp	loss	conserved
MAP3K9	0.0912399	0.0102592	0.0165605	exp	not detected	not detected	loss	loss
HMOX1	0.0845681	0.0237581	0.0242038	exp	not detected	other	loss	loss
CSNK1A1	0.791872	0.480562	0.746497	exp	exp	exp	conserved	conserved
CPLX3	0.000953124	0.0210583	0	not detected	not detected	not detected	not detected	not detected
LRCH3	0.22693	0.192765	0.0687898	exp	exp	exp	conserved	conserved
AKAP13	0.266181	0.111231	0.169427	exp	exp	exp	conserved	conserved
KL	0.052855	0.0075594	0.101911	exp	not detected	exp	loss	conserved
AMBP	0.10545	0.0323974	0.155414	exp	not detected	exp	loss	conserved
MANBA	0.0573607	0.0458963	0.0242038	exp	not detected	other	loss	loss
TAF1	0.0614332	0.0788337	0.141401	exp	exp	exp	conserved	conserved
SUMF2	0.538948	0.0782937	0.0280255	exp	exp	not detected	conserved	loss
SLC45A2	0.00389914	0.012419	0.0089172	not detected	not detected	not detected	not detected	not detected
ARHGEF39	0.0034659	0.00269978	0.00127389	not detected	not detected	not detected	not detected	not detected
KLF13	0.0824885	0.0507559	0.494268	exp	exp	exp	conserved	conserved
MED19	0.43991	0.167927	0.201274	exp	exp	exp	conserved	conserved
PLVAP	0.00259943	0.0215983	0.0089172	not detected	not detected	not detected	not detected	not detected
HMG20B	0.31921	0.0896328	0.280255	exp	exp	exp	conserved	conserved
PPAN	0.186292	0.00107991	0.146497	exp	not detected	exp	loss	conserved
TMEM165	0.568755	0.141469	0.179618	exp	exp	exp	conserved	conserved
ANKRD2	0.000953124	0.0539957	0.00636943	not detected	exp	not detected	gain	not detected
CCDC107	0.74075	0.0820734	0.332484	exp	exp	exp	conserved	conserved
KLHL8	0.0855212	0.0388769	0.0318471	exp	not detected	other	loss	loss
NLE1	0.0441903	0.0550756	0.0611465	other	exp	exp	gain	gain
CCNDBP1	0.412703	0.12527	0.201274	exp	exp	exp	conserved	conserved
ACAA2	0.512434	0.180346	0.189809	exp	exp	exp	conserved	conserved
ATXN3	0.164804	0.0458963	0.0280255	exp	other	not detected	loss	loss
ZFPL1	0.476129	0.137689	0.230573	exp	exp	exp	conserved	conserved
RPS19BP1	0.934321	0.387149	0.234395	exp	exp	exp	conserved	conserved
CDK11A	0.242093	0.0982721	0.33121	exp	exp	exp	conserved	conserved
HOGA1	0.00389914	0.24784	0.00636943	not detected	exp	not detected	gain	not detected
CA9	0.00684516	0.0210583	0.00127389	not detected	not detected	not detected	not detected	not detected
JAZF1	0.336973	0.220842	0.0420382	exp	exp	not detected	conserved	loss
CTRC	0.0635993	0.00107991	0	exp	not detected	not detected	loss	loss
PI4K2A	0.0676718	0.112851	0.193631	exp	exp	exp	conserved	conserved
KATNAL1	0.0883806	0.0788337	0.0547771	exp	exp	exp	conserved	conserved
ZCCHC17	0.402218	0.266199	0.321019	exp	exp	exp	conserved	conserved
VPS51	0.495798	0.00647948	0.224204	exp	not detected	exp	loss	conserved
SLC6A6	0.100944	0.150648	0.352866	exp	exp	exp	conserved	conserved
ADM	0.171995	0.0188985	0.00127389	exp	other	not detected	loss	loss
CCDC125	0.0820553	0.0566955	0	exp	exp	not detected	conserved	loss
MORN4	0.12096	0.0912527	0.0267516	exp	exp	other	conserved	loss
IDE	0.0747769	0.100432	0.0675159	exp	exp	exp	conserved	conserved
PI4KA	0.172689	0.105292	0.188535	exp	exp	exp	conserved	conserved
MYO5B	0.123386	0.12959	0.0229299	exp	exp	not detected	conserved	loss
KIAA0020	0.335759	0.0529158	0.0917197	exp	exp	exp	conserved	conserved
C5orf22	0.0523352	0.00269978	0.0242038	exp	not detected	other	loss	loss
PDK3	0.218265	0.0307775	0.0726115	exp	other	exp	loss	conserved
XPO4	0.0646391	0.025378	0.0904459	exp	not detected	exp	loss	conserved
SLC26A6	0.00970453	0.00863931	0.00636943	not detected	not detected	not detected	not detected	not detected
GOLGA2	0.518153	0.457883	0.132484	exp	exp	exp	conserved	conserved
C1orf228	0.00918465	0.0399568	0	not detected	other	not detected	not detected	not detected
FBXL16	0.137163	0.166847	0.266242	exp	exp	exp	conserved	conserved
CYP39A1	0.0123906	0.0383369	0.0191083	not detected	other	not detected	not detected	not detected
UBXN10	0.019669	0.012959	0.0751592	other	not detected	exp	not detected	gain
WDR24	0.0896803	0.0037797	0.0700637	exp	not detected	exp	loss	conserved
MIS18BP1	0.0783294	0.0383369	0	exp	other	not detected	loss	loss
STARD13	0.170089	0.000539957	0.0484076	exp	not detected	other	loss	loss
TOM1L2	0.16541	0.205724	0.0955414	exp	exp	exp	conserved	conserved
ZBTB2	0.0398579	0.0259179	0.0458599	other	not detected	other	not detected	not detected
SNAP29	0.396759	0.075594	0.077707	exp	exp	exp	conserved	conserved
PRR24	0.116628	0.00107991	0.289172	exp	not detected	exp	loss	conserved
UBE2L3	0.918118	0.426566	0.650955	exp	exp	exp	conserved	conserved
SNX24	0.148341	0.0912527	0.101911	exp	exp	exp	conserved	conserved
RHOBTB1	0.0932328	0.233261	0.179618	exp	exp	exp	conserved	conserved
RPS27A	0.999393	0.99784	1	exp	exp	exp	conserved	conserved
MRPL32	0.562863	0.133909	0.298089	exp	exp	exp	conserved	conserved
SERPIND1	0.0606533	0.177106	0.0547771	exp	exp	exp	conserved	conserved
MTCH1	0.906247	0.687365	0.824204	exp	exp	exp	conserved	conserved
PIK3C2A	0.144701	0.0183585	0.165605	exp	not detected	exp	loss	conserved
ACSL6	0.0157699	0.0313175	0.0356688	other	not detected	other	not detected	not detected
MGA	0.10493	0.0280778	0.205096	exp	not detected	exp	loss	conserved
CNOT3	0.212633	0.100972	0.155414	exp	exp	exp	conserved	conserved
ARL16	0.484793	0.101512	0.129936	exp	exp	exp	conserved	conserved
CNN2	0.0220085	0.00971922	0.00636943	not detected	not detected	not detected	not detected	not detected
MCM5	0.0434971	0.00269978	0.00254777	not detected	not detected	not detected	not detected	not detected
ACSS2	0.0424573	0.0275378	0.0471338	other	not detected	other	not detected	not detected
PHKG1	0.000693181	0.00323974	0.00254777	not detected	not detected	not detected	not detected	not detected
SRR	0.0937527	0.0259179	0.0471338	exp	not detected	other	loss	loss
CAMSAP1	0.0901135	0.0901728	0.0751592	exp	exp	exp	conserved	conserved
PAM	0.783814	0.765659	0.93121	exp	exp	exp	conserved	conserved
SMC6	0.131791	0.140389	0.583439	exp	exp	exp	conserved	conserved
TMEM138	0.309245	0.0421166	0.0751592	exp	other	exp	loss	conserved
PPP1R1B	0.000519886	0.000539957	0	not detected	not detected	not detected	not detected	not detected
POLR2B	0.362794	0.188985	0.122293	exp	exp	exp	conserved	conserved
HGS	0.295468	0.153888	0.150318	exp	exp	exp	conserved	conserved
CLHC1	0.0546746	0.0199784	0.00127389	exp	not detected	not detected	loss	loss
PPIC	0.121047	0.0113391	0.00127389	exp	other	not detected	loss	loss
PSMB7	0.826358	0.543197	0.681529	exp	exp	exp	conserved	conserved
TSR1	0.195824	0.0685745	0.185987	exp	exp	exp	conserved	conserved
PLIN2	0.354215	0.0194384	0.0764331	exp	not detected	exp	loss	conserved
YKT6	0.369985	0.436285	0.147771	exp	exp	exp	conserved	conserved
VPS4B	0.274933	0.212743	0.173248	exp	exp	exp	conserved	conserved
BATF	0.000693181	0.0107991	0.0229299	not detected	not detected	not detected	not detected	not detected
SGSM2	0.0941859	0.112311	0.077707	exp	exp	exp	conserved	conserved
XYLB	0.00753834	0.00809935	0.00382166	not detected	not detected	not detected	not detected	not detected
TMEM62	0.0765098	0.0458963	0.033121	exp	other	other	loss	loss
SPOCK1	0.155013	0.0113391	0.011465	exp	other	other	loss	loss
STK3	0.170522	0.024838	0.0598726	exp	not detected	exp	loss	conserved
ATPAF1	0.256737	0.12419	0.0535032	exp	exp	exp	conserved	conserved
CWF19L1	0.0832683	0.0491361	0.0280255	exp	other	not detected	loss	loss
MYLIP	0.276839	0.0815335	0.0305732	exp	exp	not detected	conserved	loss
C16orf62	0.161165	0.0950324	0.159236	exp	exp	exp	conserved	conserved
SH3GL3	0.00190625	0.0280778	0	not detected	other	not detected	not detected	not detected
SLITRK6	0.00372585	0	0.011465	other	other	other	not detected	not detected
ARHGAP27	0.00571874	0.00323974	0.00127389	not detected	not detected	not detected	not detected	not detected
FAM174B	0.427606	0.00971922	0.383439	exp	not detected	exp	loss	conserved
CAP1	0.815441	0.326674	0.0840764	exp	exp	exp	conserved	conserved
INTS10	0.36262	0.0410367	0.0343949	exp	not detected	other	loss	loss
RAI2	0.21064	0.0653348	0.16051	exp	exp	exp	conserved	conserved
YDJC	0.480114	0.0437365	0.0496815	exp	other	other	loss	loss
FBXO5	0.0514687	0.00485961	0.00636943	exp	not detected	not detected	loss	loss
ARL14EP	0.259683	0.142549	0.0522293	exp	exp	exp	conserved	conserved
ARHGEF37	0.0383849	0.0507559	0.00127389	other	exp	not detected	gain	not detected
MAML2	0.0335326	0.0777538	0.0547771	other	exp	exp	gain	gain
SLC25A27	0.00927129	0.105832	0.0280255	not detected	exp	not detected	gain	not detected
GMPR	0.0415909	0.483261	0.542675	other	exp	exp	gain	gain
OTUD7A	0.00216619	0	0.00764331	not detected	not detected	not detected	not detected	not detected
MTRF1L	0.407417	0.037257	0.0585987	exp	other	exp	loss	conserved
TPPP	0.00597868	0.0151188	0.00636943	not detected	other	not detected	not detected	not detected
PDXK	0.386535	0.154968	0.0636943	exp	exp	exp	conserved	conserved
CCDC116	0.000693181	0.00215983	0.00636943	not detected	not detected	not detected	not detected	not detected
TUBG1	0.456373	0.0782937	0.207643	exp	exp	exp	conserved	conserved
IGFBP7	0.802963	0.337473	0.923567	exp	exp	exp	conserved	conserved
NELFE	0.699073	0.2527	0.33758	exp	exp	exp	conserved	conserved
WASF3	0.0281605	0.0469762	0.0267516	other	other	not detected	not detected	not detected
SMG6	0.13777	0.0464363	0.109554	exp	other	exp	loss	conserved
NCKIPSD	0.166623	0.037257	0.033121	exp	not detected	other	loss	loss
OSBPL10	0.144182	0.011879	0.00127389	exp	not detected	not detected	loss	loss
CSTF1	0.157525	0.074514	0.0611465	exp	exp	exp	conserved	conserved
GEN1	0.010571	0.00107991	0.00127389	not detected	not detected	not detected	not detected	not detected
FAM134C	0.179361	0.13013	0.0980892	exp	exp	exp	conserved	conserved
PPP5C	0.264275	0.184125	0.278981	exp	exp	exp	conserved	conserved
PLA2G7	0.000693181	0.0167387	0.00127389	not detected	not detected	not detected	not detected	not detected
SLC35B1	0.744043	0.401188	0.457325	exp	exp	exp	conserved	conserved
PPP2R2A	0.400832	0.263499	0.26879	exp	exp	exp	conserved	conserved
FOXA1	0.00415909	0.0145788	0.00254777	not detected	not detected	not detected	not detected	not detected
ADCK1	0.0659388	0.0178186	0.0471338	exp	not detected	other	loss	loss
GGT7	0.0457499	0.0264579	0.00509554	other	not detected	other	not detected	not detected
ARRB1	0.0809289	0.0475162	0.00382166	exp	other	not detected	loss	loss
SH3GL1	0.232995	0.102052	0.110828	exp	exp	exp	conserved	conserved
LENG8	0.175721	0.200324	0.0878981	exp	exp	exp	conserved	conserved
KDM4A	0.0658522	0.103672	0.0955414	exp	exp	exp	conserved	conserved
SYNGR2	0.563989	0.273758	0.33121	exp	exp	exp	conserved	conserved
CELSR3	0.0646391	0.0739741	0.0407643	exp	exp	other	conserved	loss
LY6H	0.0889871	0.4973	0.00254777	exp	exp	other	conserved	loss
RBM42	0.559397	0.220302	0.397452	exp	exp	exp	conserved	conserved
SDF2L1	0.894117	0.353132	0.317197	exp	exp	exp	conserved	conserved
C11orf52	0.00485227	0.203024	0.235669	not detected	exp	exp	gain	gain
RASD2	0.00112642	0	0.00254777	not detected	not detected	not detected	not detected	not detected
CRYAB	0.0191491	0.0647948	0.0127389	other	exp	not detected	gain	not detected
DNTTIP1	0.305693	0.0556156	0.188535	exp	exp	exp	conserved	conserved
KAT7	0.124253	0.0804536	0.146497	exp	exp	exp	conserved	conserved
PHC3	0.144268	0.0296976	0.0904459	exp	not detected	exp	loss	conserved
MPPED2	0.0279872	0.00215983	0.205096	other	not detected	exp	not detected	gain
SERPINF1	0.00537215	0.00863931	0	not detected	not detected	not detected	not detected	not detected
PPIL2	0.145221	0.108531	0.212739	exp	exp	exp	conserved	conserved
SLC6A20	0.00138636	0.0215983	0	not detected	not detected	not detected	not detected	not detected
ARPP19	0.777316	0.515119	0.650955	exp	exp	exp	conserved	conserved
KCNJ6	0.579239	0.0971922	0.0178344	exp	exp	not detected	conserved	loss
KLHL21	0.0436704	0.0448164	0.15414	other	other	exp	not detected	gain
BBS4	0.137856	0.141469	0.117197	exp	exp	exp	conserved	conserved
IQCK	0.139503	0.037797	0.0242038	exp	not detected	not detected	loss	loss
BLOC1S2	0.664587	0.000539957	0.253503	exp	not detected	exp	loss	conserved
C11orf96	0.0348323	0	0.0407643	other	not detected	not detected	not detected	not detected
TTLL5	0.050169	0.00323974	0.0356688	exp	not detected	other	loss	loss
RUNDC1	0.289663	0	0.143949	exp	not detected	exp	loss	conserved
PHF13	0.0376051	0.0583153	0.0535032	other	exp	exp	gain	gain
MED16	0.295468	0.0836933	0.135032	exp	exp	exp	conserved	conserved
CEP63	0.2719	0.0701944	0.0980892	exp	exp	exp	conserved	conserved
USP35	0.0205355	0.00107991	0.0802548	not detected	not detected	exp	not detected	gain
SLC38A9	0.0450568	0.0934125	0.0267516	other	exp	not detected	gain	not detected
XPNPEP1	0.16567	0.0799136	0.0942675	exp	exp	exp	conserved	conserved
SSBP4	0.679837	0.259179	0.515924	exp	exp	exp	conserved	conserved
PCDH1	0.051642	0.0383369	0.101911	exp	not detected	exp	loss	conserved
TAF9	0.822979	0.209503	0.132484	exp	exp	exp	conserved	conserved
SCML2	0.024088	0.0107991	0	not detected	not detected	not detected	not detected	not detected
NDUFAF6	0.339745	0.0431965	0.0585987	exp	other	exp	loss	conserved
KNOP1	0.376657	0.0642549	0.174522	exp	exp	exp	conserved	conserved
PGM5	0.0034659	0.00485961	0.0127389	not detected	not detected	not detected	not detected	not detected
RAD17	0.22953	0.0453564	0.135032	exp	other	exp	loss	conserved
GPRC5B	0.00251278	0.0134989	0.0547771	not detected	not detected	exp	not detected	gain
RTN4IP1	0.0500823	0.0431965	0.0178344	exp	not detected	other	loss	loss
MAST4	0.325622	0.158747	0.466242	exp	exp	exp	conserved	conserved
CDC42EP5	0.00372585	0.107451	0.0585987	not detected	exp	exp	gain	gain
CCDC82	0.220518	0.0523758	0.0420382	exp	exp	other	conserved	loss
DNAJC19	0.617884	0.267819	0.556688	exp	exp	exp	conserved	conserved
TXNDC11	0.324235	0.135529	0.214013	exp	exp	exp	conserved	conserved
ALG12	0.123386	0.0518359	0.0509554	exp	exp	exp	conserved	conserved
SYBU	0.125466	0.012419	0.0292994	exp	not detected	other	loss	loss
USP42	0.108483	0.0453564	0.0458599	exp	not detected	other	loss	loss
YPEL1	0.0052855	0.00647948	0.0101911	not detected	not detected	not detected	not detected	not detected
CRELD2	0.558011	0.159827	0.236943	exp	exp	exp	conserved	conserved
LYRM2	0.633481	0.13013	0.240764	exp	exp	exp	conserved	conserved
ISYNA1	0.263582	0.00863931	0.240764	exp	not detected	exp	loss	conserved
FABP3	0.00147301	0.0161987	0.0305732	not detected	not detected	other	not detected	not detected
C19orf24	0.830084	0.00215983	0.182166	exp	not detected	exp	loss	conserved
C14orf1	0.597782	0.12527	0.224204	exp	exp	exp	conserved	conserved
NOMO2	0.00814487	0.258639	0.0878981	not detected	exp	exp	gain	gain
LARP1B	0.274066	0.0167387	0.212739	exp	not detected	exp	loss	conserved
CCNE2	0.00320596	0.00215983	0.0152866	not detected	not detected	not detected	not detected	not detected
RNF144B	0.0103977	0.0394168	0.00127389	not detected	not detected	not detected	not detected	not detected
RPL34	0.997834	0.987041	1	exp	exp	exp	conserved	conserved
ANKRD6	0.0145568	0.199784	0.0369427	other	exp	not detected	gain	not detected
GUCD1	0.197816	0.0831533	0.066242	exp	exp	exp	conserved	conserved
TUBG2	0.144875	0.12149	0.066242	exp	exp	exp	conserved	conserved
SERINC2	0.47015	0.314795	0.0089172	exp	exp	other	conserved	loss
ANAPC13	0.811801	0.515119	0.741401	exp	exp	exp	conserved	conserved
FRRS1L	0.139069	0.0642549	0.0458599	exp	exp	not detected	conserved	loss
NPC1	0.0934928	0.00539957	0.0573248	exp	not detected	exp	loss	conserved
DDX39A	0.513127	0.109071	0.128662	exp	exp	exp	conserved	conserved
FAM117A	0.0523352	0.101512	0.129936	exp	exp	exp	conserved	conserved
IFT43	0.446062	0.0901728	0.0598726	exp	exp	exp	conserved	conserved
HSD17B13	0.000693181	0.156048	0.00127389	not detected	exp	not detected	gain	not detected
PDZD2	0.0342258	0.00161987	0	not detected	not detected	not detected	not detected	not detected
EFNA2	0.000606533	0.00539957	0.0216561	not detected	not detected	not detected	not detected	not detected
TCEANC	0.0231349	0.0383369	0.033121	not detected	other	not detected	not detected	not detected
GAB2	0.0356988	0.156587	0.0318471	other	exp	not detected	gain	not detected
RFC3	0.0476562	0.0134989	0.126115	other	other	exp	not detected	gain
PCNX	0.139156	0.0523758	0.0547771	exp	exp	exp	conserved	conserved
UBE2B	0.741703	0.577754	0.784713	exp	exp	exp	conserved	conserved
INTS8	0.0795425	0.0183585	0.0292994	exp	not detected	other	loss	loss
C18orf8	0.118881	0.0394168	0.0484076	exp	other	other	loss	loss
TK1	0.00225284	0.0194384	0	not detected	not detected	not detected	not detected	not detected
FAM60A	0.327095	0.0469762	0.26242	exp	other	exp	loss	conserved
NARS2	0.140889	0.0259179	0.0420382	exp	not detected	other	loss	loss
RDH10	0.0450568	0.075054	0.011465	other	exp	not detected	gain	not detected
RABL2B	0.216186	0.0156587	0.056051	exp	not detected	exp	loss	conserved
MED26	0.0510354	0.0334773	0.0509554	exp	not detected	exp	loss	conserved
RNF121	0.18196	0.0707343	0.187261	exp	exp	exp	conserved	conserved
SKIV2L	0.108223	0.116631	0.147771	exp	exp	exp	conserved	conserved
RPL7	0.998007	0.99676	1	exp	exp	exp	conserved	conserved
BST2	0.00805823	0.00593952	0.101911	not detected	not detected	exp	not detected	gain
PTK7	0.13725	0.0205184	0.0140127	exp	other	not detected	loss	loss
ID4	0.718829	0.162527	0.0178344	exp	exp	not detected	conserved	loss
C19orf44	0.0182826	0.00539957	0.0318471	not detected	not detected	other	not detected	not detected
CHD8	0.196517	0.101512	0.205096	exp	exp	exp	conserved	conserved
DAPK2	0.39416	0	0	exp	not detected	not detected	loss	loss
HHEX	0.0107443	0.00809935	0.00254777	other	other	other	not detected	not detected
FAM167B	0.00701846	0.00593952	0	not detected	not detected	not detected	not detected	not detected
ASB2	0.000779828	0.00269978	0	not detected	not detected	not detected	not detected	not detected
TTC39A	0.606707	0.12311	0.219108	exp	exp	exp	conserved	conserved
HMGB1	0.931462	0.785097	0.910828	exp	exp	exp	conserved	conserved
C11orf65	0.0110042	0.00161987	0.0101911	not detected	not detected	other	not detected	not detected
PTP4A3	0.77073	0.146328	0.290446	exp	exp	exp	conserved	conserved
CHERP	0.169656	0.050216	0.0853503	exp	exp	exp	conserved	conserved
ZNF70	0.00372585	0.00809935	0	not detected	not detected	not detected	not detected	not detected
PLEKHH3	0.0953124	0.00701944	0.0687898	exp	not detected	exp	loss	conserved
LMAN2	0.860584	0.582613	0.403822	exp	exp	exp	conserved	conserved
KIF12	0.254397	0.355832	0.403822	exp	exp	exp	conserved	conserved
WDFY2	0.128412	0.0669546	0.00127389	exp	exp	not detected	conserved	loss
RFX3	0.0935794	0.00269978	0.0738854	exp	not detected	exp	loss	conserved
RAB9A	0.319383	0.140389	0.141401	exp	exp	exp	conserved	conserved
ZNF317	0.0663721	0.0469762	0.033121	exp	other	other	loss	loss
KLHL3	0.0609999	0.0161987	0.0089172	exp	not detected	not detected	loss	loss
BBS12	0.048696	0.0340173	0.00636943	other	not detected	not detected	not detected	not detected
CCDC77	0.0221818	0.00701944	0.0496815	not detected	not detected	not detected	not detected	not detected
AVPI1	0.066632	0.151728	0.0904459	exp	exp	exp	conserved	conserved
NUCB2	0.741617	0.566955	0.415287	exp	exp	exp	conserved	conserved
NUDT6	0.0282471	0.0194384	0.0496815	not detected	not detected	other	not detected	not detected
DPY30	0.740924	0.4973	0.518471	exp	exp	exp	conserved	conserved
TINAGL1	0.0161165	0.00485961	0.00127389	not detected	not detected	not detected	not detected	not detected
SLC35E1	0.220691	0.0610151	0.0929936	exp	exp	exp	conserved	conserved
FAM214A	0.126765	0.203024	0.0522293	exp	exp	exp	conserved	conserved
FGF2	0.0142102	0.00323974	0	not detected	not detected	not detected	not detected	not detected
FBXL4	0.11992	0.0458963	0.0433121	exp	other	other	loss	loss
HCN2	0.00875141	0.137149	0.0687898	not detected	exp	exp	gain	gain
MEMO1	0.098345	0.0858531	0.0904459	exp	exp	exp	conserved	conserved
TTYH1	0.00207954	0.00323974	0.0203822	not detected	not detected	other	not detected	not detected
CMBL	0.220085	0.206803	0.109554	exp	exp	exp	conserved	conserved
RPS8	0.997747	0.99784	1	exp	exp	exp	conserved	conserved
PELP1	0.221731	0.0604752	0.089172	exp	exp	exp	conserved	conserved
TP53INP1	0.0993848	0.0599352	0.4	exp	exp	exp	conserved	conserved
DMC1	0.00233949	0.000539957	0	not detected	not detected	not detected	not detected	not detected
UGDH	0.672212	0.185745	0.173248	exp	exp	exp	conserved	conserved
CTNND1	0.322416	0.170626	0.173248	exp	exp	exp	conserved	conserved
NR6A1	0.0219218	0.0199784	0.0738854	not detected	not detected	exp	not detected	gain
PLEKHM1	0.0825752	0.0313175	0.0382166	exp	not detected	other	loss	loss
SMIM7	0.708777	0.463823	0.686624	exp	exp	exp	conserved	conserved
CARD11	0.0330994	0.00161987	0	other	not detected	not detected	not detected	not detected
CABIN1	0.192271	0.0809935	0.150318	exp	exp	exp	conserved	conserved
KDM5A	0.275539	0.0712743	0.303185	exp	exp	exp	conserved	conserved
MUM1	0.237501	0.116091	0.119745	exp	exp	exp	conserved	conserved
NCOA1	0.24322	0.151188	0.206369	exp	exp	exp	conserved	conserved
TSPEAR	0.00173295	0.0037797	0	not detected	not detected	not detected	not detected	not detected
GNB1L	0.057534	0.115551	0	exp	exp	not detected	conserved	loss
KIF2C	0.00225284	0.0037797	0	not detected	not detected	not detected	not detected	not detected
ZFYVE27	0.1525	0.12635	0.173248	exp	exp	exp	conserved	conserved
UBXN6	0.558964	0.261339	0.526115	exp	exp	exp	conserved	conserved
MEGF9	0.102764	0.115551	0.10828	exp	exp	exp	conserved	conserved
NPAT	0.071051	0.0696544	0.0866242	exp	exp	exp	conserved	conserved
SNRPD3	0.799497	0.429806	0.552866	exp	exp	exp	conserved	conserved
ATP6V1C1	0.293389	0.180346	0.412739	exp	exp	exp	conserved	conserved
HEY1	0.024348	0.00701944	0.00127389	other	not detected	not detected	not detected	not detected
FAM96A	0.492158	0.170086	0.301911	exp	exp	exp	conserved	conserved
GGT1	0.0016463	0.00647948	0	not detected	not detected	not detected	not detected	not detected
SNAPC1	0.169396	0.0966523	0.113376	exp	exp	exp	conserved	conserved
STMND1	0.000953124	0.00971922	0.00509554	not detected	not detected	not detected	not detected	not detected
CHMP7	0.157525	0.0896328	0.117197	exp	exp	exp	conserved	conserved
CMTM8	0.592323	0.281857	0.184713	exp	exp	exp	conserved	conserved
WDR61	0.446755	0.387149	0.363057	exp	exp	exp	conserved	conserved
SNX17	0.684083	0.00215983	0.361783	exp	not detected	exp	loss	conserved
SMIM14	0.699073	0.526998	0.715924	exp	exp	exp	conserved	conserved
MILR1	0.000519886	0.00107991	0	not detected	not detected	not detected	not detected	not detected
HIF1A	0.59059	0.340173	0.196178	exp	exp	exp	conserved	conserved
RNF4	0.155966	0.179806	0.244586	exp	exp	exp	conserved	conserved
LZTFL1	0.100078	0.169006	0.272611	exp	exp	exp	conserved	conserved
WSCD1	0.0173295	0.0788337	0.00127389	other	exp	not detected	gain	not detected
VWA7	0.0198423	0.0701944	0	not detected	exp	not detected	gain	not detected
CLEC14A	0.000953124	0.00485961	0	not detected	not detected	not detected	not detected	not detected
PCYT1B	0.00190625	0.00431965	0.0229299	not detected	not detected	other	not detected	not detected
POC5	0.107703	0.0388769	0.0433121	exp	other	other	loss	loss
ELOVL2	0.00207954	0.117711	0.0242038	not detected	exp	other	gain	not detected
BHLHE40	0.0919331	0.200324	0.0318471	exp	exp	other	conserved	loss
UBE2C	0.0016463	0.00647948	0.00127389	not detected	not detected	not detected	not detected	not detected
MGAT5B	0.000519886	0.0037797	0	not detected	not detected	not detected	not detected	not detected
C10orf107	0.0366519	0.0394168	0.0726115	other	not detected	exp	not detected	gain
CHAF1A	0.0367386	0	0.00127389	other	not detected	not detected	not detected	not detected
CDKN2AIPNL	0.542501	0.576134	0.0687898	exp	exp	exp	conserved	conserved
ITM2B	0.98293	0.86987	0.998726	exp	exp	exp	conserved	conserved
CIB1	0.943852	0.088013	0.359236	exp	exp	exp	conserved	conserved
DNAJC25	0.250065	0.13121	0.147771	exp	exp	exp	conserved	conserved
C3orf14	0.909973	0.109071	0.211465	exp	exp	exp	conserved	conserved
MRRF	0.241747	0.0680346	0.112102	exp	exp	exp	conserved	conserved
CMTM7	0.051642	0.12311	0.136306	exp	exp	exp	conserved	conserved
APPBP2	0.233515	0.145788	0.253503	exp	exp	exp	conserved	conserved
GNG10	0.109696	0.0523758	0.0140127	exp	exp	not detected	conserved	loss
LRRC16A	0.0980851	0.151188	0.127389	exp	exp	exp	conserved	conserved
ZNF513	0.0954857	0.0453564	0.118471	exp	not detected	exp	loss	conserved
USPL1	0.0540681	0.0345572	0.066242	exp	not detected	exp	loss	conserved
CYTH3	0.0128238	0.0739741	0.0292994	not detected	exp	not detected	gain	not detected
PTPRG	0.0188025	0.103132	0.0178344	other	exp	not detected	gain	not detected
APTX	0.312365	0.0394168	0.13121	exp	other	exp	loss	conserved
MVB12A	0.206308	0.0113391	0.405096	exp	not detected	exp	loss	conserved
ARHGAP24	0.10415	0.291037	0.124841	exp	exp	exp	conserved	conserved
TOMM7	0.923663	0.7473	0.924841	exp	exp	exp	conserved	conserved
NGRN	0.191578	0.0982721	0.327389	exp	exp	exp	conserved	conserved
OFD1	0.350143	0.0183585	0.132484	exp	not detected	exp	loss	conserved
EFCAB14	0.36392	0.0961123	0.250955	exp	exp	exp	conserved	conserved
PSMB5	0.930682	0.639849	0.750318	exp	exp	exp	conserved	conserved
RBM24	0.00112642	0.0242981	0.033121	not detected	not detected	other	not detected	not detected
FAXC	0.0677584	0.2554	0.0191083	exp	exp	not detected	conserved	loss
SIN3A	0.12044	0.0642549	0.119745	exp	exp	exp	conserved	conserved
DNAJA4	0.270341	0.0939525	0.318471	exp	exp	exp	conserved	conserved
BTG3	0.455333	0.25324	0.538854	exp	exp	exp	conserved	conserved
FAM227A	0.0373451	0.0037797	0.0178344	other	not detected	not detected	not detected	not detected
FFAR2	0.12252	0.0399568	0.194904	exp	other	exp	loss	conserved
SMIM13	0.0938394	0.284557	0.0713376	exp	exp	exp	conserved	conserved
GPR137	0.300061	0.225162	0.147771	exp	exp	exp	conserved	conserved
PRKCI	0.127285	0.0545356	0.0420382	exp	exp	other	conserved	loss
EPHB6	0.0389048	0.00323974	0.00382166	other	not detected	not detected	not detected	not detected
DNAJC11	0.0962655	0.0858531	0.105732	exp	exp	exp	conserved	conserved
ADAMTS6	0.0175895	0.0307775	0.00509554	not detected	not detected	not detected	not detected	not detected
NEDD9	0.376224	0.0426566	0.0700637	exp	other	exp	loss	conserved
C20orf27	0.325275	0.232181	0.128662	exp	exp	exp	conserved	conserved
GOLPH3	0.439303	0.349892	0.250955	exp	exp	exp	conserved	conserved
OSTC	0.839095	0.606911	0.830573	exp	exp	exp	conserved	conserved
RBM18	0.272247	0.139309	0.183439	exp	exp	exp	conserved	conserved
KCNS3	0.0171562	0.000539957	0	not detected	not detected	not detected	not detected	not detected
DGKQ	0.0207088	0.0772138	0.0254777	not detected	exp	not detected	gain	not detected
LATS2	0.00147301	0.0350972	0.0165605	not detected	other	other	not detected	not detected
AFMID	0.013777	0.0712743	0.00254777	not detected	exp	not detected	gain	not detected
ARMC10	0.395546	0.297516	0.258599	exp	exp	exp	conserved	conserved
PHACTR4	0.199896	0.0556156	0.0636943	exp	exp	exp	conserved	conserved
FAM193A	0.0861277	0.0296976	0.138854	exp	not detected	exp	loss	conserved
MBOAT1	0.000606533	0.0037797	0.00254777	not detected	not detected	not detected	not detected	not detected
EXOC6	0.133524	0.087473	0.0535032	exp	exp	exp	conserved	conserved
POLRMT	0.113162	0.0588553	0.0191083	exp	exp	not detected	conserved	loss
ATPAF2	0.126679	0.179806	0.0917197	exp	exp	exp	conserved	conserved
USP12	0.230656	0.104212	0.0764331	exp	exp	exp	conserved	conserved
CNTNAP1	0.00623863	0.00161987	0.00636943	not detected	not detected	not detected	not detected	not detected
AMPD3	0.0567542	0.0728942	0	exp	exp	not detected	conserved	loss
MAD2L1	0.0117841	0.0307775	0.0292994	not detected	other	not detected	not detected	not detected
OTUB2	0.00476562	0.0151188	0.0165605	not detected	not detected	other	not detected	not detected
BAD	0.648731	0.333693	0.287898	exp	exp	exp	conserved	conserved
NAPEPLD	0.0780695	0.0415767	0.077707	exp	not detected	exp	loss	conserved
OSBPL5	0.000433238	0.0172786	0.0242038	not detected	other	other	not detected	not detected
CAMK2N1	0.585824	0.282397	0.872611	exp	exp	exp	conserved	conserved
SDK1	0.127979	0	0.0802548	exp	not detected	exp	loss	conserved
SLC26A1	0.00467897	0.0237581	0.0191083	not detected	not detected	not detected	not detected	not detected
E2F3	0.0242613	0.0356371	0.011465	not detected	other	not detected	not detected	not detected
LRPPRC	0.217745	0.12365	0.366879	exp	exp	exp	conserved	conserved
THAP3	0.134044	0.12149	0.179618	exp	exp	exp	conserved	conserved
ARID5B	0.553072	0.11987	0.197452	exp	exp	exp	conserved	conserved
CCR10	0.0693181	0.00215983	0.00636943	exp	not detected	not detected	loss	loss
SST	0.985963	0.99892	0.696815	exp	exp	exp	conserved	conserved
IDUA	0.0460965	0.479482	0.0394904	not detected	exp	other	gain	not detected
ITGAE	0.410883	0.224082	0.00127389	exp	exp	not detected	conserved	loss
MAN2C1	0.137683	0.109071	0.163057	exp	exp	exp	conserved	conserved
AKAP6	0.0212287	0.0221382	0.00764331	not detected	not detected	not detected	not detected	not detected
CASP9	0.0718309	0.0199784	0.0318471	exp	not detected	not detected	loss	loss
EPB41L4B	0.16723	0.171166	0.117197	exp	exp	exp	conserved	conserved
LRRC48	0.0549346	0.0037797	0.0089172	exp	not detected	not detected	loss	loss
JRKL	0.102504	0.0345572	0.0191083	exp	not detected	not detected	loss	loss
RIMS1	0.00129971	0.00107991	0	not detected	not detected	not detected	not detected	not detected
SRSF6	0.382809	0.425486	0.535032	exp	exp	exp	conserved	conserved
NUDT9	0.515033	0.0982721	0.077707	exp	exp	exp	conserved	conserved
ZNF148	0.395286	0.183045	0.361783	exp	exp	exp	conserved	conserved
SPATA5	0.0290269	0.00107991	0.056051	not detected	not detected	exp	not detected	gain
TPD52	0.816307	0.904968	0.580892	exp	exp	exp	conserved	conserved
SELM	0.550299	0.328294	0.894268	exp	exp	exp	conserved	conserved
ZC3H7A	0.274586	0.100432	0.161783	exp	exp	exp	conserved	conserved
DDX24	0.797764	0.323974	0.647134	exp	exp	exp	conserved	conserved
CDKL5	0.018196	0.00647948	0.0394904	not detected	not detected	other	not detected	not detected
FGD2	0.00103977	0.00323974	0.270064	not detected	not detected	exp	not detected	gain
CAGE1	0.00173295	0.0199784	0.0101911	not detected	not detected	not detected	not detected	not detected
SCYL1	0.293735	0.118251	0.188535	exp	exp	exp	conserved	conserved
ERMARD	0.0744303	0.0561555	0.105732	exp	exp	exp	conserved	conserved
ZC3H12A	0.160125	0.0107991	0.0152866	exp	other	not detected	loss	loss
SFRP5	0.000779828	0	0.873885	not detected	not detected	exp	not detected	gain
BCL6	0.0765965	0.00593952	0.0101911	exp	not detected	not detected	loss	loss
RDH14	0.39494	0.0669546	0.155414	exp	exp	exp	conserved	conserved
MRPL21	0.730613	0.157667	0.415287	exp	exp	exp	conserved	conserved
NRXN3	0.0172429	0.011879	0.0127389	other	not detected	not detected	not detected	not detected
SIPA1L1	0.162031	0.0313175	0.089172	exp	other	exp	loss	conserved
RIC3	0.534616	0.138769	0.133758	exp	exp	exp	conserved	conserved
FAM220A	0.0663721	0.0394168	0.290446	exp	not detected	exp	loss	conserved
CELA2B	0.00485227	0.0075594	0.0929936	not detected	not detected	exp	not detected	gain
PPP2R2B	0.472229	0.0588553	0.146497	exp	exp	exp	conserved	conserved
VILL	0.0206221	0.0404968	0.00382166	not detected	not detected	not detected	not detected	not detected
NAGPA	0.0837016	0.0399568	0.044586	exp	other	other	loss	loss
RTTN	0.0158565	0.0151188	0.00764331	not detected	not detected	not detected	not detected	not detected
LSP1	0.000866476	0.00215983	0.00127389	not detected	not detected	not detected	not detected	not detected
USP14	0.432805	0.217063	0.188535	exp	exp	exp	conserved	conserved
TUB	0.00563209	0.011879	0.00127389	not detected	not detected	not detected	not detected	not detected
TNNC2	0.00797158	0	0	not detected	not detected	not detected	not detected	not detected
MRPL3	0.71363	0.165227	0.15414	exp	exp	exp	conserved	conserved
KIAA0141	0.109089	0.0928726	0.115924	exp	exp	exp	conserved	conserved
SSR1	0.829824	0.568575	0.414013	exp	exp	exp	conserved	conserved
COL27A1	0.153193	0.00323974	0.127389	exp	not detected	exp	loss	conserved
SMC4	0.254051	0.0674946	0.196178	exp	exp	exp	conserved	conserved
ACVR2B	0.0246946	0.012959	0.0955414	not detected	not detected	exp	not detected	gain
GATM	0.0611732	0.0134989	0.105732	exp	other	exp	loss	conserved
SLC35A4	0.447015	0.149568	0.193631	exp	exp	exp	conserved	conserved
KIAA0355	0.0931462	0.0388769	0.0382166	exp	other	other	loss	loss
NIM1K	0.0341392	0.0156587	0.0484076	not detected	not detected	not detected	not detected	not detected
RAI14	0.0869942	0.00107991	0	exp	not detected	not detected	loss	loss
GPX1	0.650204	0.557235	0.705732	exp	exp	exp	conserved	conserved
SLMAP	0.229183	0.12095	0.0942675	exp	exp	exp	conserved	conserved
RRP12	0.110736	0.0453564	0.0216561	exp	not detected	not detected	loss	loss
SCD	0.464431	0.268898	0.107006	exp	exp	exp	conserved	conserved
THOC1	0.0891604	0.0761339	0.0929936	exp	exp	exp	conserved	conserved
TAF7	0.635993	0.0701944	0.28535	exp	exp	exp	conserved	conserved
SCNN1A	0.00355255	0.000539957	0.00509554	not detected	not detected	not detected	not detected	not detected
PTPDC1	0.0512954	0.025378	0.0165605	exp	not detected	other	loss	loss
BNIP3L	0.506802	0.180886	0.603822	exp	exp	exp	conserved	conserved
GPC6	0.494411	0.197084	0.0216561	exp	exp	not detected	conserved	loss
TBC1D20	0.189152	0.12851	0.143949	exp	exp	exp	conserved	conserved
DMXL2	0.106057	0.0712743	0.0904459	exp	exp	exp	conserved	conserved
NECAP2	0.33264	0.146328	0.0815287	exp	exp	exp	conserved	conserved
KIAA0947	0.198336	0.00107991	0.0738854	exp	not detected	exp	loss	conserved
C10orf32	0.500996	0.167387	0.321019	exp	exp	exp	conserved	conserved
PTPN3	0.204402	0.102052	0.0382166	exp	exp	not detected	conserved	loss
ZNF706	0.930855	0.589093	0.597452	exp	exp	exp	conserved	conserved
PPARGC1B	0.00476562	0.00269978	0.0101911	not detected	not detected	not detected	not detected	not detected
RNF141	0.125899	0.0669546	0.109554	exp	exp	exp	conserved	conserved
SMDT1	0.974526	0.802916	0.941401	exp	exp	exp	conserved	conserved
BRPF1	0.0533749	0.0237581	0.0522293	exp	not detected	exp	loss	conserved
LRR1	0.139936	0.00323974	0	exp	not detected	not detected	loss	loss
LTBP3	0.20986	0.0793737	0.150318	exp	exp	exp	conserved	conserved
DPYSL2	0.355602	0.139309	0.31465	exp	exp	exp	conserved	conserved
TNRC6A	0.236808	0.294276	0.420382	exp	exp	exp	conserved	conserved
PLEC	0.112122	0.00431965	0.089172	exp	not detected	exp	loss	conserved
TAF8	0.105797	0.037257	0.033121	exp	other	other	loss	loss
CNTN4	0.0940127	0.00107991	0	exp	not detected	not detected	loss	loss
LTBR	0.595529	0.279158	0.0802548	exp	exp	exp	conserved	conserved
LUC7L	0.269127	0.182505	0.235669	exp	exp	exp	conserved	conserved
PPL	0.421107	0.315875	0.0229299	exp	exp	not detected	conserved	loss
MRVI1	0.000173295	0.0183585	0	not detected	not detected	not detected	not detected	not detected
RPS29	0.993935	0.978402	1	exp	exp	exp	conserved	conserved
SAP18	0.973572	0.734881	0.0318471	exp	exp	other	conserved	loss
ODF2	0.0869075	0.0793737	0.22293	exp	exp	exp	conserved	conserved
CCDC8	0.0493025	0.0593952	0.0382166	other	exp	other	gain	not detected
CRKL	0.15224	0.151188	0.00636943	exp	exp	not detected	conserved	loss
MEGF11	0.00450568	0.110151	0	other	exp	not detected	gain	not detected
PHAX	0.453514	0.199784	0.31465	exp	exp	exp	conserved	conserved
PTPRM	0.0431505	0.0955724	0.00636943	other	exp	other	gain	not detected
FKBPL	0.098345	0.0215983	0.0929936	exp	not detected	exp	loss	conserved
RAC1	0.965428	0.305616	0.527389	exp	exp	exp	conserved	conserved
IL18BP	0.215233	0.443305	0.056051	exp	exp	exp	conserved	conserved
PGRMC2	0.528724	0.280778	0.256051	exp	exp	exp	conserved	conserved
NEIL1	0.0914999	0.0221382	0.033121	exp	not detected	other	loss	loss
DNAJA1	0.871675	0.382289	0.723567	exp	exp	exp	conserved	conserved
TAB2	0.132484	0.150648	0.229299	exp	exp	exp	conserved	conserved
ZNF507	0.0825752	0.0858531	0.0522293	exp	exp	exp	conserved	conserved
ALG1	0.141582	0.0631749	0.157962	exp	exp	exp	conserved	conserved
CEP120	0.0523352	0.0464363	0.0636943	exp	not detected	exp	loss	conserved
ZNF169	0.0146434	0.00539957	0.0152866	not detected	not detected	not detected	not detected	not detected
FAM160A1	0.000953124	0.0037797	0.0267516	not detected	not detected	other	not detected	not detected
PNMA2	0.335586	0.0151188	0.0127389	exp	not detected	not detected	loss	loss
MRPS28	0.548566	0.0475162	0.454777	exp	other	exp	loss	conserved
CAPSL	0.0362187	0.167387	0.463694	other	exp	exp	gain	gain
IFT80	0.0646391	0.0577754	0.0815287	exp	exp	exp	conserved	conserved
POLB	0.0741703	0.00269978	0.215287	exp	not detected	exp	loss	conserved
GPATCH8	0.349017	0.160367	0.220382	exp	exp	exp	conserved	conserved
JADE2	0.108396	0.0777538	0.0535032	exp	exp	exp	conserved	conserved
SKIL	0.22953	0.353132	0.329936	exp	exp	exp	conserved	conserved
DIXDC1	0.0755567	0	0.110828	exp	not detected	exp	loss	conserved
SS18	0.0977385	0.189525	0.0700637	exp	exp	exp	conserved	conserved
ARNTL	0.0627329	0.0367171	0.0216561	exp	other	not detected	loss	loss
MARCH6	0.489559	0.0566955	0.157962	exp	exp	exp	conserved	conserved
DPY19L3	0.0641192	0.0426566	0.0140127	exp	other	not detected	loss	loss
TIAM1	0.13673	0.0993521	0.0267516	exp	exp	not detected	conserved	loss
ALOX5AP	0.0195824	0.0205184	0.044586	not detected	not detected	other	not detected	not detected
LAMTOR1	0.958323	0.545896	0.597452	exp	exp	exp	conserved	conserved
R3HCC1	0.368859	0.0556156	0.0573248	exp	exp	exp	conserved	conserved
IQCG	0.0842215	0.00161987	0.0178344	exp	not detected	not detected	loss	loss
INPP5K	0.122173	0.025378	0.101911	exp	other	exp	loss	conserved
BRD9	0.169656	0.153348	0.0764331	exp	exp	exp	conserved	conserved
CORO2B	0.0475695	0.0075594	0.143949	not detected	not detected	exp	not detected	gain
ACCS	0.0163764	0.00863931	0.0152866	not detected	not detected	not detected	not detected	not detected
LRRC1	0.124166	0.0226782	0.0917197	exp	not detected	exp	loss	conserved
CAMK2B	0.323802	0.264579	0.677707	exp	exp	exp	conserved	conserved
MEDAG	0.00476562	0.00593952	0	not detected	not detected	not detected	not detected	not detected
SNX1	0.320163	0.132829	0.242038	exp	exp	exp	conserved	conserved
FAM126A	0.0307599	0.0194384	0.0547771	not detected	other	exp	not detected	gain
PARG	0.0463565	0.0658747	0.0878981	other	exp	exp	gain	gain
TCTA	0.501343	0.24946	0.278981	exp	exp	exp	conserved	conserved
CCDC85A	0.0130838	0.0194384	0	not detected	other	not detected	not detected	not detected
RHOA	0.978338	0.62851	0.724841	exp	exp	exp	conserved	conserved
IMMP1L	0.51642	0.731641	0.607643	exp	exp	exp	conserved	conserved
DUSP3	0.483494	0.345572	0.252229	exp	exp	exp	conserved	conserved
TCFL5	0.00606533	0.0610151	0.00127389	not detected	exp	not detected	gain	not detected
CDH24	0.00381249	0.00161987	0.00127389	not detected	not detected	not detected	not detected	not detected
COX6C	0.961355	0.981641	0.975796	exp	exp	exp	conserved	conserved
TRIM59	0.0348323	0.0815335	0.00254777	not detected	exp	not detected	gain	not detected
TXNL1	0.715189	0.389309	0.470064	exp	exp	exp	conserved	conserved
KIAA2026	0.338099	0.187365	0.182166	exp	exp	exp	conserved	conserved
TMEM86B	0.186812	0.0145788	0.0369427	exp	not detected	not detected	loss	loss
RTFDC1	0.779655	0.170626	0.282803	exp	exp	exp	conserved	conserved
PPP6R1	0.0376917	0.00161987	0.0471338	not detected	not detected	other	not detected	not detected
DNAJC24	0.213413	0.194924	0.188535	exp	exp	exp	conserved	conserved
BAALC	0.0203622	0.163067	0	other	exp	not detected	gain	not detected
FZD6	0.0519019	0.00863931	0.0127389	exp	not detected	not detected	loss	loss
HM13	0.69864	0.306156	0.499363	exp	exp	exp	conserved	conserved
NSFL1C	0.613898	0.118251	0.284076	exp	exp	exp	conserved	conserved
APOC3	0.00242613	0.199784	0	not detected	exp	not detected	gain	not detected
WDR7	0.06048	0.0701944	0.0343949	exp	exp	other	conserved	loss
MUL1	0.221471	0.12365	0.236943	exp	exp	exp	conserved	conserved
RRP1	0.27216	0.0307775	0.561783	exp	not detected	exp	loss	conserved
SDF2	0.706178	0.199244	0.496815	exp	exp	exp	conserved	conserved
POLG2	0.0418508	0.011879	0.077707	other	not detected	exp	not detected	gain
MPPE1	0.241747	0.0448164	0.00636943	exp	other	not detected	loss	loss
NUMA1	0.196257	0.257559	0.228025	exp	exp	exp	conserved	conserved
CHD2	0.345637	0.158207	0.259873	exp	exp	exp	conserved	conserved
PIM3	0.47197	0.0653348	0.230573	exp	exp	exp	conserved	conserved
TCF3	0.0473962	0.0529158	0.112102	other	exp	exp	gain	gain
ARL8B	0.368252	0.00323974	0.197452	exp	not detected	exp	loss	conserved
MEAF6	0.781821	0.303456	0.24586	exp	exp	exp	conserved	conserved
MDH1	0.735985	0.484341	0.75414	exp	exp	exp	conserved	conserved
GMDS	0.214106	0.215443	0.2	exp	exp	exp	conserved	conserved
SPEF1	0.04523	0.012959	0.0089172	other	not detected	not detected	not detected	not detected
PDCD2L	0.143922	0.0453564	0.13121	exp	other	exp	loss	conserved
ADPGK	0.156139	0.0485961	0.0242038	exp	other	other	loss	loss
ZIK1	0.0360454	0.0037797	0.00509554	not detected	not detected	not detected	not detected	not detected
CHCHD2	0.996274	0.859071	1	exp	exp	exp	conserved	conserved
EDEM1	0.118187	0.0539957	0.0343949	exp	exp	other	conserved	loss
RTKN2	0.0052855	0.0113391	0.011465	other	not detected	not detected	not detected	not detected
DHX58	0.0208821	0.0145788	0.0216561	not detected	not detected	not detected	not detected	not detected
CDA	0.000779828	0.556156	0.142675	not detected	exp	exp	gain	gain
USP45	0.0642925	0.0345572	0.0535032	exp	not detected	exp	loss	conserved
CENPB	0.19565	0.000539957	0.182166	exp	not detected	exp	loss	conserved
CBR3	0.00571874	0.00161987	0.00764331	not detected	not detected	other	not detected	not detected
SYT16	0.00883806	0.00863931	0.0675159	other	not detected	exp	not detected	gain
FIGNL1	0.0295468	0.00269978	0.00127389	not detected	not detected	not detected	not detected	not detected
ADD3	0.131358	0.203564	0.140127	exp	exp	exp	conserved	conserved
ECI2	0.406897	0.158207	0.0152866	exp	exp	other	conserved	loss
DOPEY2	0.118014	0.0156587	0.066242	exp	not detected	exp	loss	conserved
WDPCP	0.0237414	0.00647948	0.077707	not detected	not detected	exp	not detected	gain
CCDC114	0.00493891	0.00593952	0.0089172	not detected	not detected	not detected	not detected	not detected
CALM3	0.900788	0.858531	0.803822	exp	exp	exp	conserved	conserved
CDK20	0.0990382	0.0923326	0.0420382	exp	exp	not detected	conserved	loss
ST6GALNAC4	0.225804	0.235421	0.0687898	exp	exp	exp	conserved	conserved
ATP11A	0.0266008	0.233801	0.0917197	other	exp	exp	gain	gain
DDC	0.110302	0.538337	0.494268	exp	exp	exp	conserved	conserved
EMP3	0.386882	0.00485961	0.00636943	exp	not detected	not detected	loss	loss
TMEM260	0.117148	0.0610151	0.0407643	exp	exp	other	conserved	loss
ULK3	0.0935794	0.0923326	0.0242038	exp	exp	other	conserved	loss
LOXL2	0.00615198	0.00809935	0.00636943	not detected	not detected	other	not detected	not detected
DDOST	0.634954	0.572354	0.830573	exp	exp	exp	conserved	conserved
TIPIN	0.114375	0.0685745	0.155414	exp	exp	exp	conserved	conserved
RRS1	0.308032	0.00215983	0.107006	exp	not detected	exp	loss	conserved
ADHFE1	0.012304	0.00431965	0.0140127	not detected	not detected	not detected	not detected	not detected
PINK1	0.239407	0.211663	0.394904	exp	exp	exp	conserved	conserved
C6orf132	0.0150767	0.011879	0.0547771	not detected	not detected	exp	not detected	gain
TACC1	0.380903	0.0691145	0.229299	exp	exp	exp	conserved	conserved
CREB5	0.238974	0.00107991	0.0878981	exp	not detected	exp	loss	conserved
PIGQ	0.126765	0.0799136	0.135032	exp	exp	exp	conserved	conserved
INPP5J	0.0204488	0.00971922	0.0203822	not detected	not detected	other	not detected	not detected
CCNC	0.602114	0.302916	0.0840764	exp	exp	exp	conserved	conserved
ZNF365	0.0194957	0.0172786	0.033121	other	other	other	not detected	not detected
KANK1	0.175201	0.0237581	0.0522293	exp	other	exp	loss	conserved
MRPL12	0.683736	0.456803	0.211465	exp	exp	exp	conserved	conserved
ANKRD29	0.0512087	0.0572354	0.00127389	exp	exp	not detected	conserved	loss
MRP63	0.845507	0.828834	0.608917	exp	exp	exp	conserved	conserved
SKA3	0.0036392	0.0183585	0	not detected	not detected	not detected	not detected	not detected
STARD3	0.307946	0.0815335	0.0751592	exp	exp	exp	conserved	conserved
UBE2W	0.278919	0.268359	0.263694	exp	exp	exp	conserved	conserved
RRM2	0.00138636	0.00431965	0	not detected	not detected	not detected	not detected	not detected
PIP5K1B	0.00216619	0.0928726	0.107006	not detected	exp	exp	gain	gain
FKBP6	0.00173295	0.000539957	0	not detected	not detected	not detected	not detected	not detected
CCSER2	0.310112	0.25054	0.0929936	exp	exp	exp	conserved	conserved
HIATL1	0.134477	0.075054	0.0815287	exp	exp	exp	conserved	conserved
CCDC43	0.156486	0.0680346	0.0866242	exp	exp	exp	conserved	conserved
TENM4	0.0519019	0.0183585	0.0624204	exp	not detected	exp	loss	conserved
AKAP2	0.00311931	0.0685745	0	not detected	exp	not detected	gain	not detected
RGS17	0.648904	0.0863931	0.295541	exp	exp	exp	conserved	conserved
MID1IP1	0.325448	0.100972	0.549045	exp	exp	exp	conserved	conserved
PRPF4B	0.369465	0.293197	0.33758	exp	exp	exp	conserved	conserved
GUCA1A	0.0034659	0.0307775	0.170701	not detected	not detected	exp	not detected	gain
PET112	0.0630795	0.117711	0.0356688	exp	exp	other	conserved	loss
SV2C	0.000259943	0.0075594	0.0127389	not detected	not detected	not detected	not detected	not detected
MTIF2	0.194091	0.104752	0.126115	exp	exp	exp	conserved	conserved
TANC2	0.132484	0.0140389	0.173248	exp	not detected	exp	loss	conserved
TMEM170B	0.0254744	0.0205184	0.0407643	not detected	not detected	other	not detected	not detected
C17orf85	0.19643	0.00269978	0.0828025	exp	not detected	exp	loss	conserved
FBP1	0.0207954	0.0334773	0.301911	not detected	other	exp	not detected	gain
PPM1G	0.660688	0.199784	0.329936	exp	exp	exp	conserved	conserved
QRSL1	0.110649	0.0205184	0.0178344	exp	not detected	other	loss	loss
ADO	0.086561	0.0566955	0.11465	exp	exp	exp	conserved	conserved
GPR116	0.00398579	0.00863931	0.00127389	not detected	not detected	other	not detected	not detected
CDH12	0.0153366	0.0232181	0.00254777	not detected	not detected	not detected	not detected	not detected
STAU2	0.141062	0.242441	0.198726	exp	exp	exp	conserved	conserved
SNIP1	0.0805823	0.0350972	0.0649682	exp	other	exp	loss	conserved
LMNB1	0.012044	0.0232181	0.0394904	not detected	not detected	other	not detected	not detected
GNAL	0.0133437	0.0205184	0.00509554	other	other	not detected	not detected	not detected
PCDHGA2	0.00112642	0.00485961	0.00382166	not detected	not detected	not detected	not detected	not detected
RNF126	0.457673	0.172246	0.141401	exp	exp	exp	conserved	conserved
AKNA	0.0337926	0.0286177	0	not detected	not detected	not detected	not detected	not detected
CEP95	0.0917598	0.0604752	0.0242038	exp	exp	not detected	conserved	loss
GIPR	0.10415	0.00215983	0.0611465	exp	not detected	exp	loss	conserved
RPS3	0.99896	0.993521	0.998726	exp	exp	exp	conserved	conserved
RLF	0.0675851	0.0415767	0.0522293	exp	other	exp	loss	conserved
ELMO1	0.106836	0.773758	0.0216561	exp	exp	other	conserved	loss
PCDHGB6	0.00233949	0.000539957	0	not detected	not detected	not detected	not detected	not detected
RPL21	0.999567	0.993521	1	exp	exp	exp	conserved	conserved
SNAPC5	0.336193	0.0799136	0.303185	exp	exp	exp	conserved	conserved
RCC1	0.0765098	0.0107991	0.011465	exp	not detected	not detected	loss	loss
AIPL1	8.66476e-05	0.000539957	0.00636943	not detected	not detected	not detected	not detected	not detected
MYOF	0.0291136	0.00161987	0.0280255	not detected	not detected	not detected	not detected	not detected
COL4A2	0.00779828	0.0264579	0.00636943	not detected	not detected	not detected	not detected	not detected
HMGXB3	0.155966	0.0734341	0.0254777	exp	exp	other	conserved	loss
SMURF2	0.0707044	0.113391	0.0407643	exp	exp	other	conserved	loss
ROPN1L	0.0168096	0.0550756	0.0726115	not detected	exp	exp	gain	gain
PIH1D2	0.0360454	0.0167387	0.0433121	other	not detected	other	not detected	not detected
CENPO	0.00979118	0.00593952	0.00636943	not detected	not detected	not detected	not detected	not detected
MED10	0.71207	0.169006	0.36051	exp	exp	exp	conserved	conserved
MLIP	0.112988	0	0	exp	not detected	not detected	loss	loss
C11orf57	0.224937	0.12203	0.196178	exp	exp	exp	conserved	conserved
HSPA1B	0.224677	0.145788	0.0700637	exp	exp	exp	conserved	conserved
ADCY3	0.0166363	0.198164	0.0229299	not detected	exp	not detected	gain	not detected
UGCG	0.105363	0.11987	0.0738854	exp	exp	exp	conserved	conserved
DDX5	0.948271	0.883909	0.991083	exp	exp	exp	conserved	conserved
SIRPA	0.0252145	0.206263	0	not detected	exp	not detected	gain	not detected
MARCH3	0.0262542	0.145248	0.0178344	other	exp	not detected	gain	not detected
UBE2G2	0.358115	0.185205	0.290446	exp	exp	exp	conserved	conserved
RAPGEF2	0.0743436	0.0734341	0.0407643	exp	exp	other	conserved	loss
TIMM8B	0.766051	0.595572	0.487898	exp	exp	exp	conserved	conserved
RAB12	0.0192358	0.132829	0.233121	other	exp	exp	gain	gain
DLAT	0.156139	0.117171	0.214013	exp	exp	exp	conserved	conserved
THUMPD2	0.154146	0.049676	0.0178344	exp	other	not detected	loss	loss
EFNB3	0.0839615	0.12041	0.033121	exp	exp	other	conserved	loss
CENPK	0.00996447	0.00161987	0.0089172	not detected	not detected	not detected	not detected	not detected
FAM57A	0.107703	0.00323974	0.0229299	exp	other	not detected	loss	loss
PTGIR	0.00225284	0.000539957	0	not detected	not detected	not detected	not detected	not detected
ATP7B	0.00355255	0.00323974	0.00764331	not detected	not detected	not detected	not detected	not detected
LMO1	0.449528	0.0588553	0.00127389	exp	exp	other	conserved	loss
AKIP1	0.297115	0.133909	0.0726115	exp	exp	exp	conserved	conserved
SPARCL1	0.00233949	0.00215983	0.00509554	not detected	not detected	not detected	not detected	not detected
ACOT8	0.301707	0.0950324	0.155414	exp	exp	exp	conserved	conserved
RSL1D1	0.655056	0.104212	0.333758	exp	exp	exp	conserved	conserved
KLHL7	0.0720042	0.0431965	0.343949	exp	other	exp	loss	conserved
UBE2QL1	0.260809	0.0345572	0.0101911	exp	other	not detected	loss	loss
YIPF1	0.251711	0.24568	0.301911	exp	exp	exp	conserved	conserved
GPR110	0.00233949	0	0	not detected	not detected	not detected	not detected	not detected
POLA1	0.033186	0.00809935	0.0292994	not detected	not detected	not detected	not detected	not detected
CPNE4	0.110042	0.0718143	0	exp	exp	other	conserved	loss
DGCR2	0.178494	0.00863931	0.121019	exp	not detected	exp	loss	conserved
MRPS10	0.53245	0.190065	0.290446	exp	exp	exp	conserved	conserved
SLC25A36	0.210467	0.320194	0.159236	exp	exp	exp	conserved	conserved
SNX21	0.0402911	0.0340173	0.315924	other	other	exp	not detected	gain
ICOSLG	0.00441903	0.00593952	0.00127389	not detected	not detected	not detected	not detected	not detected
FBXW9	0.0587471	0.0534557	0.185987	exp	exp	exp	conserved	conserved
SLC27A1	0.0130838	0.025378	0.0942675	not detected	not detected	exp	not detected	gain
PNISR	0.794299	0.528078	0.505732	exp	exp	exp	conserved	conserved
ANAPC15	0.443202	0.402808	0.113376	exp	exp	exp	conserved	conserved
GIN1	0.116888	0.024838	0.146497	exp	not detected	exp	loss	conserved
FYCO1	0.107703	0.109611	0.089172	exp	exp	exp	conserved	conserved
SIK3	0.164457	0.156587	0.133758	exp	exp	exp	conserved	conserved
TOMM22	0.749848	0.308855	0.588535	exp	exp	exp	conserved	conserved
PGLS	0.80123	0.535637	0.751592	exp	exp	exp	conserved	conserved
PKN1	0.316437	0.173326	0.105732	exp	exp	exp	conserved	conserved
SOGA2	0.0036392	0.0151188	0.103185	not detected	not detected	exp	not detected	gain
SLC7A14	0.176241	0.201404	0.231847	exp	exp	exp	conserved	conserved
GCNT4	0.00441903	0.0404968	0.0229299	not detected	other	not detected	not detected	not detected
HSPBP1	0.485573	0.147408	0.229299	exp	exp	exp	conserved	conserved
CSNK1G3	0.229443	0.0572354	0.183439	exp	exp	exp	conserved	conserved
CLDN11	0.00216619	0.0577754	0.104459	not detected	exp	exp	gain	gain
HAUS8	0.0571874	0.0345572	0.0382166	exp	other	not detected	loss	loss
MPP3	0.0598735	0.00593952	0.0140127	exp	other	other	loss	loss
FSTL3	0.0394247	0.133369	0.0127389	other	exp	not detected	gain	not detected
NT5C2	0.162204	0.101512	0.219108	exp	exp	exp	conserved	conserved
PWP2	0.0888138	0.0280778	0.0229299	exp	not detected	not detected	loss	loss
RAB40C	0.0999047	0.0966523	0.109554	exp	exp	exp	conserved	conserved
JOSD1	0.157872	0.0831533	0.119745	exp	exp	exp	conserved	conserved
CEP128	0.009098	0.00161987	0.00254777	not detected	not detected	not detected	not detected	not detected
CDC25B	0.0780695	0.00431965	0.0229299	exp	not detected	not detected	loss	loss
TRIP10	0.13621	0.0172786	0.0229299	exp	not detected	other	loss	loss
LRRCC1	0.0635127	0.0199784	0.119745	exp	not detected	exp	loss	conserved
C21orf33	0.357681	0.259719	0.170701	exp	exp	exp	conserved	conserved
ANKRD31	0.00329261	0.011879	0	not detected	not detected	not detected	not detected	not detected
SEC24A	0.0946192	0.151188	0.26242	exp	exp	exp	conserved	conserved
[truncated: 9,668 more rows]

## Sheet: beta
Supplementary Table 2B: Gene expression and conservation in pancreatic beta cells
	Fraction of cells with gene expressed			Expression label exp: expressed in >5% of cells other: expressed in another cell type not detected: not expressed in any cell type			Conservation
human gene names	human_expressed	pig_expressed	mouse_expressed	human_detected	pig_detected	mouse_detected	pig_conserved	mouse_conserved
MT-ND1	0.997064	0.959144	0.99947	exp	exp	exp	conserved	conserved
MT-ND2	0.998323	0.937796	0.998764	exp	exp	exp	conserved	conserved
MT-CO1	0.999413	0.999737	0.999647	exp	exp	exp	conserved	conserved
MT-CO2	0.999161	0.999685	0.999647	exp	exp	exp	conserved	conserved
MT-ATP8	0.204479	0.0054685	0.346928	exp	not detected	exp	loss	conserved
MT-ATP6	0.997316	0.99979	0.999823	exp	exp	exp	conserved	conserved
MT-CO3	0.998994	0.99979	0.999823	exp	exp	exp	conserved	conserved
MT-ND3	0.991026	0.954622	0.965042	exp	exp	exp	conserved	conserved
MT-ND4L	0.820599	0.397834	0.507768	exp	exp	exp	conserved	conserved
MT-ND4	0.997652	0.999001	0.999647	exp	exp	exp	conserved	conserved
MT-ND5	0.979703	0.849721	0.956568	exp	exp	exp	conserved	conserved
MT-ND6	0.778076	0.326533	0.0407839	exp	exp	not detected	conserved	loss
MT-CYB	0.9974	0.998896	0.999647	exp	exp	exp	conserved	conserved
C9orf96	0.0230647	0.00315491	0.000706215	not detected	not detected	not detected	not detected	not detected
KCNH1	0.00612262	0.000788726	0.139124	not detected	not detected	exp	not detected	gain
MRPL23	0.792921	0.720107	0.621645	exp	exp	exp	conserved	conserved
SURF1	0.724818	0.152119	0.457097	exp	exp	exp	conserved	conserved
RDH13	0.13042	0.03218	0.0549082	exp	not detected	exp	loss	conserved
MED22	0.0948587	0.0510043	0.15166	exp	exp	exp	conserved	conserved
CACFD1	0.263524	0.0924913	0.487994	exp	exp	exp	conserved	conserved
RPL7A	0.998658	0.99837	0.977401	exp	exp	exp	conserved	conserved
GREM1	0.218234	0.00120938	0.00105932	exp	not detected	not detected	loss	loss
TMC4	0.161117	0.041487	0.418432	exp	other	exp	loss	conserved
NDUFA3	0.735218	0.614471	0.596222	exp	exp	exp	conserved	conserved
SURF4	0.844418	0.639026	0.815678	exp	exp	exp	conserved	conserved
REXO4	0.343622	0.0423809	0.0986935	exp	other	exp	loss	conserved
POTEI	0.000838715	0.00110422	0.00105932	not detected	not detected	not detected	not detected	not detected
CHRNA7	0.00620649	0.00625723	0.000706215	not detected	not detected	not detected	not detected	not detected
SERTAD4	0.0579552	0.0216637	0.0217161	exp	not detected	not detected	loss	loss
DEDD	0.17613	0.0860763	0.127119	exp	exp	exp	conserved	conserved
TSEN15	0.317705	0.12688	0.135946	exp	exp	exp	conserved	conserved
NIT1	0.252453	0.169629	0.187147	exp	exp	exp	conserved	conserved
PPIE	0.445022	0.134609	0.159075	exp	exp	exp	conserved	conserved
ACBD3	0.390841	0.038595	0.366349	exp	other	exp	loss	conserved
COLGALT2	0.0312002	0.119361	0.00105932	not detected	exp	not detected	gain	not detected
APOBEC4	0.0029355	0.0043117	0.00741525	not detected	not detected	not detected	not detected	not detected
UHRF1BP1L	0.174453	0.104533	0.200742	exp	exp	exp	conserved	conserved
PRKAB2	0.103917	0.28105	0.229167	exp	exp	exp	conserved	conserved
KLHDC9	0.19215	0.278263	0.0543785	exp	exp	exp	conserved	conserved
LCLAT1	0.114736	0.0957514	0.0706215	exp	exp	exp	conserved	conserved
GOLGA3	0.318628	0.106531	0.292196	exp	exp	exp	conserved	conserved
PDIK1L	0.0525874	0.0638868	0.0602048	exp	exp	exp	conserved	conserved
TUBD1	0.110543	0.00478494	0.0300141	exp	not detected	not detected	loss	loss
ZNF605	0.109536	0.0788726	0.083863	exp	exp	exp	conserved	conserved
RGL1	0.104336	0.072668	0.0963983	exp	exp	exp	conserved	conserved
B3GNT4	0.0191227	0.0123041	0.00105932	not detected	not detected	not detected	not detected	not detected
ZC3H15	0.816657	0.437585	0.594633	exp	exp	exp	conserved	conserved
GGPS1	0.481506	0.191923	0.128708	exp	exp	exp	conserved	conserved
POT1	0.0803489	0.0286045	0.0579096	exp	not detected	exp	loss	conserved
VPS33A	0.175711	0.108529	0.0789195	exp	exp	exp	conserved	conserved
PRRC2C	0.756102	0.459565	0.553143	exp	exp	exp	conserved	conserved
DIABLO	0.170343	0.344358	0.375	exp	exp	exp	conserved	conserved
HPCAL4	0.0046968	0.00315491	0.000353107	not detected	not detected	not detected	not detected	not detected
KCTD10	0.114988	0.104953	0.0759181	exp	exp	exp	conserved	conserved
CSNK2A2	0.146524	0.100431	0.0764477	exp	exp	exp	conserved	conserved
LMBR1L	0.105343	0.053055	0.0388418	exp	exp	other	conserved	loss
AMMECR1L	0.0499874	0.0574193	0.142126	not detected	exp	exp	gain	gain
CAPN6	0.000419358	0.0130403	0.00123588	not detected	not detected	not detected	not detected	not detected
POLR2D	0.135452	0.193553	0.125706	exp	exp	exp	conserved	conserved
ARPC5	0.837625	0.34725	0.685205	exp	exp	exp	conserved	conserved
RPP30	0.205653	0.0514775	0.0898658	exp	exp	exp	conserved	conserved
RAP1A	0.476977	0.526974	0.49029	exp	exp	exp	conserved	conserved
FAM212B	0.0678521	0.00283942	0.0210099	exp	not detected	not detected	loss	loss
ARID4B	0.539965	0.382375	0.143715	exp	exp	exp	conserved	conserved
QKI	0.0909167	0.0746661	0.09375	exp	exp	exp	conserved	conserved
STIP1	0.442422	0.161689	0.223517	exp	exp	exp	conserved	conserved
DDX20	0.0578713	0.0527395	0.0420198	exp	exp	other	conserved	loss
ANKRD39	0.46188	0.30203	0.213806	exp	exp	exp	conserved	conserved
USF1	0.0244905	0.117888	0.179732	not detected	exp	exp	gain	gain
LRRC45	0.0768263	0.290514	0.105226	exp	exp	exp	conserved	conserved
CNNM3	0.0526713	0.0983279	0.0766243	exp	exp	exp	conserved	conserved
LRRC43	0.00209679	0.00499527	0	not detected	not detected	not detected	not detected	not detected
AIG1	0.53292	0.18677	0.543962	exp	exp	exp	conserved	conserved
SYT12	0.00201292	0.000578399	0.00370763	not detected	not detected	not detected	not detected	not detected
H3F3A	0.985574	0.112262	0.955332	exp	exp	exp	conserved	conserved
LBH	0.0386648	0.0814492	0.487818	other	exp	exp	gain	gain
RANBP2	0.454751	0.191555	0.274364	exp	exp	exp	conserved	conserved
HID1	0.281976	0.371911	0.399364	exp	exp	exp	conserved	conserved
RSF1	0.558836	0.245084	0.323799	exp	exp	exp	conserved	conserved
PPM1A	0.484526	0.298664	0.21416	exp	exp	exp	conserved	conserved
C16orf80	0.490984	0.0543695	0.593573	exp	exp	exp	conserved	conserved
AAAS	0.196343	0.049532	0.0383121	exp	other	not detected	loss	loss
EXTL1	0.00369035	0.00862341	0.000353107	not detected	not detected	not detected	not detected	not detected
CHIC2	0.226872	0.206489	0.334393	exp	exp	exp	conserved	conserved
NUP35	0.176046	0.18982	0.00123588	exp	exp	not detected	conserved	loss
LNX1	0.0625681	0.0327059	0.075565	exp	not detected	exp	loss	conserved
DUSP19	0.0582907	0.165633	0.175494	exp	exp	exp	conserved	conserved
TVP23A	0.000922587	0.000157745	0.0116525	not detected	not detected	not detected	not detected	not detected
PAK3	0.629623	0.0744032	0.378178	exp	exp	exp	conserved	conserved
TSTD1	0.729934	0.11426	0.00247175	exp	exp	not detected	conserved	loss
FIP1L1	0.297744	0.169734	0.441384	exp	exp	exp	conserved	conserved
TARBP1	0.0782521	0.0118835	0.0022952	exp	not detected	not detected	loss	loss
WDR77	0.212698	0.386686	0.121292	exp	exp	exp	conserved	conserved
AP2A1	0.406609	0.00189294	0.202331	exp	not detected	exp	loss	conserved
OVGP1	0.00268389	0.00699337	0.00317797	not detected	not detected	not detected	not detected	not detected
COA6	0.431603	0.182143	0.222634	exp	exp	exp	conserved	conserved
KCNK1	0.384215	0.295141	0.220339	exp	exp	exp	conserved	conserved
SMG7	0.218821	0.128825	0.203743	exp	exp	exp	conserved	conserved
TBCK	0.11071	0.032811	0.146893	exp	not detected	exp	loss	conserved
YAF2	0.336492	0.22505	0.256886	exp	exp	exp	conserved	conserved
HIVEP2	0.200956	0.0409086	0.133475	exp	not detected	exp	loss	conserved
NMNAT2	0.277615	0.135083	0.0323093	exp	exp	not detected	conserved	loss
MYEOV2	0.848612	0.827374	0.781073	exp	exp	exp	conserved	conserved
TMEM120B	0.0530068	0.0419602	0.0247175	exp	other	not detected	loss	loss
LAMC2	0.109872	0.0868125	0.0314266	exp	exp	not detected	conserved	loss
MMGT1	0.218234	0.0837628	0.0882768	exp	exp	exp	conserved	conserved
C2orf47	0.211188	0.0820801	0.194032	exp	exp	exp	conserved	conserved
DHRS7	0.643211	0.0585235	0.468397	exp	exp	exp	conserved	conserved
C2orf69	0.361989	0.0236618	0.0150071	exp	not detected	not detected	loss	loss
NEK11	0.0454584	0.0326533	0.00900424	other	not detected	not detected	not detected	not detected
PPFIA2	0.00285163	0.00336523	0.00688559	other	other	other	not detected	not detected
DHX9	0.332802	0.52098	0.248411	exp	exp	exp	conserved	conserved
KIFAP3	0.244066	0.26822	0.206744	exp	exp	exp	conserved	conserved
BRWD3	0.0553552	0.0293932	0.0406073	exp	not detected	not detected	loss	loss
SEPT4	0.0109033	0.0158797	0.0194209	not detected	not detected	not detected	not detected	not detected
NAA40	0.109285	0.144495	0.0681497	exp	exp	exp	conserved	conserved
NCSTN	0.254131	0.122095	0.276306	exp	exp	exp	conserved	conserved
TBC1D24	0.190472	0.0549479	0.128178	exp	exp	exp	conserved	conserved
AMDHD2	0.145853	0.256599	0.159605	exp	exp	exp	conserved	conserved
TOMM40	0.447538	0.155274	0.351695	exp	exp	exp	conserved	conserved
FAM179A	0.017613	0.0396467	0.00900424	not detected	not detected	not detected	not detected	not detected
COG2	0.225614	0.142391	0.13471	exp	exp	exp	conserved	conserved
PGBD5	0.0754844	0.0679356	0.101871	exp	exp	exp	conserved	conserved
WSCD2	0.179569	0.0576296	0.000176554	exp	exp	not detected	conserved	loss
LRRC66	0.00511616	0.00163003	0	not detected	not detected	not detected	not detected	not detected
CPT1A	0.102994	0.0873909	0.102225	exp	exp	exp	conserved	conserved
SLC19A2	0.0301099	0.111631	0.0169492	not detected	exp	not detected	gain	not detected
URB2	0.0249098	0.0186665	0.0167726	not detected	not detected	not detected	not detected	not detected
NBEAL1	0.764573	0.178357	0.304025	exp	exp	exp	conserved	conserved
TNFAIP3	0.0623165	0.0269219	0.180968	exp	not detected	exp	loss	conserved
PRDM4	0.160782	0.0596803	0.0300141	exp	exp	not detected	conserved	loss
CUEDC2	0.594062	0.292512	0.37041	exp	exp	exp	conserved	conserved
MMP17	0.00318712	0.000368072	0	not detected	not detected	not detected	not detected	not detected
DOK5	0.00427745	0.00105164	0.0321328	not detected	not detected	not detected	not detected	not detected
DDX23	0.285415	0.0866547	0.0338983	exp	exp	other	conserved	loss
POLR3GL	0.532416	0.0611	0.175671	exp	exp	exp	conserved	conserved
ERCC1	0.490145	0.200284	0.123234	exp	exp	exp	conserved	conserved
HSPE1	0.939361	0.738669	0.871116	exp	exp	exp	conserved	conserved
ARHGAP5	0.477816	0.503155	0.544492	exp	exp	exp	conserved	conserved
METTL8	0.0938522	0.0458513	0.0453743	exp	other	other	loss	loss
PFDN2	0.804244	0.546587	0.782486	exp	exp	exp	conserved	conserved
C1orf21	0.00939361	0.0442738	0.0247175	other	other	other	not detected	not detected
LIN9	0.00796779	0.0133558	0.016596	not detected	not detected	not detected	not detected	not detected
CCDC138	0.0181162	0.0923336	0.00882768	not detected	exp	not detected	gain	not detected
ZCRB1	0.844418	0.181723	0.79149	exp	exp	exp	conserved	conserved
ACTR6	0.223182	0.131665	0.0670904	exp	exp	exp	conserved	conserved
FAM171B	0.254466	0.131454	0.215749	exp	exp	exp	conserved	conserved
PRICKLE1	0.00226453	0.00268167	0.0884534	other	not detected	exp	not detected	gain
ITGAV	0.522268	0.623199	0.486935	exp	exp	exp	conserved	conserved
DCX	0.0996394	0.0693553	0.0960452	exp	exp	exp	conserved	conserved
CHD1L	0.158014	0.0628878	0.044315	exp	exp	other	conserved	loss
FAM110D	0.00444519	0.000683563	0.000706215	not detected	not detected	not detected	not detected	not detected
RHOD	0.145098	0.293617	0.00370763	exp	exp	not detected	conserved	loss
ANXA7	0.785708	0.263698	0.463277	exp	exp	exp	conserved	conserved
VAMP4	0.346725	0.268693	0.445798	exp	exp	exp	conserved	conserved
SEMA4A	0.0035226	0.000999054	0.0434322	not detected	not detected	other	not detected	not detected
SGOL2	0.0336325	0.00520559	0.00300141	not detected	not detected	not detected	not detected	not detected
CDR2L	0.011071	0.140183	0.0236582	not detected	exp	not detected	gain	not detected
KCTD18	0.120607	0.0203491	0.0529661	exp	not detected	exp	loss	conserved
METTL25	0.0603875	0.00757177	0.045904	exp	not detected	not detected	loss	loss
AAMDC	0.329112	0.376538	0.159605	exp	exp	exp	conserved	conserved
ZNF593	0.613688	0.105637	0.14601	exp	exp	exp	conserved	conserved
CCDC59	0.461964	0.144495	0.498941	exp	exp	exp	conserved	conserved
METTL13	0.136123	0.0219792	0.0483757	exp	not detected	not detected	loss	loss
ICT1	0.237776	0.281575	0.551377	exp	exp	exp	conserved	conserved
ADAT2	0.0243227	0.0632559	0.042726	not detected	exp	not detected	gain	not detected
PPHLN1	0.455758	0.107793	0.0176554	exp	exp	not detected	conserved	loss
INTS4	0.0917554	0.00736145	0.09375	exp	not detected	exp	loss	conserved
UFC1	0.894322	0.480702	0.868114	exp	exp	exp	conserved	conserved
AADAC	0.00134194	0.000578399	0	not detected	not detected	not detected	not detected	not detected
MSS51	0.00687746	0.0293932	0.00176554	not detected	not detected	not detected	not detected	not detected
SCYL2	0.164304	0.174677	0.0981638	exp	exp	exp	conserved	conserved
AOX1	0.00838715	0.00467978	0.0349576	other	not detected	other	not detected	not detected
CALCRL	0.00243227	0.000841308	0.00105932	not detected	not detected	not detected	not detected	not detected
FMO5	0.0395874	0.0505837	0.0323093	other	exp	other	gain	not detected
PARP1	0.528978	0.0764539	0.194209	exp	exp	exp	conserved	conserved
EDEM3	0.319802	0.122042	0.117232	exp	exp	exp	conserved	conserved
LPIN3	0.0911683	0.017352	0.0215395	exp	not detected	not detected	loss	loss
USP21	0.0343873	0.00226102	0.0513771	not detected	not detected	exp	not detected	gain
ANTXR2	0.00251615	0.0954359	0.000353107	not detected	exp	not detected	gain	not detected
SAP130	0.0613101	0.0778736	0.0552613	exp	exp	exp	conserved	conserved
FAM129A	0.0281808	0.000736145	0.0388418	not detected	not detected	not detected	not detected	not detected
TMTC2	0.0270066	0.00215585	0.0672669	not detected	not detected	exp	not detected	gain
RNF2	0.219743	0.0676201	0.150247	exp	exp	exp	conserved	conserved
PIGC	0.519584	0.450941	0.0911017	exp	exp	exp	conserved	conserved
DNM3	0.0896586	0.00152487	0.0944562	exp	not detected	exp	loss	conserved
RPS6KA6	0.0109872	0.025397	0.00688559	not detected	not detected	not detected	not detected	not detected
SLC6A15	0.000419358	0.000736145	0.00105932	not detected	not detected	not detected	not detected	not detected
UBE3B	0.163046	0.116048	0.0665607	exp	exp	exp	conserved	conserved
SP1	0.113898	0.00783468	0.117232	exp	not detected	exp	loss	conserved
CCDC113	0.0493164	0.0255022	0.0414901	not detected	not detected	other	not detected	not detected
B4GALT3	0.424474	0.368335	0.311617	exp	exp	exp	conserved	conserved
PPOX	0.113478	0.12404	0.129237	exp	exp	exp	conserved	conserved
ATP5H	0.809779	0.00120938	0.953566	exp	not detected	exp	loss	conserved
HDX	0.0587939	0.0011568	0.00547316	exp	not detected	not detected	loss	loss
PDK1	0.0702005	0.15743	0.090572	exp	exp	exp	conserved	conserved
KCTD2	0.0858006	0.128037	0.16084	exp	exp	exp	conserved	conserved
FHL1	0.252034	0.326638	0.0118291	exp	exp	not detected	conserved	loss
BZW1	0.630462	0.259228	0.294845	exp	exp	exp	conserved	conserved
KDM2A	0.18393	0.119098	0.256709	exp	exp	exp	conserved	conserved
SEMA4C	0.0474713	0.0104638	0.0248941	other	not detected	not detected	not detected	not detected
ITGA6	0.0101485	0.00247134	0.196328	other	not detected	exp	not detected	gain
GULP1	0.0799295	0.000683563	0.000176554	exp	not detected	not detected	loss	loss
RNPC3	0.131175	0.0998528	0.123058	exp	exp	exp	conserved	conserved
LINC00493	0.843831	0.208329	0.430261	exp	exp	exp	conserved	conserved
DTD1	0.472784	0.15438	0.292373	exp	exp	exp	conserved	conserved
GINS3	0.0764069	0.00478494	0.0134181	exp	not detected	not detected	loss	loss
USP54	0.0471358	0.0155116	0.0307203	not detected	not detected	not detected	not detected	not detected
LRRIQ1	0.0990523	0.00946472	0.0049435	exp	not detected	not detected	loss	loss
PPP3CB	0.362073	0.224156	0.327507	exp	exp	exp	conserved	conserved
NDUFS2	0.509771	0.0792407	0.825918	exp	exp	exp	conserved	conserved
RAB3IP	0.610752	0.332948	0.193326	exp	exp	exp	conserved	conserved
GMPPA	0.423551	0.223472	0.492408	exp	exp	exp	conserved	conserved
ADAMTS4	0.00763231	0.00599432	0.00158898	not detected	not detected	not detected	not detected	not detected
TRMT1L	0.146104	0.156378	0.149718	exp	exp	exp	conserved	conserved
NTS	0.00553552	0.00357556	0.000176554	not detected	not detected	not detected	not detected	not detected
PRDM8	0.000838715	0.000788726	0	not detected	not detected	not detected	not detected	not detected
SLC16A5	0.000251615	0.00625723	0.000353107	not detected	not detected	not detected	not detected	not detected
SWT1	0.0336325	0.00273425	0.180438	not detected	not detected	exp	not detected	gain
FCER1G	0.00729682	0.00625723	0.115466	not detected	not detected	exp	not detected	gain
SUCO	0.490648	0.0923336	0.336864	exp	exp	exp	conserved	conserved
RGN	0.226453	0.0281838	0.0167726	exp	not detected	not detected	loss	loss
CNOT2	0.321647	0.120938	0.192797	exp	exp	exp	conserved	conserved
ADAM23	0.00184517	0.0613103	0.00988701	not detected	exp	not detected	gain	not detected
C2orf54	0.0262518	0.00999054	0	other	other	not detected	not detected	not detected
PRR13	0.837709	0.497949	0.532486	exp	exp	exp	conserved	conserved
ETAA1	0.122285	0.0370176	0.0436088	exp	other	not detected	loss	loss
MYT1L	0.111465	0.0348091	0.166137	exp	not detected	exp	loss	conserved
MAP3K12	0.0172775	0.101272	0.0647952	not detected	exp	exp	gain	gain
DHCR24	0.0385809	0.226259	0.0501412	other	exp	exp	gain	gain
MMAB	0.466745	0.0562625	0.0619703	exp	exp	exp	conserved	conserved
PCBP2	0.887109	0.604638	0.860169	exp	exp	exp	conserved	conserved
PLXNA2	0.245156	0.0866547	0.11935	exp	exp	exp	conserved	conserved
IVNS1ABP	0.170762	0.188138	0.359287	exp	exp	exp	conserved	conserved
PRDX6	0.69454	0.333947	0.837747	exp	exp	exp	conserved	conserved
SMG5	0.117085	0.0524766	0.136299	exp	exp	exp	conserved	conserved
CEP290	0.238866	0.0866022	0.33863	exp	exp	exp	conserved	conserved
UTP20	0.0569488	0.0206646	0.0316031	exp	other	not detected	loss	loss
FXYD2	0.921748	0.242823	0.00829802	exp	exp	not detected	conserved	loss
UGGT1	0.203137	0.236828	0.503708	exp	exp	exp	conserved	conserved
CLIP1	0.464061	0.063992	0.387712	exp	exp	exp	conserved	conserved
TMEM79	0.0277615	0.00215585	0.0120056	not detected	not detected	not detected	not detected	not detected
DSCAML1	0.0436132	0.00157745	0	other	not detected	not detected	not detected	not detected
C1orf85	0.33188	0.167368	0.493821	exp	exp	exp	conserved	conserved
FASTKD2	0.143924	0.0190346	0.0584393	exp	not detected	exp	loss	conserved
ANKRD45	0.0243227	0.00136713	0.00600282	not detected	not detected	not detected	not detected	not detected
MTERFD2	0.479577	0.0283416	0.0919845	exp	not detected	exp	loss	conserved
APOOL	0.0501552	0.0741403	0.115996	exp	exp	exp	conserved	conserved
C12orf29	0.224608	0.0475339	0.045904	exp	other	not detected	loss	loss
NID1	0.00402583	0.00688821	0.000706215	not detected	not detected	not detected	not detected	not detected
FXYD6	0.142833	0.235777	0.81303	exp	exp	exp	conserved	conserved
RAPGEF4	0.0171098	0.0017352	0.291843	not detected	not detected	exp	not detected	gain
ZNF711	0.04311	0.0609948	0	other	exp	not detected	gain	not detected
FAM222A	0.243982	0.160795	0.168079	exp	exp	exp	conserved	conserved
PPIL3	0.307137	0.109896	0.118114	exp	exp	exp	conserved	conserved
ERO1LB	0.909503	0.793038	0.975459	exp	exp	exp	conserved	conserved
GPR137B	0.110291	0.107477	0.0683263	exp	exp	exp	conserved	conserved
CAMK1G	0.00897425	0.133768	0.0330155	not detected	exp	not detected	gain	not detected
KLF7	0.170846	0.0343359	0.428143	exp	other	exp	loss	conserved
EDARADD	0.334563	0.0498475	0.0208333	exp	other	not detected	loss	loss
CHPF	0.795941	0.406983	0.444209	exp	exp	exp	conserved	conserved
CLK1	0.397719	0.221737	0.546081	exp	exp	exp	conserved	conserved
FAHD2B	0.0781682	0.00615207	0.201977	exp	not detected	exp	loss	conserved
TOMM40L	0.0317873	0.0191398	0.173376	not detected	not detected	exp	not detected	gain
TMEM198	0.340518	0.19287	0.171434	exp	exp	exp	conserved	conserved
VHL	0.16422	0.105058	0.0783898	exp	exp	exp	conserved	conserved
PRLHR	0.00947748	0.00446945	0.000353107	not detected	not detected	not detected	not detected	not detected
CNKSR1	0.0982974	0.00694079	0.0792726	exp	not detected	exp	loss	conserved
CREB1	0.207917	0.155116	0.145657	exp	exp	exp	conserved	conserved
TSACC	0.0097291	0.000946472	0.0247175	not detected	not detected	not detected	not detected	not detected
LAMB3	0.0446196	0.000420654	0.00105932	other	not detected	not detected	not detected	not detected
NDUFB11	0.900361	0.656641	0.94827	exp	exp	exp	conserved	conserved
RBM10	0.210266	0.0555789	0.201448	exp	exp	exp	conserved	conserved
CCT3	0.729179	0.44053	0.439442	exp	exp	exp	conserved	conserved
ARL1	0.754424	0.455568	0.732168	exp	exp	exp	conserved	conserved
ZCCHC8	0.150298	0.087759	0.0893362	exp	exp	exp	conserved	conserved
METTL21A	0.255724	0.141445	0.0778602	exp	exp	exp	conserved	conserved
KLHL20	0.172272	0.0583132	0.0180085	exp	exp	not detected	conserved	loss
NT5C	0.459784	0.0298139	0.255826	exp	other	exp	loss	conserved
HSD11B1	0.00310325	0.0787149	0.000353107	not detected	exp	not detected	gain	not detected
G0S2	0.140653	0.00946472	0.00105932	exp	other	not detected	loss	loss
PPP1R7	0.529145	0.0924913	0.167549	exp	exp	exp	conserved	conserved
ARMC7	0.0969555	0.0116206	0.0194209	exp	not detected	other	loss	loss
ADRBK1	0.106768	0.108844	0.175671	exp	exp	exp	conserved	conserved
OBSL1	0.23006	0.0273951	0.0713277	exp	not detected	exp	loss	conserved
TPR	0.495848	0.159112	0.603814	exp	exp	exp	conserved	conserved
MLTK	0.0201292	0.000630981	0.0307203	other	not detected	not detected	not detected	not detected
PALLD	0.325086	0.000683563	0.0116525	exp	not detected	other	loss	loss
INHA	0.00805166	0.00362814	0.138418	not detected	not detected	exp	not detected	gain
ZBTB37	0.0703682	0.0630455	0.037959	exp	exp	not detected	conserved	loss
RSRC2	0.734379	0.429383	0.716278	exp	exp	exp	conserved	conserved
MBNL1	0.362577	0.391944	0.40113	exp	exp	exp	conserved	conserved
CENPL	0.0555229	0.00163003	0.00794492	exp	not detected	not detected	loss	loss
DARS2	0.0498197	0.000946472	0.0310734	not detected	not detected	not detected	not detected	not detected
CBR4	0.32626	0.117415	0.101518	exp	exp	exp	conserved	conserved
TRAF3IP3	0.00134194	0.0017352	0.000176554	not detected	not detected	not detected	not detected	not detected
COL5A2	0.0101485	0.0211905	0	not detected	not detected	not detected	not detected	not detected
SP3	0.17395	0.182459	0.150071	exp	exp	exp	conserved	conserved
LGALS8	0.315021	0.262909	0.164018	exp	exp	exp	conserved	conserved
C1orf74	0.028097	0.15948	0.0900424	not detected	exp	exp	gain	gain
TPI1	0.923174	0.772374	0.650071	exp	exp	exp	conserved	conserved
STK11IP	0.0523358	0.0329688	0.0437853	exp	not detected	other	loss	loss
KCNMB4	0.00218066	0.00220843	0.000529661	not detected	other	not detected	not detected	not detected
WDR75	0.0790908	0.0413293	0.107698	exp	other	exp	loss	conserved
IRF6	0.111633	0.099695	0.188912	exp	exp	exp	conserved	conserved
DIEXF	0.0737231	0.0576296	0.0480226	exp	exp	not detected	conserved	loss
ENO2	0.524197	0.144232	0.132062	exp	exp	exp	conserved	conserved
C4orf22	0.000335486	0.0296035	0.000176554	not detected	other	not detected	not detected	not detected
NIF3L1	0.162459	0.0360711	0.0820975	exp	not detected	exp	loss	conserved
TMTC3	0.117085	0.0739825	0.21875	exp	exp	exp	conserved	conserved
KNTC1	0.011742	0.00147229	0.0199506	not detected	not detected	not detected	not detected	not detected
ASNSD1	0.416254	0.0789778	0.000706215	exp	exp	not detected	conserved	loss
SEZ6L2	0.78185	0.0525818	0.689442	exp	exp	exp	conserved	conserved
PTPRB	0.000754844	0.00152487	0.00600282	not detected	not detected	not detected	not detected	not detected
HEATR1	0.0488971	0.00226102	0.0118291	other	not detected	not detected	not detected	not detected
FAM126B	0.23744	0.143601	0.184322	exp	exp	exp	conserved	conserved
OSGEPL1	0.0726327	0.150542	0.0722105	exp	exp	exp	conserved	conserved
SYT14	0.15424	0.0508466	0.235169	exp	exp	exp	conserved	conserved
ORC2	0.122285	0.0403302	0.114936	exp	not detected	exp	loss	conserved
KITLG	0.0035226	0.00205069	0.000706215	not detected	not detected	not detected	not detected	not detected
C1orf27	0.284828	0.0516879	0.38524	exp	exp	exp	conserved	conserved
CACUL1	0.475635	0.405405	0.175318	exp	exp	exp	conserved	conserved
NDUFB3	0.819844	0.590598	0.703566	exp	exp	exp	conserved	conserved
ACTN2	0.00142582	0.0492691	0.0370763	not detected	other	not detected	not detected	not detected
PCP4L1	0.000670972	0.000157745	0.0397246	not detected	not detected	other	not detected	not detected
GLTP	0.281389	0.0436429	0.162076	exp	other	exp	loss	conserved
DUSP6	0.0322905	0.0273425	0.047846	other	other	other	not detected	not detected
EIF3A	0.648159	0.427647	0.739054	exp	exp	exp	conserved	conserved
PTGS2	0.0260002	0.00199811	0.000529661	not detected	not detected	not detected	not detected	not detected
MEF2D	0.20364	0.150542	0.298376	exp	exp	exp	conserved	conserved
CCNYL1	0.0733876	0.0442213	0.0158898	exp	other	not detected	loss	loss
C1D	0.731863	0.319434	0.40678	exp	exp	exp	conserved	conserved
SLC4A3	0.0410132	0.00536334	0.0960452	other	not detected	exp	not detected	gain
ORMDL1	0.76474	0.307761	0.0875706	exp	exp	exp	conserved	conserved
EEF1A2	0.180324	0.0134083	0.00547316	exp	not detected	other	loss	loss
OLA1	0.570746	0.0199811	0.31303	exp	not detected	exp	loss	conserved
MTR	0.14384	0.00652014	0.0102401	exp	not detected	not detected	loss	loss
DENR	0.461209	0.532233	0.666137	exp	exp	exp	conserved	conserved
ASPHD1	0.576952	0.0803449	0.118821	exp	exp	exp	conserved	conserved
GIT2	0.138304	0.0446945	0.116172	exp	not detected	exp	loss	conserved
KCTD13	0.22293	0.169944	0.299082	exp	exp	exp	conserved	conserved
CCDC62	0.00528391	0.0462194	0.0353107	not detected	other	not detected	not detected	not detected
PPP3R1	0.162459	0.108056	0.298199	exp	exp	exp	conserved	conserved
CIR1	0.556487	0.152435	0.340925	exp	exp	exp	conserved	conserved
PNO1	0.294054	0.19797	0.158722	exp	exp	exp	conserved	conserved
WDR92	0.0851296	0.0614681	0.069209	exp	exp	exp	conserved	conserved
APOA1BP	0.730605	0.558892	0.612818	exp	exp	exp	conserved	conserved
USP24	0.095949	0.0169839	0.0688559	exp	not detected	exp	loss	conserved
SCRN3	0.193743	0.0777684	0.150071	exp	exp	exp	conserved	conserved
PPDPF	0.923761	0.901357	0.410664	exp	exp	exp	conserved	conserved
PTK6	0.0011742	0.00578399	0	not detected	not detected	not detected	not detected	not detected
GPATCH4	0.455842	0.0792933	0.0794492	exp	exp	exp	conserved	conserved
FAM45A	0.296318	0.118362	0.115819	exp	exp	exp	conserved	conserved
POC1B	0.0445358	0.0355979	0.127648	not detected	not detected	exp	not detected	gain
TCHP	0.0830328	0.0780839	0.0794492	exp	exp	exp	conserved	conserved
SIGLEC11	0.00150969	0.36986	0.000176554	not detected	exp	not detected	gain	not detected
GPR155	0.0970393	0.00278683	0.0423729	exp	other	not detected	loss	loss
FZD5	0.0786715	0.0141445	0.0203037	exp	not detected	not detected	loss	loss
PLA2G4A	0.0140065	0.00168262	0.000176554	not detected	not detected	not detected	not detected	not detected
HIP1R	0.178311	0.038595	0.208686	exp	other	exp	loss	conserved
IL4I1	0.00620649	0.0127248	0.00353107	not detected	not detected	not detected	not detected	not detected
CNRIP1	0.44108	0.226785	0.132945	exp	exp	exp	conserved	conserved
AKT1S1	0.512539	0.0603639	0.305261	exp	exp	exp	conserved	conserved
C1orf192	0.0447874	0.0163529	0.244174	other	not detected	exp	not detected	gain
EPHA4	0.000670972	0.000736145	0.000353107	not detected	not detected	not detected	not detected	not detected
PNKP	0.295983	0.101588	0.13065	exp	exp	exp	conserved	conserved
LIMK1	0.0497358	0.026659	0.0286017	other	not detected	not detected	not detected	not detected
ATP2B1	0.58232	0.427805	0.644068	exp	exp	exp	conserved	conserved
VPS37B	0.169588	0.0429593	0.141243	exp	other	exp	loss	conserved
SEPT2	0.655707	0.215322	0.333863	exp	exp	exp	conserved	conserved
RCOR3	0.323073	0.146545	0.20851	exp	exp	exp	conserved	conserved
PPAP2B	0.0155162	0.00315491	0.0144774	not detected	other	other	not detected	not detected
PLEK	0.00100646	0.00152487	0.00776836	not detected	not detected	not detected	not detected	not detected
CPSF2	0.212866	0.110054	0.134004	exp	exp	exp	conserved	conserved
SH3RF1	0.0514132	0.0723525	0.0301907	exp	exp	not detected	conserved	loss
BCAN	0.00109033	0.00741403	0.000176554	not detected	not detected	not detected	not detected	not detected
SFXN4	0.292124	0.0484804	0.0300141	exp	other	other	loss	loss
NES	0.00226453	0.00389105	0.000529661	not detected	other	not detected	not detected	not detected
FBXO48	0.063994	0.0880745	0.000176554	exp	exp	not detected	conserved	loss
RGS13	0.000670972	0.0139867	0.000176554	not detected	not detected	not detected	not detected	not detected
C12orf57	0.9714	0.528394	0.324153	exp	exp	exp	conserved	conserved
TRAF5	0.0324583	0.00935955	0.0503178	not detected	other	exp	not detected	gain
RGS2	0.28357	0.835156	0.537076	exp	exp	exp	conserved	conserved
RGS1	0.00268389	0.00157745	0.00388418	other	not detected	not detected	not detected	not detected
TBC1D17	0.263692	0.128352	0.235169	exp	exp	exp	conserved	conserved
TAOK2	0.151388	0.354927	0.297493	exp	exp	exp	conserved	conserved
C2orf88	0.0144259	0.00383847	0.322034	not detected	other	exp	not detected	gain
HIBCH	0.273421	0.0685666	0.0896893	exp	exp	exp	conserved	conserved
PTOV1	0.650424	0.0922284	0.801377	exp	exp	exp	conserved	conserved
APLF	0.00998071	0.0917026	0.0215395	not detected	exp	not detected	gain	not detected
INPP1	0.297576	0.0452729	0.0745056	exp	other	exp	loss	conserved
EIF4H	0.749392	0.407772	0.501412	exp	exp	exp	conserved	conserved
ATF5	0.128827	0.0410138	0.674965	exp	other	exp	loss	conserved
HDLBP	0.770192	0.320644	0.761829	exp	exp	exp	conserved	conserved
ISG20L2	0.297912	0.0729309	0.0399011	exp	exp	not detected	conserved	loss
RRNAD1	0.296402	0.0660953	0.116172	exp	exp	exp	conserved	conserved
RIN2	0.360983	0.0481649	0.0277189	exp	other	not detected	loss	loss
ARL6IP4	0.948167	0.0403828	0.341984	exp	not detected	exp	loss	conserved
UBA1	0.445442	0.232148	0.461158	exp	exp	exp	conserved	conserved
LUM	0.0161033	0.0175623	0.000353107	not detected	not detected	not detected	not detected	not detected
P2RY1	0.0439487	0.263224	0.204273	not detected	exp	exp	gain	gain
LGR5	0.000670972	0.000420654	0.000353107	not detected	not detected	not detected	not detected	not detected
HN1	0.5715	0.222211	0.15678	exp	exp	exp	conserved	conserved
OGFOD2	0.221924	0.302503	0.38471	exp	exp	exp	conserved	conserved
SUMO2	0.959909	0.922547	0.85911	exp	exp	exp	conserved	conserved
RAP2B	0.0865554	0.0729835	0.032839	exp	exp	not detected	conserved	loss
MRPL24	0.482848	0.370228	0.487818	exp	exp	exp	conserved	conserved
MBTD1	0.0455422	0.0436954	0.141419	not detected	not detected	exp	not detected	gain
DCN	0.0221421	0.0121464	0.000529661	not detected	not detected	not detected	not detected	not detected
PRCC	0.370712	0.114733	0.0861582	exp	exp	exp	conserved	conserved
PRDX3	0.708547	0.573877	0.269421	exp	exp	exp	conserved	conserved
ANKRD13D	0.169588	0.00515301	0.044315	exp	not detected	not detected	loss	loss
HDGF	0.544074	0.347723	0.622881	exp	exp	exp	conserved	conserved
ABCB9	0.0386648	0.0048901	0.175671	not detected	not detected	exp	not detected	gain
PRKAA2	0.145349	0.160953	0.0413136	exp	exp	not detected	conserved	loss
PSMB9	0.154995	0.0521611	0.170198	exp	exp	exp	conserved	conserved
SH2D2A	0.0280131	0.00304974	0	not detected	not detected	not detected	not detected	not detected
RYR2	0.0252453	0.035703	0.000176554	not detected	not detected	not detected	not detected	not detected
DOC2A	0.00150969	0.0419077	0.00141243	not detected	not detected	not detected	not detected	not detected
SGPP2	0.158853	0.00247134	0.199153	exp	not detected	exp	loss	conserved
BTG1	0.890799	0.915817	0.742761	exp	exp	exp	conserved	conserved
SLC30A1	0.200285	0.039857	0.0963983	exp	other	exp	loss	conserved
DUSP12	0.276776	0.00704596	0.164371	exp	not detected	exp	loss	conserved
FTH1	1	0.999001	0.997352	exp	exp	exp	conserved	conserved
CHN1	0.414325	0.21059	0.120763	exp	exp	exp	conserved	conserved
FARSB	0.271576	0.113261	0.206391	exp	exp	exp	conserved	conserved
NEK2	0.000838715	0.000578399	0.0022952	not detected	not detected	not detected	not detected	not detected
INO80E	0.372977	0.116416	0.220516	exp	exp	exp	conserved	conserved
FMN2	0.217311	0.00089389	0.400953	exp	not detected	exp	loss	conserved
LPGAT1	0.380357	0.0984331	0.391066	exp	exp	exp	conserved	conserved
HIRIP3	0.312254	0.0523714	0.0840395	exp	exp	exp	conserved	conserved
THAP2	0.259498	0.0721422	0.108227	exp	exp	exp	conserved	conserved
ACSL3	0.244402	0.116784	0.0577331	exp	exp	exp	conserved	conserved
TMEM19	0.260337	0.226838	0.123941	exp	exp	exp	conserved	conserved
RGS7	0.156756	0.239037	0.109287	exp	exp	exp	conserved	conserved
ZFC3H1	0.173362	0.0982753	0.0630297	exp	exp	exp	conserved	conserved
KCNE4	0.102407	0.000630981	0.000529661	exp	not detected	not detected	loss	loss
SCG2	0.917051	0.975602	1	exp	exp	exp	conserved	conserved
LIMCH1	0.607062	0.352403	0.201977	exp	exp	exp	conserved	conserved
C1orf168	0.0616456	0.000210327	0.00176554	exp	not detected	not detected	loss	loss
RAB21	0.37868	0.287517	0.139831	exp	exp	exp	conserved	conserved
AP1S3	0.15273	0.0446419	0.0519068	exp	other	exp	loss	conserved
WDFY1	0.0987168	0.037964	0.0944562	exp	not detected	exp	loss	conserved
PEAR1	0.00553552	0.000368072	0.000706215	not detected	not detected	not detected	not detected	not detected
INTS7	0.0910845	0.0593648	0.0776836	exp	exp	exp	conserved	conserved
CHML	0.033297	0.0393312	0.0211864	other	other	not detected	not detected	not detected
GRK5	0.00956135	0.0228205	0.105579	not detected	not detected	exp	not detected	gain
KMO	0.0185356	0.0583132	0	not detected	exp	not detected	gain	not detected
ATF2	0.24566	0.214428	0.430968	exp	exp	exp	conserved	conserved
ARHGAP25	0.00385809	0.00257651	0.000529661	not detected	not detected	not detected	not detected	not detected
MRPL44	0.293802	0.090651	0.204273	exp	exp	exp	conserved	conserved
SERPINE2	0.322654	0.0043117	0.00688559	exp	not detected	other	loss	loss
LAT2	0.026084	0.100852	0.00353107	other	exp	not detected	gain	not detected
STK25	0.352512	0.317173	0.34887	exp	exp	exp	conserved	conserved
CUL3	0.255221	0.1996	0.400071	exp	exp	exp	conserved	conserved
ARHGEF11	0.0198775	0.0163529	0.0349576	not detected	not detected	not detected	not detected	not detected
PPP2R5A	0.207414	0.220318	0.321857	exp	exp	exp	conserved	conserved
FARP2	0.107607	0.00583658	0.0270127	exp	not detected	not detected	loss	loss
TBC1D15	0.231066	0.0974866	0.388065	exp	exp	exp	conserved	conserved
PITPNM2	0.0642456	0.0401199	0.12447	exp	other	exp	loss	conserved
TMEM206	0.0401745	0.0136713	0.258121	other	other	exp	not detected	gain
NENF	0.961167	0.298507	0.909428	exp	exp	exp	conserved	conserved
ATF3	0.229221	0.0345462	0.627648	exp	other	exp	loss	conserved
OMA1	0.125807	0.0232937	0.0828037	exp	not detected	exp	loss	conserved
DAB1	0.0478068	0.00163003	0.00247175	other	not detected	not detected	not detected	not detected
ETV3	0.054181	0.0729309	0.0831568	exp	exp	exp	conserved	conserved
DOCK10	0.135956	0.0535282	0.0785664	exp	exp	exp	conserved	conserved
ATP5G3	0.9584	0.650174	0.80738	exp	exp	exp	conserved	conserved
PLD5	0.00167743	0.00341781	0	other	not detected	not detected	not detected	not detected
RGS10	0.0041097	0.00252392	0.0241879	not detected	not detected	not detected	not detected	not detected
GMEB2	0.0582907	0.0375434	0.0813912	exp	not detected	exp	loss	conserved
BOK	0.139814	0.310075	0.0785664	exp	exp	exp	conserved	conserved
PTPN6	0.137801	0.0877064	0.152013	exp	exp	exp	conserved	conserved
CDK2AP1	0.267634	0.0905984	0.381179	exp	exp	exp	conserved	conserved
THAP4	0.411977	0.0278683	0.140007	exp	not detected	exp	loss	conserved
KIAA1715	0.299337	0.219792	0.0971045	exp	exp	exp	conserved	conserved
C12orf65	0.393609	0.0757703	0.102048	exp	exp	exp	conserved	conserved
ATG4B	0.28877	0.101903	0.212041	exp	exp	exp	conserved	conserved
MPHOSPH9	0.147278	0.129614	0.0981638	exp	exp	exp	conserved	conserved
NEK1	0.336828	0.0912819	0.0875706	exp	exp	exp	conserved	conserved
NYAP2	0.0181162	0.0966453	0.00370763	other	exp	not detected	gain	not detected
NSL1	0.378093	0.0198759	0.00123588	exp	not detected	not detected	loss	loss
IRS1	0.0249098	0.0230834	0.029661	other	not detected	not detected	not detected	not detected
RHBDD1	0.0596326	0.0415922	0.102931	exp	other	exp	loss	conserved
TATDN3	0.287176	0.0412767	0.0677966	exp	not detected	exp	loss	conserved
ATXN7L3B	0.372893	0.528289	0.771186	exp	exp	exp	conserved	conserved
KCNC2	0.00427745	0.000157745	0.00247175	other	not detected	other	not detected	not detected
CAPS2	0.0266711	0.040488	0.0137712	not detected	other	not detected	not detected	not detected
UTP18	0.346473	0.0925439	0.11423	exp	exp	exp	conserved	conserved
RIN3	0.0113227	0.000788726	0.000176554	not detected	not detected	not detected	not detected	not detected
ZBTB18	0.0578713	0.0918603	0.0621469	exp	exp	exp	conserved	conserved
MFF	0.638682	0.535072	0.541667	exp	exp	exp	conserved	conserved
METTL17	0.176717	0.0385424	0.0512006	exp	not detected	exp	loss	conserved
TIAL1	0.442842	0.294616	0.308086	exp	exp	exp	conserved	conserved
ADSS	0.260337	0.140709	0.154838	exp	exp	exp	conserved	conserved
DTYMK	0.258157	0.335524	0.269068	exp	exp	exp	conserved	conserved
STMN3	0.430764	0.772058	0.288136	exp	exp	exp	conserved	conserved
ING5	0.0979619	0.0730887	0.0951624	exp	exp	exp	conserved	conserved
SBNO1	0.395874	0.101641	0.390713	exp	exp	exp	conserved	conserved
DESI2	0.256898	0.0329162	0.397599	exp	other	exp	loss	conserved
SETD8	0.0718779	0.0523714	0.19209	exp	exp	exp	conserved	conserved
EPC1	0.594565	0.290672	0.192444	exp	exp	exp	conserved	conserved
RILPL2	0.112891	0.0514775	0.324859	exp	exp	exp	conserved	conserved
FLVCR1	0.200034	0.00757177	0.0843927	exp	not detected	exp	loss	conserved
SNRNP35	0.347731	0.102692	0.0856285	exp	exp	exp	conserved	conserved
RILPL1	0.011742	0.0898622	0.0868644	not detected	exp	exp	gain	gain
HNRNPU	0.61612	0.514933	0.49947	exp	exp	exp	conserved	conserved
VASH2	0.000503229	0.0017352	0.000706215	not detected	not detected	not detected	not detected	not detected
RFC2	0.157595	0.18982	0.26536	exp	exp	exp	conserved	conserved
TMED2	0.923258	0.846882	0.840395	exp	exp	exp	conserved	conserved
ANGEL2	0.132852	0.0755074	0.331391	exp	exp	exp	conserved	conserved
CDK16	0.370796	0.10795	0.316561	exp	exp	exp	conserved	conserved
EIF2B1	0.270989	0.0680934	0.161547	exp	exp	exp	conserved	conserved
COX20	0.712656	0.000999054	0.461335	exp	not detected	exp	loss	conserved
DDX55	0.134027	0.0275003	0.198623	exp	not detected	exp	loss	conserved
D2HGDH	0.12153	0.0738774	0.0603814	exp	exp	exp	conserved	conserved
GTF2H3	0.111968	0.154117	0.0817444	exp	exp	exp	conserved	conserved
EMG1	0.414828	0.151698	0.536017	exp	exp	exp	conserved	conserved
PHB2	0.702088	0.318593	0.508475	exp	exp	exp	conserved	conserved
RPN1	0.582152	0.591335	0.730932	exp	exp	exp	conserved	conserved
AGFG1	0.16162	0.100326	0.279308	exp	exp	exp	conserved	conserved
LPCAT3	0.297408	0.103639	0.3125	exp	exp	exp	conserved	conserved
RPS6KC1	0.0807683	0.0332843	0.0506709	exp	not detected	exp	loss	conserved
CA10	0.00243227	0.0272374	0.386829	other	not detected	exp	not detected	gain
LGMN	0.455087	0.280944	0.0801554	exp	exp	exp	conserved	conserved
PROX1	0.223098	0.130613	0.276836	exp	exp	exp	conserved	conserved
CLK4	0.130756	0.0918078	0.373941	exp	exp	exp	conserved	conserved
CLCN3	0.452571	0.427963	0.602048	exp	exp	exp	conserved	conserved
SMYD2	0.135872	0.053055	0.37959	exp	exp	exp	conserved	conserved
ANTXR1	0.0209679	0.0269219	0.000176554	not detected	not detected	not detected	not detected	not detected
INPP5F	0.251447	0.00625723	0.392479	exp	not detected	exp	loss	conserved
CLIP2	0.039839	0.0313387	0.0476695	other	not detected	not detected	not detected	not detected
ZNF354A	0.09922	0.0842886	0.0158898	exp	exp	not detected	conserved	loss
CHPT1	0.291286	0.0902303	0.112641	exp	exp	exp	conserved	conserved
ASRGL1	0.32257	0.13645	0.153602	exp	exp	exp	conserved	conserved
GNPTAB	0.128407	0.12078	0.0423729	exp	exp	not detected	conserved	loss
RC3H1	0.11222	0.0645704	0.133298	exp	exp	exp	conserved	conserved
ARFRP1	0.252537	0.132559	0.300494	exp	exp	exp	conserved	conserved
PGD	0.372222	0.00257651	0.1506	exp	not detected	exp	loss	conserved
DRAM1	0.114317	0.00336523	0.000529661	exp	not detected	not detected	loss	loss
RP4-583P15.15	0.0023484	0.241771	0.140007	not detected	exp	exp	gain	gain
ZBTB46	0.0183679	0.0130403	0.00123588	not detected	not detected	not detected	not detected	not detected
RABGAP1L	0.341944	0.0748239	0.187323	exp	exp	exp	conserved	conserved
ZNF354B	0.0514132	0.0276054	0.0116525	exp	not detected	not detected	loss	loss
C4orf27	0.376164	0.214954	0.287429	exp	exp	exp	conserved	conserved
CFLAR	0.299841	0.51446	0.406073	exp	exp	exp	conserved	conserved
TACSTD2	0.0939361	0.00247134	0.000176554	exp	not detected	not detected	loss	loss
USP11	0.372389	0.248396	0.045904	exp	exp	other	conserved	loss
APITD1	0.415499	0.0518456	0.111758	exp	exp	exp	conserved	conserved
MYSM1	0.0879812	0.0694605	0.268008	exp	exp	exp	conserved	conserved
MFAP3L	0.0305292	0.00268167	0.00900424	not detected	not detected	not detected	not detected	not detected
GOLGA5	0.283486	0.013198	0.181497	exp	not detected	exp	loss	conserved
ACAD9	0.114568	0.046009	0.0533192	exp	other	exp	loss	conserved
GTF2IRD1	0.111801	0.0648333	0.0805085	exp	exp	exp	conserved	conserved
ZFP2	0.0145098	0.0929646	0.00512006	not detected	exp	not detected	gain	not detected
CCDC53	0.603204	0.31528	0.47952	exp	exp	exp	conserved	conserved
MCMBP	0.202046	0.0735093	0.125706	exp	exp	exp	conserved	conserved
AHNAK	0.0222259	0.000525818	0.021363	other	not detected	not detected	not detected	not detected
NUP37	0.112472	0.0395941	0.0646186	exp	other	exp	loss	conserved
CYHR1	0.483855	0.169997	0.436264	exp	exp	exp	conserved	conserved
PARPBP	0.0114065	0.000525818	0.00105932	not detected	not detected	not detected	not detected	not detected
ALDOA	0.961	0.742349	0.900777	exp	exp	exp	conserved	conserved
PEX14	0.11851	0.0588916	0.194562	exp	exp	exp	conserved	conserved
DFFA	0.342196	0.115838	0.106992	exp	exp	exp	conserved	conserved
PHLDB3	0.245408	0.0343885	0.0183616	exp	other	not detected	loss	loss
MIR3654	0.000503229	0.0342833	0.0836864	not detected	not detected	exp	not detected	gain
EEF1G	0.364757	0.959249	0.946504	exp	exp	exp	conserved	conserved
ZNF575	0.0465487	0.0434325	0.00282486	not detected	other	not detected	not detected	not detected
ETHE1	0.337583	0.0905984	0.101518	exp	exp	exp	conserved	conserved
ZNF354C	0.0174453	0.0446945	0.016596	not detected	other	not detected	not detected	not detected
SEC23IP	0.20515	0.012567	0.26589	exp	not detected	exp	loss	conserved
KIFC2	0.0799295	0.0440109	0.0291314	exp	not detected	not detected	loss	loss
ARAF	0.356454	0.180829	0.601518	exp	exp	exp	conserved	conserved
TIMP1	0.9428	0.0635188	0.000176554	exp	exp	not detected	conserved	loss
SYN1	0.251615	0.101272	0.198623	exp	exp	exp	conserved	conserved
PPAPDC1A	0.0448713	0.0345462	0	not detected	not detected	not detected	not detected	not detected
NFU1	0.668624	0.508834	0.328037	exp	exp	exp	conserved	conserved
TOM1L1	0.317034	0.151173	0.0835099	exp	exp	exp	conserved	conserved
COX11	0.561268	0.259176	0.0773305	exp	exp	exp	conserved	conserved
WDR11	0.15684	0.00210327	0.132239	exp	not detected	exp	loss	conserved
STXBP4	0.0462971	0.00326007	0.0669138	other	not detected	exp	not detected	gain
AMICA1	0.00218066	0.00383847	0.000529661	not detected	not detected	not detected	not detected	not detected
ITGB1	0.699153	0.456357	0.320798	exp	exp	exp	conserved	conserved
CASZ1	0.101568	0.0011568	0.345692	exp	not detected	exp	loss	conserved
UBR7	0.125388	0.0335997	0.115819	exp	other	exp	loss	conserved
GALNTL6	0.000503229	0.0257651	0	not detected	not detected	not detected	not detected	not detected
MTA2	0.0421035	0.131192	0.118644	not detected	exp	exp	gain	gain
TMEM33	0.463222	0.310758	0.365819	exp	exp	exp	conserved	conserved
AAK1	0.431351	0.0146703	0.257062	exp	not detected	exp	loss	conserved
ANXA4	0.169253	0.47271	0.459746	exp	exp	exp	conserved	conserved
IRGQ	0.128407	0.129246	0.141596	exp	exp	exp	conserved	conserved
MPZL3	0.0700327	0.0164055	0.0248941	exp	not detected	other	loss	loss
FGGY	0.136207	0.0481649	0.0875706	exp	other	exp	loss	conserved
ISY1	0.273505	0.222631	0.137888	exp	exp	exp	conserved	conserved
GALNT7	0.0561939	0.0594174	0.0538489	exp	exp	exp	conserved	conserved
GPT	0.00192904	0.303923	0.199153	not detected	exp	exp	gain	gain
ELK1	0.144846	0.135976	0.0319562	exp	exp	not detected	conserved	loss
SLC30A9	0.411222	0.372857	0.297316	exp	exp	exp	conserved	conserved
UXT	0.856747	0.360501	0.323623	exp	exp	exp	conserved	conserved
HMGB2	0.222763	0.04664	0.464866	exp	other	exp	loss	conserved
ZNF428	0.740334	0.349564	0.0850989	exp	exp	exp	conserved	conserved
PPP4C	0.574855	0.1884	0.377825	exp	exp	exp	conserved	conserved
NRP1	0.10853	0.00252392	0.00564972	exp	not detected	not detected	loss	loss
EML3	0.120859	0.0550005	0.0473164	exp	exp	not detected	conserved	loss
ROM1	0.212363	0.117783	0.144774	exp	exp	exp	conserved	conserved
SAP30	0.152478	0.0358082	0.0727401	exp	not detected	exp	loss	conserved
HOOK1	0.428332	0.018351	0.468573	exp	not detected	exp	loss	conserved
CADM4	0.0389164	0.0446419	0.0238347	other	other	not detected	not detected	not detected
CNBP	0.905057	0.549269	0.778425	exp	exp	exp	conserved	conserved
C1R	0.0185356	0.0116732	0.00247175	not detected	other	not detected	not detected	not detected
VPS52	0.122452	0.0973814	0.136829	exp	exp	exp	conserved	conserved
C1RL	0.118343	0.00483752	0.0441384	exp	not detected	other	loss	loss
HLF	0.082278	0.199285	0.0630297	exp	exp	exp	conserved	conserved
MFSD3	0.269731	0.0634662	0.0303672	exp	exp	not detected	conserved	loss
PLAUR	0.0895748	0.00904406	0.00158898	exp	other	not detected	loss	loss
ZNF182	0.0345551	0.0141445	0.0293079	not detected	not detected	not detected	not detected	not detected
TBX6	0.0173614	0.066253	0.00176554	not detected	exp	not detected	gain	not detected
CYP2J2	0.0190388	0.0492691	0.000529661	not detected	other	not detected	not detected	not detected
MMD	0.162375	0.0267115	0.172669	exp	not detected	exp	loss	conserved
YPEL3	0.429338	0.457882	0.671257	exp	exp	exp	conserved	conserved
COPG1	0.339512	0.0066253	0.656956	exp	not detected	exp	loss	conserved
GMCL1	0.246918	0.00967504	0.0798023	exp	not detected	exp	loss	conserved
B3GAT3	0.552042	0.200074	0.302966	exp	exp	exp	conserved	conserved
RECQL4	0.00452906	0.00888632	0.00194209	not detected	not detected	not detected	not detected	not detected
ATP5L	0.984484	0.656273	0.000176554	exp	exp	not detected	conserved	loss
IFT46	0.243144	0.186876	0.222458	exp	exp	exp	conserved	conserved
PCTP	0.110794	0.0351772	0.055791	exp	not detected	exp	loss	conserved
UBE4A	0.298331	0.509728	0.170198	exp	exp	exp	conserved	conserved
ARCN1	0.476474	0.373436	0.56815	exp	exp	exp	conserved	conserved
TMEM25	0.24524	0.0117783	0.0407839	exp	not detected	not detected	loss	loss
KMT2A	0.406609	0.0594174	0.417549	exp	exp	exp	conserved	conserved
NFIA	0.172356	0.0323378	0.108227	exp	not detected	exp	loss	conserved
MXD1	0.122536	0.0759806	0.143538	exp	exp	exp	conserved	conserved
SNRNP27	0.580055	0.123988	0.536194	exp	exp	exp	conserved	conserved
FAN1	0.105343	0.0545273	0.047846	exp	exp	not detected	conserved	loss
TNK2	0.180827	0.0515827	0.10346	exp	exp	exp	conserved	conserved
GBGT1	0.0166904	0.0483752	0.000353107	not detected	other	not detected	not detected	not detected
TFPT	0.25346	0.14602	0.158369	exp	exp	exp	conserved	conserved
SURF2	0.706869	0.172258	0.206568	exp	exp	exp	conserved	conserved
TJP1	0.351086	0.126196	0.252825	exp	exp	exp	conserved	conserved
RPS9	0.997316	0.989221	0.990113	exp	exp	exp	conserved	conserved
DOHH	0.372557	0.110632	0.516949	exp	exp	exp	conserved	conserved
DGCR6	0.414074	0.545115	0.420374	exp	exp	exp	conserved	conserved
RYBP	0.389835	0.169313	0.256532	exp	exp	exp	conserved	conserved
MBOAT7	0.28466	0.0869177	0.195975	exp	exp	exp	conserved	conserved
CXADR	0.203221	0.744347	0.141419	exp	exp	exp	conserved	conserved
VARS2	0.0658391	0.0280261	0.0460805	exp	not detected	not detected	loss	loss
NUPL2	0.264531	0.0372805	0.0386653	exp	other	not detected	loss	loss
VPS25	0.61503	0.410033	0.0662076	exp	exp	exp	conserved	conserved
TSEN34	0.548268	0.171469	0.507945	exp	exp	exp	conserved	conserved
LENG1	0.373731	0.0869702	0.10399	exp	exp	exp	conserved	conserved
PRODH	0.00310325	0.0159323	0.00123588	not detected	not detected	not detected	not detected	not detected
DCTN5	0.214963	0.205174	0.148835	exp	exp	exp	conserved	conserved
LEMD3	0.100646	0.114418	0.051024	exp	exp	exp	conserved	conserved
CAPN2	0.423719	0.00163003	0.153249	exp	not detected	exp	loss	conserved
C11orf1	0.551455	0.191923	0.000176554	exp	exp	not detected	conserved	loss
DCAF8-1	0.00192904	0.460669	0.472105	not detected	exp	exp	gain	gain
FDXACB1	0.0566133	0.00699337	0.049435	exp	not detected	not detected	loss	loss
LRRFIP1	0.431435	0.0334946	0.140007	exp	other	exp	loss	conserved
ST3GAL2	0.123543	0.0360185	0.0252472	exp	other	not detected	loss	loss
BLZF1	0.206324	0.0799243	0.131532	exp	exp	exp	conserved	conserved
IRF5	0.0179485	0.00914923	0.000353107	not detected	not detected	not detected	not detected	not detected
NUB1	0.337834	0.219056	0.270127	exp	exp	exp	conserved	conserved
ZNF25	0.106936	0.0856557	0.218044	exp	exp	exp	conserved	conserved
KBTBD3	0.238698	0.107898	0.18697	exp	exp	exp	conserved	conserved
AASDHPPT	0.259415	0.159428	0.198623	exp	exp	exp	conserved	conserved
ZNF16	0.111214	0.0670417	0	exp	exp	not detected	conserved	loss
ALG3	0.341693	0.064623	0.153072	exp	exp	exp	conserved	conserved
TBC1D30	0.133272	0.0308655	0.0646186	exp	not detected	exp	loss	conserved
DPT	0.00528391	0.000841308	0.000176554	not detected	not detected	not detected	not detected	not detected
PRICKLE4	0.0360647	0.788832	0.00158898	not detected	exp	not detected	gain	not detected
UBE3C	0.306634	0.0221895	0.28637	exp	not detected	exp	loss	conserved
NCAPH	0.000922587	0.000525818	0.00194209	not detected	not detected	not detected	not detected	not detected
SLC9A1	0.0602197	0.0263435	0.0649718	exp	not detected	exp	loss	conserved
UXS1	0.173362	0.190241	0.106285	exp	exp	exp	conserved	conserved
AGPAT4	0.0722134	0.0117783	0.0718573	exp	not detected	exp	loss	conserved
TAF1B	0.0878973	0.0660953	0.0647952	exp	exp	exp	conserved	conserved
PTPRZ1	0.000503229	0.000525818	0.00105932	not detected	not detected	other	not detected	not detected
STX16	0.258744	0.0607319	0.225282	exp	exp	exp	conserved	conserved
NOM1	0.125052	0.0497949	0.126589	exp	not detected	exp	loss	conserved
CEPT1	0.154743	0.0894942	0.0930438	exp	exp	exp	conserved	conserved
WHAMM	0.311415	0.0864444	0.165078	exp	exp	exp	conserved	conserved
HPRT1	0.500377	0.182774	0.54661	exp	exp	exp	conserved	conserved
KIAA0825	0.0121614	0.0120938	0.0386653	not detected	not detected	not detected	not detected	not detected
NINJ1	0.307221	0.00825534	0.784251	exp	not detected	exp	loss	conserved
PTGDR	0.000838715	5.25818e-05	0.000176554	not detected	not detected	not detected	not detected	not detected
SLCO4C1	0.000503229	0.00857083	0.000706215	not detected	not detected	not detected	not detected	not detected
ASB7	0.0452906	0.0408034	0.0983404	not detected	other	exp	not detected	gain
POMGNT1	0.374486	0.174203	0.183792	exp	exp	exp	conserved	conserved
XPR1	0.423635	0.0903881	0.189619	exp	exp	exp	conserved	conserved
EIF2D	0.194917	0.109633	0.179202	exp	exp	exp	conserved	conserved
LURAP1	0.00939361	0.00199811	0.0981638	not detected	not detected	exp	not detected	gain
C12orf23	0.502474	0.448102	0.315678	exp	exp	exp	conserved	conserved
TTC18	0.0569488	0.00552109	0.00317797	exp	not detected	not detected	loss	loss
MTERFD3	0.25455	0.0957514	0.0425494	exp	exp	not detected	conserved	loss
CDK17	0.0405099	0.0011568	0.0439619	not detected	not detected	other	not detected	not detected
PRRC2B	0.423216	0.263908	0.502119	exp	exp	exp	conserved	conserved
LLGL2	0.378931	0.00878115	0.179202	exp	not detected	exp	loss	conserved
TMCC1	0.17915	0.036965	0.123588	exp	not detected	exp	loss	conserved
C6orf222	0.00285163	0.0116206	0.00617938	not detected	not detected	other	not detected	not detected
RBM17	0.48981	0.157167	0.421257	exp	exp	exp	conserved	conserved
C1orf172	0.274176	0.22484	0.136653	exp	exp	exp	conserved	conserved
ZNF740	0.0425229	0.0480597	0.108227	not detected	other	exp	not detected	gain
CD9	0.326092	0.757283	0.0780367	exp	exp	exp	conserved	conserved
ENDOV	0.383544	0.0226627	0.0617938	exp	not detected	exp	loss	conserved
DTD2	0.128994	0.178515	0.184499	exp	exp	exp	conserved	conserved
NUCKS1	0.842825	0.734304	0.584746	exp	exp	exp	conserved	conserved
ANP32A	0.477061	0.249816	0.505826	exp	exp	exp	conserved	conserved
C1orf115	0.0186195	0.00378589	0.000529661	not detected	not detected	not detected	not detected	not detected
BTG2	0.590623	0.38127	0.962571	exp	exp	exp	conserved	conserved
SLC45A3	0.0910006	0.00184036	0	exp	not detected	not detected	loss	loss
MAP3K5	0.0636585	0.0408034	0.0639124	exp	other	exp	loss	conserved
TXNL4B	0.136459	0.072037	0.0361935	exp	exp	not detected	conserved	loss
COPS6	0.685901	0.362288	0.359287	exp	exp	exp	conserved	conserved
CLDND1	0.42808	0.265117	0.2869	exp	exp	exp	conserved	conserved
TSC22D3	0.36308	0.0164581	0.28072	exp	not detected	exp	loss	conserved
IQSEC2	0.0176969	0.0974866	0.0273658	not detected	exp	not detected	gain	not detected
ZNF217	0.00444519	0.0112525	0.0118291	not detected	not detected	not detected	not detected	not detected
SPR	0.403254	0.115838	0.315325	exp	exp	exp	conserved	conserved
FAM175A	0.0910845	0.0500578	0.0185381	exp	exp	not detected	conserved	loss
POU2F1	0.14233	0.0492691	0.129767	exp	other	exp	loss	conserved
MARK1	0.16984	0.112104	0.0796257	exp	exp	exp	conserved	conserved
ASH1L	0.562946	0.249027	0.477048	exp	exp	exp	conserved	conserved
MRPS18C	0.680869	0.376538	0.45904	exp	exp	exp	conserved	conserved
POLR2J3	0.461461	0.594384	0.656956	exp	exp	exp	conserved	conserved
DHX38	0.161956	0.0372279	0.0612641	exp	other	exp	loss	conserved
CCDC104	0.772289	0.315228	0.6506	exp	exp	exp	conserved	conserved
TSPAN12	0.290783	0.0101483	0.00335452	exp	other	other	loss	loss
PNKD	0.623501	0.186508	0.54096	exp	exp	exp	conserved	conserved
HP	0.00301937	0.0130929	0	not detected	not detected	not detected	not detected	not detected
PRMT1	0.64732	0.438269	0.525071	exp	exp	exp	conserved	conserved
STK17B	0.00922587	0.00168262	0.00441384	not detected	not detected	not detected	not detected	not detected
ITFG1	0.452906	0.389421	0.374647	exp	exp	exp	conserved	conserved
BRSK2	0.0374067	0.0765065	0.0527895	other	exp	exp	gain	gain
MDFI	0.0301099	0.0017352	0.000706215	not detected	not detected	not detected	not detected	not detected
ELK4	0.184601	0.0400673	0.0861582	exp	not detected	exp	loss	conserved
RAP2C	0.12631	0.100904	0.0358404	exp	exp	not detected	conserved	loss
PSME4	0.184098	0.0933852	0.326271	exp	exp	exp	conserved	conserved
SNRNP200	0.349828	0.20733	0.196151	exp	exp	exp	conserved	conserved
FASTK	0.576533	0.0928594	0.29714	exp	exp	exp	conserved	conserved
ACYP2	0.502642	0.459091	0.221045	exp	exp	exp	conserved	conserved
NR2F1	0.00201292	0.00136713	0	not detected	not detected	not detected	not detected	not detected
AK9	0.156672	0.00110422	0.000176554	exp	not detected	not detected	loss	loss
TP53I13	0.53292	0.31528	0.410487	exp	exp	exp	conserved	conserved
FPGS	0.150801	0.0244505	0.0911017	exp	not detected	exp	loss	conserved
LMBR1	0.148201	0.0810811	0.0743291	exp	exp	exp	conserved	conserved
SLC35F2	0.0173614	0.00956988	0.000176554	not detected	not detected	not detected	not detected	not detected
SERGEF	0.411222	0.127038	0.0842161	exp	exp	exp	conserved	conserved
OXSR1	0.138388	0.0723525	0.110876	exp	exp	exp	conserved	conserved
HMGXB4	0.309486	0.0932801	0.105226	exp	exp	exp	conserved	conserved
RHBDF1	0.00192904	0.00410138	0.00335452	not detected	not detected	not detected	not detected	not detected
PNRC1	0.783108	0.642444	0.642302	exp	exp	exp	conserved	conserved
DHX16	0.148453	0.0416973	0.0868644	exp	not detected	exp	loss	conserved
FKBP3	0.603623	0.293459	0.501412	exp	exp	exp	conserved	conserved
MPND	0.111381	0.058839	0.263948	exp	exp	exp	conserved	conserved
PCDHA13	0.0011742	0.00163003	0.00105932	not detected	not detected	not detected	not detected	not detected
HIPK3	0.264531	0.309601	0.392302	exp	exp	exp	conserved	conserved
MED17	0.215214	0.0569461	0.049435	exp	exp	not detected	conserved	loss
MED1	0.153736	0.19797	0.129237	exp	exp	exp	conserved	conserved
JMJD6	0.363331	0.0614155	0.231992	exp	exp	exp	conserved	conserved
SACM1L	0.185608	0.145178	0.303143	exp	exp	exp	conserved	conserved
NOA1	0.184098	0.035703	0.0635593	exp	not detected	exp	loss	conserved
FOLR3	0.000754844	0.309286	0.000176554	not detected	exp	not detected	gain	not detected
TPGS1	0.534345	0.215901	0.485346	exp	exp	exp	conserved	conserved
EIF2S3	0.38648	0.364497	0.251766	exp	exp	exp	conserved	conserved
MADCAM1	0.0196259	0.00683563	0.000706215	not detected	not detected	not detected	not detected	not detected
PLEKHF1	0.0035226	0.00120938	0.000529661	not detected	not detected	not detected	not detected	not detected
MTMR14	0.16313	0.0843412	0.0531427	exp	exp	exp	conserved	conserved
DHX8	0.0973748	0.00515301	0.0849223	exp	not detected	exp	loss	conserved
OXA1L	0.488468	0.324429	0.191208	exp	exp	exp	conserved	conserved
YME1L1	0.57972	0.290462	0.31815	exp	exp	exp	conserved	conserved
ALDH7A1	0.104252	0.110948	0.174435	exp	exp	exp	conserved	conserved
NRSN2	0.379183	0.0089389	0.000176554	exp	not detected	not detected	loss	loss
MAP2K4	0.165227	0.0856031	0.095339	exp	exp	exp	conserved	conserved
RPS6KA5	0.0510777	0.0607845	0.0157133	exp	exp	not detected	conserved	loss
RAB39A	0.0330454	0.0674098	0.0095339	not detected	exp	not detected	gain	not detected
PPP1R2	0.711063	0.474708	0.650424	exp	exp	exp	conserved	conserved
RAI1	0.186279	0.101167	0.194386	exp	exp	exp	conserved	conserved
PCDHA9	0.0127485	0.0011568	0.000706215	not detected	not detected	not detected	not detected	not detected
RTN4RL1	0.0254969	0.106373	0.153072	not detected	exp	exp	gain	gain
PPP4R2	0.397551	0.285151	0.271363	exp	exp	exp	conserved	conserved
ZFX	0.14082	0.112946	0.152013	exp	exp	exp	conserved	conserved
ASPH	0.523945	0.0635188	0.178319	exp	exp	exp	conserved	conserved
AOAH	0.0023484	0.0476917	0	not detected	not detected	not detected	not detected	not detected
FBXL20	0.0261679	0.0337049	0.0805085	not detected	other	exp	not detected	gain
ADAMTS10	0.000670972	0.0109896	0.0022952	not detected	not detected	not detected	not detected	not detected
ZNF236	0.0955296	0.0397518	0.0416667	exp	not detected	not detected	loss	loss
MMP23B	0.00251615	0.000841308	0.00300141	not detected	not detected	not detected	not detected	not detected
RRAGA	0.632894	0.00241876	0.425671	exp	not detected	exp	loss	conserved
HERC2	0.352009	0.0290251	0.187323	exp	not detected	exp	loss	conserved
POLD2	0.558836	0.0708802	0.174965	exp	exp	exp	conserved	conserved
SLC25A45	0.222763	0.00236618	0	exp	not detected	not detected	loss	loss
C19orf77	0.143336	0.00478494	0.0497881	exp	other	other	loss	loss
OPA3	0.213285	0.0940688	0.233051	exp	exp	exp	conserved	conserved
NAPG	0.380273	0.106531	0.226518	exp	exp	exp	conserved	conserved
IGSF21	0.095278	0.00236618	0.0049435	exp	not detected	other	loss	loss
LSM10	0.703598	0.00373331	0.200212	exp	not detected	exp	loss	conserved
GPR4	0.000670972	0.00436429	0.000706215	not detected	not detected	not detected	not detected	not detected
RYK	0.0571165	0.00241876	0.205685	exp	not detected	exp	loss	conserved
ETV4	0.00561939	0.00168262	0.000529661	not detected	not detected	not detected	not detected	not detected
C17orf70	0.0579552	0.0458513	0.0898658	exp	other	exp	loss	conserved
RLN2	0.0608907	0.00399621	0	exp	not detected	not detected	loss	loss
PREP	0.0624004	0.0540541	0.0305438	exp	exp	not detected	conserved	loss
MYCBP2	0.545333	0.0872857	0.522246	exp	exp	exp	conserved	conserved
PCDHA11	0.00109033	0.273005	0.00158898	not detected	exp	not detected	gain	not detected
EEF1D	0.953955	0.695499	0.819915	exp	exp	exp	conserved	conserved
LIMD1	0.0618133	0.0441161	0.316208	exp	other	exp	loss	conserved
MRPS36	0.67743	0.353455	0.390713	exp	exp	exp	conserved	conserved
TENM2	0.00461293	0.00168262	0.137182	other	not detected	exp	not detected	gain
RSG1	0.0406777	0.0384899	0.00176554	other	other	not detected	not detected	not detected
MFSD2A	0.0382454	0.00389105	0.00564972	other	not detected	not detected	not detected	not detected
VEGFB	0.368783	0.217689	0.307027	exp	exp	exp	conserved	conserved
JMJD8	0.275015	0.26049	0.212571	exp	exp	exp	conserved	conserved
MCUR1	0.689759	0.178831	0.197564	exp	exp	exp	conserved	conserved
RTN4	0.977187	0.842412	0.809852	exp	exp	exp	conserved	conserved
FBXO42	0.0951103	0.00772952	0.0928672	exp	not detected	exp	loss	conserved
CDC34	0.363751	0.0777158	0.000529661	exp	exp	not detected	conserved	loss
GGT5	0.00461293	0.000788726	0.000529661	not detected	not detected	not detected	not detected	not detected
NFKB1	0.0974587	0.0602061	0.271893	exp	exp	exp	conserved	conserved
GPS2	0.224356	0.241981	0.244174	exp	exp	exp	conserved	conserved
ZFP36L1	0.142582	0.0214534	0.00317797	exp	not detected	not detected	loss	loss
C4orf48	0.901115	0.31691	0.237288	exp	exp	exp	conserved	conserved
C11orf54	0.165143	0.0928068	0.112641	exp	exp	exp	conserved	conserved
CPNE5	0.00150969	0.0645704	0.00600282	not detected	exp	other	gain	not detected
AMOTL2	0.00360647	0.00715112	0.0504944	not detected	other	exp	not detected	gain
TIMM10	0.527552	0.366127	0.179202	exp	exp	exp	conserved	conserved
SRSF12	0.0646649	0.0691976	0.0135946	exp	exp	not detected	conserved	loss
COL5A3	0.00301937	0.00956988	0	not detected	not detected	not detected	not detected	not detected
NPRL3	0.234337	0.1171	0.12447	exp	exp	exp	conserved	conserved
CD72	0.154743	0.000420654	0.00211864	exp	not detected	not detected	loss	loss
IFT88	0.180072	0.153381	0.204626	exp	exp	exp	conserved	conserved
NCOA7	0.131007	0.323536	0.312853	exp	exp	exp	conserved	conserved
FAM49A	0.00318712	0.00499527	0.000529661	not detected	other	not detected	not detected	not detected
SSTR5	0.140569	0.00578399	0	exp	other	not detected	loss	loss
PTGES3L	0.0218066	0.0324429	0.0324859	not detected	not detected	not detected	not detected	not detected
TMEM53	0.169001	0.0871806	0.105049	exp	exp	exp	conserved	conserved
TMCO4	0.11222	0.00299716	0.0132415	exp	not detected	not detected	loss	loss
C8orf47	0.312505	0.00578399	0.00211864	exp	not detected	other	loss	loss
GTPBP3	0.104001	0.0635714	0.0580862	exp	exp	exp	conserved	conserved
ERICH1	0.223601	0.0503207	0.152719	exp	exp	exp	conserved	conserved
TEAD1	0.223182	0.132664	0.192797	exp	exp	exp	conserved	conserved
TESK1	0.267466	0.119729	0.20286	exp	exp	exp	conserved	conserved
CSNK1E	0.290615	0.109528	0.1619	exp	exp	exp	conserved	conserved
RNF220	0.337918	0.119098	0.211864	exp	exp	exp	conserved	conserved
SYNGR1	0.0871425	0.326901	0.160134	exp	exp	exp	conserved	conserved
GMNN	0.117001	0.123462	0.0683263	exp	exp	exp	conserved	conserved
POMP	0.927619	0.663109	0.775424	exp	exp	exp	conserved	conserved
STUB1	0.791579	0.41019	0.695092	exp	exp	exp	conserved	conserved
SAMD5	0.0842909	0.00152487	0.000176554	exp	not detected	not detected	loss	loss
AARSD1	0.17202	0.139394	0.00900424	exp	exp	not detected	conserved	loss
NAT8L	0.152311	0.156851	0.000176554	exp	exp	not detected	conserved	loss
ALG8	0.17093	0.029551	0.0466102	exp	not detected	not detected	loss	loss
RNF182	0.0115743	0.0157745	0.19827	not detected	not detected	exp	not detected	gain
MMS22L	0.0413487	0.0103586	0.00617938	not detected	not detected	not detected	not detected	not detected
MAP1LC3A	0.871425	0.799401	0.707627	exp	exp	exp	conserved	conserved
ICAM2	0.113646	0.0114102	0.00105932	exp	not detected	not detected	loss	loss
MPG	0.555481	0.349826	0.144421	exp	exp	exp	conserved	conserved
USP3	0.185859	0.140814	0.167373	exp	exp	exp	conserved	conserved
FAM188A	0.171685	0.141287	0.159251	exp	exp	exp	conserved	conserved
MRC2	0.00419358	0.00557367	0.000353107	not detected	not detected	not detected	not detected	not detected
EIF5A	0.833767	0.503365	0.908369	exp	exp	exp	conserved	conserved
PEX2	0.558836	0.0827637	0.304555	exp	exp	exp	conserved	conserved
TXLNA	0.339344	0.153802	0.286017	exp	exp	exp	conserved	conserved
C19orf26	0.0225614	0.0680408	0.330155	not detected	exp	exp	gain	gain
SLC6A11	0	0.00157745	0.00176554	not detected	not detected	not detected	not detected	not detected
TOM1	0.257905	0.199337	0.179202	exp	exp	exp	conserved	conserved
FBXL3	0.199195	0.131034	0.186441	exp	exp	exp	conserved	conserved
TMEM175	0.218401	0.0951204	0.0773305	exp	exp	exp	conserved	conserved
HSD17B12	0.630881	0.369124	0.454802	exp	exp	exp	conserved	conserved
TRIB3	0.249853	0.0240299	0.114583	exp	other	exp	loss	conserved
UBE2L6	0.279795	0.0465874	0.0829802	exp	other	exp	loss	conserved
BSG	0.923425	0.67026	0.964866	exp	exp	exp	conserved	conserved
CLN5	0.352093	0.112209	0.108581	exp	exp	exp	conserved	conserved
TMEM160	0.727921	0.485435	0.647246	exp	exp	exp	conserved	conserved
DYRK1A	0.145853	0.200757	0.151306	exp	exp	exp	conserved	conserved
CWC27	0.312421	0.0891787	0.157486	exp	exp	exp	conserved	conserved
TAF1D	0.574184	0.475339	0.153602	exp	exp	exp	conserved	conserved
FKBP2	0.954709	0.924545	0.978284	exp	exp	exp	conserved	conserved
EFNB2	0.00452906	0.0636765	0.00141243	not detected	exp	not detected	gain	not detected
AFF1	0.197098	0.189031	0.152366	exp	exp	exp	conserved	conserved
SPCS1	0.962258	0.901935	0.938206	exp	exp	exp	conserved	conserved
LDB2	0.0023484	0.000736145	0.00123588	other	not detected	not detected	not detected	not detected
SAE1	0.241214	0.157219	0.186794	exp	exp	exp	conserved	conserved
SDCBP2	0.0505745	0.00310232	0.0895127	exp	not detected	exp	loss	conserved
GNL3	0.660237	0.0994847	0.24541	exp	exp	exp	conserved	conserved
DNMBP	0.00796779	0.00704596	0.00141243	not detected	not detected	not detected	not detected	not detected
GRPEL2	0.107356	0.0516879	0.127648	exp	exp	exp	conserved	conserved
UBE2G1	0.296402	0.214691	0.144244	exp	exp	exp	conserved	conserved
TAB1	0.0478906	0.111736	0.0859816	other	exp	exp	gain	gain
SNX14	0.256731	0.0864444	0.16702	exp	exp	exp	conserved	conserved
ITGB5	0.030697	0.131139	0.139654	other	exp	exp	gain	gain
NEURL4	0.0388325	0.0470081	0.0700918	not detected	other	exp	not detected	gain
SLC46A3	0.127652	0.154327	0.0610876	exp	exp	exp	conserved	conserved
FKBP1A	0.899438	0.67862	0.865996	exp	exp	exp	conserved	conserved
NDFIP2	0.458861	0.54154	0.391066	exp	exp	exp	conserved	conserved
NEK4	0.0836199	0.0911242	0.0266596	exp	exp	not detected	conserved	loss
DNAJC28	0.0297744	0.00352298	0.0206568	not detected	not detected	not detected	not detected	not detected
ST3GAL3	0.113898	0.0843937	0.0974576	exp	exp	exp	conserved	conserved
OSCP1	0.16724	0.127774	0.115819	exp	exp	exp	conserved	conserved
ZC3H4	0.090078	0.00152487	0.0794492	exp	not detected	exp	loss	conserved
ARGLU1	0.527636	0.381691	0.590749	exp	exp	exp	conserved	conserved
PLGRKT	0.363331	0.28594	0.222458	exp	exp	exp	conserved	conserved
PIGU	0.179317	0.0839731	0.138418	exp	exp	exp	conserved	conserved
IMPACT	0.155917	0.111	0.336864	exp	exp	exp	conserved	conserved
KDR	0.000670972	0.00168262	0.00812147	not detected	not detected	not detected	not detected	not detected
SMIM4	0.611675	0.310653	0.385064	exp	exp	exp	conserved	conserved
CD83	0.0520003	0.0455358	0.0072387	exp	other	other	loss	loss
NCOA6	0.158937	0.142444	0.1506	exp	exp	exp	conserved	conserved
SOCS5	0.130252	0.0736145	0.0621469	exp	exp	exp	conserved	conserved
GART	0.145349	0.00163003	0.140184	exp	not detected	exp	loss	conserved
PBRM1	0.360312	0.259912	0.539195	exp	exp	exp	conserved	conserved
HAUS3	0.066594	0.0415396	0.00812147	exp	not detected	not detected	loss	loss
KIAA1731	0.0963684	0.068146	0.0681497	exp	exp	exp	conserved	conserved
APOD	0.0280131	0.000525818	0.0340749	not detected	not detected	other	not detected	not detected
SASH1	0.013084	0.369702	0.0150071	other	exp	other	gain	not detected
SEMA4B	0.237692	0.0338627	0.118644	exp	not detected	exp	loss	conserved
FGFBP3	0.227879	0.00699337	0.0480226	exp	not detected	not detected	loss	loss
CDK7	0.137885	0.0676201	0.124117	exp	exp	exp	conserved	conserved
BTBD7	0.226034	0.0589967	0.0471398	exp	exp	not detected	conserved	loss
SIN3B	0.0679359	0.0510043	0.565678	exp	exp	exp	conserved	conserved
METTL23	0.530823	0.15254	0.290784	exp	exp	exp	conserved	conserved
DROSHA	0.0922587	0.0387528	0.135064	exp	not detected	exp	loss	conserved
BTAF1	0.0759037	0.057209	0.0676201	exp	exp	exp	conserved	conserved
FBXL22	0.0345551	0.0157745	0.00847458	not detected	not detected	not detected	not detected	not detected
FAM65B	0.00260002	0.00210327	0.00512006	not detected	not detected	not detected	not detected	not detected
PPP1R14B	0.646901	0.164003	0.42673	exp	exp	exp	conserved	conserved
SGK1	0.171433	0.00804501	0.0368997	exp	not detected	not detected	loss	loss
RFX2	0.179485	0.242139	0.0916314	exp	exp	exp	conserved	conserved
FAM19A5	0.00461293	0.00194553	0.195621	not detected	other	exp	not detected	gain
TP53INP2	0.167659	0.149385	0.708157	exp	exp	exp	conserved	conserved
CCP110	0.145265	0.0584183	0.0501412	exp	exp	exp	conserved	conserved
TOPORS	0.278957	0.123988	0.231462	exp	exp	exp	conserved	conserved
SETD4	0.0912522	0.0213482	0.021363	exp	not detected	not detected	loss	loss
MTHFD1L	0.103414	0.000525818	0.115466	exp	not detected	exp	loss	conserved
MFSD11	0.264866	0.198549	0.244174	exp	exp	exp	conserved	conserved
PCYOX1L	0.0471358	0.00552109	0.0386653	not detected	not detected	other	not detected	not detected
NDUFB6	0.767844	0.489168	0.688736	exp	exp	exp	conserved	conserved
RBM5	0.283066	0.211379	0.346575	exp	exp	exp	conserved	conserved
MGAT3	0.00125807	0.0318645	0.135946	not detected	other	exp	not detected	gain
TPMT	0.28986	0.0177726	0.0188912	exp	not detected	not detected	loss	loss
FHAD1	0.0104839	0.0394889	0.0623234	not detected	other	exp	not detected	gain
CCDC28B	0.310492	0.00525818	0.208157	exp	not detected	exp	loss	conserved
SZRD1	0.5325	0.297297	0.255826	exp	exp	exp	conserved	conserved
NAPRT1	0.14602	0.363971	0.0529661	exp	exp	exp	conserved	conserved
CERCAM	0.0838715	0.0271322	0.00141243	exp	other	not detected	loss	loss
ZNF304	0.0361486	0.019613	0.0483757	not detected	not detected	other	not detected	not detected
IQCC	0.0427745	0.00993795	0.133121	not detected	not detected	exp	not detected	gain
UBR1	0.133188	0.165475	0.152189	exp	exp	exp	conserved	conserved
PDZRN3	0.10811	0.00326007	0.00300141	exp	other	not detected	loss	loss
PPIL1	0.324583	0.169261	0.0999294	exp	exp	exp	conserved	conserved
TNFAIP8L3	0.000670972	0.000473236	0.0141243	not detected	not detected	not detected	not detected	not detected
C6orf89	0.464145	0.189452	0.587218	exp	exp	exp	conserved	conserved
PRRT3	0.204227	0.0461142	0.0266596	exp	other	not detected	loss	loss
TMSB4X	0.981716	0.590125	0.983051	exp	exp	exp	conserved	conserved
CRELD1	0.479829	0.0040488	0.174612	exp	not detected	exp	loss	conserved
DPY19L4	0.124549	0.0924387	0.114583	exp	exp	exp	conserved	conserved
MCM3AP	0.158937	0.0110948	0.0497881	exp	not detected	not detected	loss	loss
N6AMT2	0.154743	0.562888	0.319209	exp	exp	exp	conserved	conserved
TTC7A	0.0219743	0.0604164	0.0483757	not detected	exp	not detected	gain	not detected
IL17D	0.00780005	0.0558944	0.0174788	not detected	exp	not detected	gain	not detected
PSMA2-1	0.820347	0.476023	0.749647	exp	exp	exp	conserved	conserved
SYNJ1	0.0806844	0.108949	0.20798	exp	exp	exp	conserved	conserved
CBR1	0.368699	0.17373	0.413842	exp	exp	exp	conserved	conserved
RFNG	0.0827812	0.0465349	0.109993	exp	other	exp	loss	conserved
EBAG9	0.583997	0.195131	0.177613	exp	exp	exp	conserved	conserved
PM20D2	0.157091	0.469976	0.00847458	exp	exp	not detected	conserved	loss
SNX2	0.40619	0.184457	0.365643	exp	exp	exp	conserved	conserved
PKIA	0.12782	0.0648859	0.113524	exp	exp	exp	conserved	conserved
HSF2BP	0.0109872	0.146125	0.00264831	not detected	exp	not detected	gain	not detected
CORO7	0.0899941	0.0758755	0.0879237	exp	exp	exp	conserved	conserved
USP32	0.0996394	0.178725	0.0858051	exp	exp	exp	conserved	conserved
C7orf25	0.0178646	0.10448	0.172669	not detected	exp	exp	gain	gain
STARD4	0.134362	0.0635188	0.0992232	exp	exp	exp	conserved	conserved
TTC9	0.0553552	0.00194553	0.0780367	exp	not detected	exp	loss	conserved
KIF18A	0.0023484	0.000578399	0.00529661	not detected	not detected	not detected	not detected	not detected
NKD2	0.00100646	0.0164581	0	not detected	not detected	not detected	not detected	not detected
IQCE	0.153233	0.111789	0.0690325	exp	exp	exp	conserved	conserved
GPS1	0.328525	0.20081	0.457097	exp	exp	exp	conserved	conserved
EIF2B4	0.295815	0.0972237	0.165078	exp	exp	exp	conserved	conserved
EIF2AK1	0.5273	0.0729309	0.117408	exp	exp	exp	conserved	conserved
BAI3	0.00561939	0.0525818	0.0803319	not detected	exp	exp	gain	gain
CTD-2192J16.22	0.00150969	0.145651	0.150247	not detected	exp	exp	gain	gain
DHPS	0.546004	0.257598	0.182733	exp	exp	exp	conserved	conserved
C19orf12	0.181246	0.105058	0.0688559	exp	exp	exp	conserved	conserved
SPOP	0.424138	0.11547	0.383651	exp	exp	exp	conserved	conserved
ALDH4A1	0.0269228	0.0491114	0.0487288	not detected	not detected	other	not detected	not detected
AMACR	0.061981	0.0838679	0.0667373	exp	exp	exp	conserved	conserved
OTUD3	0.113898	0.104533	0.0881003	exp	exp	exp	conserved	conserved
SHISA2	0.00301937	0.0689347	0.0836864	not detected	exp	exp	gain	gain
STT3B	0.430093	0.258492	0.231638	exp	exp	exp	conserved	conserved
EPS15L1	0.109285	0.037964	0.100812	exp	other	exp	loss	conserved
HLA-DOB	0.000167743	0.00841308	0	not detected	not detected	not detected	not detected	not detected
FRMD8	0.102491	0.0885477	0.0164195	exp	exp	not detected	conserved	loss
GNAS	0.996394	0.222105	0.992761	exp	exp	exp	conserved	conserved
AIMP2	0.253124	0.148912	0.186617	exp	exp	exp	conserved	conserved
TCERG1	0.203472	0.0341256	0.142126	exp	other	exp	loss	conserved
RNF6	0.374822	0.0204017	0.346045	exp	not detected	exp	loss	conserved
RBM6	0.341944	0.0816595	0.210099	exp	exp	exp	conserved	conserved
TMEM115	0.36526	0.144915	0.199506	exp	exp	exp	conserved	conserved
ETFA	0.476222	0.242139	0.360169	exp	exp	exp	conserved	conserved
NKIRAS2	0.306634	0.0456936	0.147069	exp	other	exp	loss	conserved
CYB561D2	0.358383	0.130718	0.177613	exp	exp	exp	conserved	conserved
PDS5B	0.22293	0.110474	0.145833	exp	exp	exp	conserved	conserved
POFUT2	0.102743	0.290777	0.776306	exp	exp	exp	conserved	conserved
NREP	0.0956135	0.384373	0.0586158	exp	exp	exp	conserved	conserved
SRD5A3	0.173027	0.03055	0.173905	exp	other	exp	loss	conserved
CD274	0.0539294	0.0452729	0.0218927	exp	not detected	not detected	loss	loss
NPRL2	0.240627	0.156957	0.137712	exp	exp	exp	conserved	conserved
PLAGL1	0.275686	0.427753	0.0277189	exp	exp	other	conserved	loss
CALM2	0.978697	0.94053	0.855226	exp	exp	exp	conserved	conserved
ELMO2	0.0954458	0.0809233	0.060911	exp	exp	exp	conserved	conserved
SYNCRIP	0.394783	0.304764	0.218573	exp	exp	exp	conserved	conserved
GPR160	0.00847102	0.430908	0.00353107	other	exp	not detected	gain	not detected
GTF3C2	0.125136	0.0852876	0.00759181	exp	exp	not detected	conserved	loss
FAM155A	0.126562	0.00120938	0.16702	exp	not detected	exp	loss	conserved
SREK1	0.484861	0.309181	0.397246	exp	exp	exp	conserved	conserved
WDR83OS	0.963768	0.733568	0.640537	exp	exp	exp	conserved	conserved
LAT	0.0217227	0.0911768	0.000882768	not detected	exp	not detected	gain	not detected
BCR	0.199027	0.207435	0.228814	exp	exp	exp	conserved	conserved
C19orf66	0.309821	0.320907	0.361229	exp	exp	exp	conserved	conserved
DNAJC7	0.770444	0.0368598	0.361935	exp	other	exp	loss	conserved
EIF3J	0.604797	0.0844989	0.408545	exp	exp	exp	conserved	conserved
ITSN2	0.33926	0.0747713	0.107521	exp	exp	exp	conserved	conserved
ANGPTL6	0.00486455	0.0117257	0.106638	not detected	not detected	exp	not detected	gain
KIAA1549L	0.00335486	0.0126722	0.000529661	other	not detected	not detected	not detected	not detected
MTUS2	0.192317	0.00609948	0.049435	exp	not detected	other	loss	loss
DERL2	0.602952	0.274004	0.575918	exp	exp	exp	conserved	conserved
HRSP12	0.258744	0.159323	0.170021	exp	exp	exp	conserved	conserved
PRELID1	0.900025	0.393943	0.514124	exp	exp	exp	conserved	conserved
SPG11	0.137382	0.0991692	0.0568503	exp	exp	exp	conserved	conserved
SCN1B	0.404932	0.144495	0.0508475	exp	exp	exp	conserved	conserved
CACNA2D2	0.110627	0.0670417	0.00176554	exp	exp	other	conserved	loss
NPLOC4	0.238195	0.113945	0.199506	exp	exp	exp	conserved	conserved
FFAR3	0.0277615	0.00120938	0.0610876	not detected	not detected	exp	not detected	gain
RBCK1	0.676424	0.114418	0.248764	exp	exp	exp	conserved	conserved
WDR83	0.218485	0.128615	0.140713	exp	exp	exp	conserved	conserved
FAM169A	0.0662585	0.257914	0.0589689	exp	exp	exp	conserved	conserved
EBF4	0.0187872	0.0220843	0.0022952	not detected	not detected	not detected	not detected	not detected
NT5DC2	0.176382	0.0666211	0.255826	exp	exp	exp	conserved	conserved
PFN1	0.951858	0.357609	0.813383	exp	exp	exp	conserved	conserved
LY6E	0.310576	0.000578399	0.682203	exp	not detected	exp	loss	conserved
MIS12	0.261427	0.218109	0.103107	exp	exp	exp	conserved	conserved
ENO3	0.0188711	0.0216637	0.0759181	not detected	not detected	exp	not detected	gain
MXD3	0.0134194	0.0174046	0.00512006	not detected	not detected	not detected	not detected	not detected
PPP2R3B	0.033297	0.0482175	0.108404	not detected	other	exp	not detected	gain
CD44	0.253292	0.013829	0.215572	exp	not detected	exp	loss	conserved
ARHGAP44	0.142498	0.00205069	0.0667373	exp	not detected	exp	loss	conserved
CNP	0.644385	0.170996	0.0487288	exp	exp	other	conserved	loss
RBP2	0.00587101	0.00315491	0.0162429	not detected	not detected	not detected	not detected	not detected
EXOC3	0.163717	0.0777684	0.232874	exp	exp	exp	conserved	conserved
PRDM1	0.00268389	0.00378589	0.0195975	not detected	not detected	not detected	not detected	not detected
RBP1	0.763734	0.0286571	0.0183616	exp	other	other	loss	loss
MYL7	0.0147614	0.193396	0.0045904	not detected	exp	not detected	gain	not detected
SPNS2	0.0152646	0.0177726	0.0045904	not detected	other	not detected	not detected	not detected
PDE12	0.21555	0.0537911	0.0840395	exp	exp	exp	conserved	conserved
RAB24	0.204059	0.290567	0.536194	exp	exp	exp	conserved	conserved
MRPS15	0.649669	0.393995	0.349047	exp	exp	exp	conserved	conserved
SNRPN	0.282311	0.659165	0.470339	exp	exp	exp	conserved	conserved
MST1	0.0345551	0.0145126	0.000176554	not detected	not detected	not detected	not detected	not detected
HEXB	0.479661	0.0441161	0.186617	exp	other	exp	loss	conserved
MIEF1	0.244905	0.0866022	0.0877472	exp	exp	exp	conserved	conserved
UBE2J1	0.549191	0.328689	0.399188	exp	exp	exp	conserved	conserved
ME1	0.242724	0.0578925	0.0760946	exp	exp	exp	conserved	conserved
NMNAT3	0.0858006	0.0872331	0.0877472	exp	exp	exp	conserved	conserved
BASP1	0.0140904	0.00373331	0.0045904	not detected	not detected	other	not detected	not detected
HINT3	0.171098	0.117625	0.483404	exp	exp	exp	conserved	conserved
MYBBP1A	0.0825296	0.146966	0.16596	exp	exp	exp	conserved	conserved
GLT8D1	0.498784	0.309233	0.327154	exp	exp	exp	conserved	conserved
C10orf118	0.5143	0.147387	0.252648	exp	exp	exp	conserved	conserved
RAPGEF5	0.0135033	0.0501104	0.00141243	not detected	exp	not detected	gain	not detected
MEX3D	0.0172775	0.0531076	0.0112994	not detected	exp	not detected	gain	not detected
DAPK1	0.161117	0.195236	0.149011	exp	exp	exp	conserved	conserved
PTER	0.120272	0.00273425	0.00423729	exp	not detected	not detected	loss	loss
CD59	0.861444	0.3727	0.0480226	exp	exp	other	conserved	loss
DPH1	0.0152646	0.00199811	0.000706215	not detected	not detected	not detected	not detected	not detected
C11orf91	0.000251615	0.00315491	0.00105932	not detected	not detected	not detected	not detected	not detected
MLX	0.377254	0.171574	0.250353	exp	exp	exp	conserved	conserved
PSEN1	0.120104	0.0508466	0.139124	exp	exp	exp	conserved	conserved
ZNF749	0.050239	0.0483226	0.0303672	exp	not detected	not detected	loss	loss
ATG5	0.347228	0.146388	0.271186	exp	exp	exp	conserved	conserved
DZIP1L	0.0707037	0.119308	0.0916314	exp	exp	exp	conserved	conserved
YPEL4	0.00150969	0.0104638	0.246822	not detected	not detected	exp	not detected	gain
RPS19	0.997484	0.993585	0.992585	exp	exp	exp	conserved	conserved
TM6SF1	0.0023484	0.0299716	0.00141243	not detected	other	not detected	not detected	not detected
PLEKHA7	0.0105678	0.0673047	0.0178319	not detected	exp	other	gain	not detected
GLIS2	0.182756	0.159323	0.0448446	exp	exp	other	conserved	loss
CLP1	0.111046	0.0347565	0.0617938	exp	not detected	exp	loss	conserved
GFM2	0.108362	0.0490588	0.0941031	exp	not detected	exp	loss	conserved
APEH	0.289021	0.0837102	0.185911	exp	exp	exp	conserved	conserved
CDCA5	0.00645811	0.000420654	0.00264831	not detected	not detected	not detected	not detected	not detected
NSUN5	0.23484	0.0684615	0.0503178	exp	exp	exp	conserved	conserved
ZFP36	0.435461	0.425386	0.402366	exp	exp	exp	conserved	conserved
PSMC3IP	0.0475551	0.00157745	0.0224223	other	not detected	other	not detected	not detected
JARID2	0.137382	0.366705	0.131179	exp	exp	exp	conserved	conserved
SPECC1L	0.138388	0.0735619	0.246116	exp	exp	exp	conserved	conserved
EML2	0.210266	0.22505	0.147599	exp	exp	exp	conserved	conserved
SLC35E2B	0.190556	0.0981176	0.0554379	exp	exp	exp	conserved	conserved
STAB1	0.000754844	0.00820276	0.00105932	not detected	not detected	not detected	not detected	not detected
CSK	0.0661746	0.0805553	0.137006	exp	exp	exp	conserved	conserved
MUC13	0.0318712	0.0048901	0	other	not detected	not detected	not detected	not detected
TRAPPC2P1	0.347228	0.343149	0.212041	exp	exp	exp	conserved	conserved
CPXM1	0.000419358	0.00089389	0.000706215	not detected	not detected	not detected	not detected	not detected
SLC7A1	0.292124	0.143653	0.189442	exp	exp	exp	conserved	conserved
SIDT1	0.024826	0.0952256	0.00441384	not detected	exp	not detected	gain	not detected
CPEB3	0.124465	0.117783	0.173905	exp	exp	exp	conserved	conserved
DSN1	0.0623165	0.0169839	0.00317797	exp	not detected	not detected	loss	loss
UBTD1	0.341776	0.146861	0.0605579	exp	exp	exp	conserved	conserved
HDGFRP3	0.368951	0.29735	0.259004	exp	exp	exp	conserved	conserved
CCDC9	0.0411809	0.117731	0.105756	other	exp	exp	gain	gain
C14orf93	0.119517	0.0223998	0.0195975	exp	not detected	not detected	loss	loss
ZC2HC1A	0.19735	0.245609	0.143185	exp	exp	exp	conserved	conserved
DYNC2LI1	0.185356	0.0793459	0.271363	exp	exp	exp	conserved	conserved
CCNE1	0.00863877	0.0157745	0.021363	not detected	not detected	not detected	not detected	not detected
NOL9	0.107607	0.0840257	0.0414901	exp	exp	not detected	conserved	loss
IL7	0.0111549	0.00730887	0.000706215	other	other	not detected	not detected	not detected
CHST8	0.275434	0.0054685	0.00176554	exp	other	other	loss	loss
WWC1	0.107439	0.000525818	0.00653249	exp	not detected	other	loss	loss
UQCRC1	0.530991	0.397045	0.654131	exp	exp	exp	conserved	conserved
NDC1	0.0564455	0.00599432	0.011476	exp	not detected	not detected	loss	loss
VASN	0.0158517	0.0300768	0.0527895	other	not detected	exp	not detected	gain
ADORA2A	0.00100646	0.0312861	0.0105932	not detected	other	not detected	not detected	not detected
RRAGD	0.588946	0.16863	0.249117	exp	exp	exp	conserved	conserved
TYRO3	0.00712908	0.000788726	0.0022952	not detected	not detected	not detected	not detected	not detected
HEG1	0.0195421	0.0722473	0.129061	not detected	exp	exp	gain	gain
POP1	0.0490648	0.000999054	0.0141243	other	not detected	not detected	not detected	not detected
ELAC2	0.176969	0.0434325	0.0750353	exp	not detected	exp	loss	conserved
UBL3	0.576365	0.645914	0.757415	exp	exp	exp	conserved	conserved
RRP1B	0.151724	0.0655695	0.117938	exp	exp	exp	conserved	conserved
NEK6	0.00360647	0.00525818	0.0153602	not detected	not detected	not detected	not detected	not detected
ATP5D	0.947245	0.257966	0.916843	exp	exp	exp	conserved	conserved
CBWD5	0.232576	0.0686718	0.0662076	exp	exp	exp	conserved	conserved
NSA2	0.860354	0.815753	0.472811	exp	exp	exp	conserved	conserved
SLCO3A1	0.135956	0.102166	0.123588	exp	exp	exp	conserved	conserved
KDM1B	0.125136	0.0502682	0.0397246	exp	exp	not detected	conserved	loss
ARF4	0.878051	0.65743	0.704802	exp	exp	exp	conserved	conserved
ENC1	0.0119936	0.00683563	0.116349	other	not detected	exp	not detected	gain
SPEF2	0.0257486	0.0184036	0.000529661	not detected	not detected	not detected	not detected	not detected
DDTL	0.0120775	0.6945	0.566208	not detected	exp	exp	gain	gain
KCTD15	0.00327099	0.00399621	0.0591455	not detected	not detected	exp	not detected	gain
REPS2	0.0614778	0.129614	0.129944	exp	exp	exp	conserved	conserved
ACBD5	0.183846	0.220896	0.279484	exp	exp	exp	conserved	conserved
METTL15	0.0962006	0.00457461	0.0399011	exp	not detected	other	loss	loss
DEK	0.798541	0.475024	0.398129	exp	exp	exp	conserved	conserved
BCL2	0.0017613	0.273898	0.126766	not detected	exp	exp	gain	gain
ERN1	0.149291	0.0178778	0.206391	exp	not detected	exp	loss	conserved
SLC4A7	0.170595	0.123777	0.550847	exp	exp	exp	conserved	conserved
TRAPPC9	0.143924	0.00425912	0.195092	exp	not detected	exp	loss	conserved
PITRM1	0.318125	0.115259	0.139477	exp	exp	exp	conserved	conserved
MBP	0.414241	0.223052	0.206744	exp	exp	exp	conserved	conserved
NIPAL2	0.084878	0.00326007	0.158016	exp	not detected	exp	loss	conserved
COMMD4	0.421035	0.33442	0.338453	exp	exp	exp	conserved	conserved
ENPP4	0.202214	0.236092	0.157309	exp	exp	exp	conserved	conserved
EHD3	0.0423551	0.0165633	0.0896893	not detected	not detected	exp	not detected	gain
ABHD13	0.290866	0.191345	0.170198	exp	exp	exp	conserved	conserved
GLYR1	0.248595	0.0089389	0.371999	exp	not detected	exp	loss	conserved
TNFSF13B	0.016942	0.00793985	0.00423729	not detected	not detected	not detected	not detected	not detected
AK1	0.649417	0.241666	0.275953	exp	exp	exp	conserved	conserved
HIBADH	0.280299	0.184509	0.341455	exp	exp	exp	conserved	conserved
CDK1	0.00218066	0.00184036	0.00688559	not detected	not detected	not detected	not detected	not detected
VSNL1	0.00570326	0.000525818	0.0979873	other	not detected	exp	not detected	gain
ARAP3	0.0041097	0.00126196	0.00105932	not detected	not detected	not detected	not detected	not detected
ARL3	0.768179	0.709959	0.675318	exp	exp	exp	conserved	conserved
ABCF1	0.4623	0.19124	0.43803	exp	exp	exp	conserved	conserved
EIF3I	0.760044	0.40651	0.712218	exp	exp	exp	conserved	conserved
TRPM2	0.0384132	0.00652014	0.0270127	not detected	not detected	not detected	not detected	not detected
ZNF558	0.028097	0.0493743	0.00123588	not detected	other	not detected	not detected	not detected
CUL5	0.295228	0.133978	0.288136	exp	exp	exp	conserved	conserved
HAUS6	0.0888199	0.035072	0.0120056	exp	not detected	other	loss	loss
SLC12A7	0.0297744	0.0741929	0.176907	other	exp	exp	gain	gain
ZBTB48	0.0774134	0.0412241	0.0579096	exp	not detected	exp	loss	conserved
LEF1	0.00595488	0.000736145	0	not detected	not detected	not detected	not detected	not detected
TMEM234	0.13562	0.00283942	0.733581	exp	not detected	exp	loss	conserved
ENPP5	0.200705	0.125933	0.391596	exp	exp	exp	conserved	conserved
PFKP	0.194917	0.384005	0.105932	exp	exp	exp	conserved	conserved
LSM4	0.83947	0.464244	0.714336	exp	exp	exp	conserved	conserved
ACAT1	0.66854	0.191818	0.459393	exp	exp	exp	conserved	conserved
FAM86C1	0.0624004	0.127195	0.350282	exp	exp	exp	conserved	conserved
RIOK3	0.332886	0.264223	0.388948	exp	exp	exp	conserved	conserved
KIAA2018	0.162207	0.026659	0.0651483	exp	not detected	exp	loss	conserved
RSU1	0.199866	0.0711431	0.175141	exp	exp	exp	conserved	conserved
USP4	0.0953619	0.0800294	0.229343	exp	exp	exp	conserved	conserved
PRSS3	0.240208	0.00383847	0.000882768	exp	not detected	not detected	loss	loss
EMC3	0.648998	0.396992	0.232521	exp	exp	exp	conserved	conserved
UBN1	0.345634	0.144547	0.467867	exp	exp	exp	conserved	conserved
EXOC2	0.172608	0.123357	0.10452	exp	exp	exp	conserved	conserved
CDK12	0.33037	0.134557	0.29661	exp	exp	exp	conserved	conserved
SLC12A8	0.0517487	0.0136187	0.00353107	exp	not detected	not detected	loss	loss
CENPC	0.209092	0.0488485	0.11476	exp	other	exp	loss	conserved
FOS	0.767508	0.726575	0.97899	exp	exp	exp	conserved	conserved
MYCT1	0.000670972	0.0011568	0.00247175	not detected	not detected	not detected	not detected	not detected
ZNF131	0.206743	0.171732	0.169668	exp	exp	exp	conserved	conserved
SNRNP40	0.307641	0.170838	0.201801	exp	exp	exp	conserved	conserved
ERMP1	0.0382454	0.0284993	0.0347811	other	not detected	other	not detected	not detected
MYO1C	0.251363	0.00141971	0.116349	exp	not detected	exp	loss	conserved
ZNF205	0.171601	0.0880219	0.0481992	exp	exp	not detected	conserved	loss
PLEKHG2	0.00679359	0.0023136	0.00741525	not detected	not detected	not detected	not detected	not detected
GPR108	0.345383	0.0812914	0.302083	exp	exp	exp	conserved	conserved
PLCB3	0.0165227	0.000736145	0.0185381	not detected	not detected	not detected	not detected	not detected
CDC14B	0.0644133	0.340362	0.157839	exp	exp	exp	conserved	conserved
HPN	0.124046	0.422389	0.00264831	exp	exp	not detected	conserved	loss
TEX2	0.0857167	0.00157745	0.0729167	exp	not detected	exp	loss	conserved
FNIP2	0.582907	0.159796	0.13577	exp	exp	exp	conserved	conserved
SFXN2	0.027426	0.101115	0.449329	not detected	exp	exp	gain	gain
DDX49	0.278118	0.0704596	0.235699	exp	exp	exp	conserved	conserved
TTLL11	0.0213872	0.00262909	0.00988701	not detected	not detected	not detected	not detected	not detected
PML	0.112472	0.016721	0.0706215	exp	not detected	exp	loss	conserved
DDX17	0.694792	0.650174	0.440678	exp	exp	exp	conserved	conserved
MARCH5	0.317705	0.245294	0.468397	exp	exp	exp	conserved	conserved
MIDN	0.529732	0.0562625	0.318856	exp	exp	exp	conserved	conserved
CD97	0.0041097	0.0233463	0.00335452	not detected	not detected	not detected	not detected	not detected
KIAA1432	0.0402583	0.0452729	0.0729167	not detected	other	exp	not detected	gain
YWHAE	0.96729	0.75376	0.847281	exp	exp	exp	conserved	conserved
MXD4	0.252369	0.00573141	0.589866	exp	not detected	exp	loss	conserved
TRMT11	0.211188	0.0673572	0.0660311	exp	exp	exp	conserved	conserved
PRKCH	0.0852135	0.00283942	0.00141243	exp	not detected	not detected	loss	loss
PREX2	0.000754844	0.00415396	0.000353107	not detected	not detected	not detected	not detected	not detected
MED4	0.488132	0.231465	0.0829802	exp	exp	exp	conserved	conserved
AKAP12	0.124381	0.00205069	0.0045904	exp	not detected	not detected	loss	loss
FXYD3	0.0936845	0.917447	0.205862	exp	exp	exp	conserved	conserved
PRSS35	0.000503229	0.027658	0	not detected	other	not detected	not detected	not detected
ZPBP	0.00788392	0.00446945	0.00988701	not detected	not detected	not detected	not detected	not detected
PGPEP1	0.241802	0.0885477	0.135593	exp	exp	exp	conserved	conserved
DENND6A	0.0603036	0.069145	0.145657	exp	exp	exp	conserved	conserved
LIPG	0.00922587	0.000525818	0	not detected	not detected	not detected	not detected	not detected
HOMER3	0.0141743	0.00531076	0.00264831	not detected	not detected	not detected	not detected	not detected
CNTN3	0.00595488	0.153696	0.0072387	not detected	exp	not detected	gain	not detected
NDUFA8	0.708043	0.461037	0.679732	exp	exp	exp	conserved	conserved
COPE	0.909083	0.0445368	0.926377	exp	other	exp	loss	conserved
DBR1	0.0678521	0.0319697	0.116172	exp	not detected	exp	loss	conserved
KDELR3	0.0764908	0.0707225	0.0662076	exp	exp	exp	conserved	conserved
CASK	0.0707037	0.0157219	0.132415	exp	not detected	exp	loss	conserved
RPS13	0.995723	0.987854	0.992585	exp	exp	exp	conserved	conserved
URI1	0.371299	0.133032	0.374294	exp	exp	exp	conserved	conserved
FAM206A	0.0772457	0.122831	0.116702	exp	exp	exp	conserved	conserved
CLPB	0.0920909	0.0474813	0.137535	exp	other	exp	loss	conserved
CYB561A3	0.321228	0.0639394	0.000706215	exp	exp	not detected	conserved	loss
ELOVL5	0.337499	0.0754023	0.38524	exp	exp	exp	conserved	conserved
HAUS5	0.0353099	0.0287622	0.0397246	not detected	not detected	not detected	not detected	not detected
RBBP6	0.530236	0.132033	0.558969	exp	exp	exp	conserved	conserved
CTNNAL1	0.208253	0.145389	0.193679	exp	exp	exp	conserved	conserved
ATF6B	0.46448	0.129088	0.178319	exp	exp	exp	conserved	conserved
MBD3	0.156756	0.178515	0.459922	exp	exp	exp	conserved	conserved
FEM1B	0.211943	0.250394	0.22899	exp	exp	exp	conserved	conserved
GDF15	0.146356	0.00541592	0.00759181	exp	not detected	not detected	loss	loss
BRD1	0.0779166	0.0376485	0.118468	exp	not detected	exp	loss	conserved
MFSD12	0.165143	0.039226	0.0275424	exp	not detected	not detected	loss	loss
ZDHHC5	0.118343	0.053686	0.123588	exp	exp	exp	conserved	conserved
TM7SF2	0.289692	0.0136187	0.0372528	exp	not detected	not detected	loss	loss
MORN5	0.0265873	0.0011568	0.00423729	not detected	not detected	not detected	not detected	not detected
NUDT16	0.316447	0.454096	0.15113	exp	exp	exp	conserved	conserved
DST	0.709721	0.163003	0.692444	exp	exp	exp	conserved	conserved
EFHD2	0.21815	0.0174571	0.11935	exp	other	exp	loss	conserved
C3orf67	0.0572842	0.0525818	0.00388418	exp	exp	not detected	conserved	loss
FAM171A2	0.0140904	0.0083605	0.00741525	not detected	not detected	not detected	not detected	not detected
ZNF618	0.136878	0.171259	0.0644421	exp	exp	exp	conserved	conserved
DDAH2	0.243227	0.158587	0.0127119	exp	exp	not detected	conserved	loss
TTYH3	0.0318712	0.123304	0.0169492	not detected	exp	not detected	gain	not detected
RCAN2	0.532584	0.168156	0.349753	exp	exp	exp	conserved	conserved
SF3B5	0.926864	0.608476	0.551907	exp	exp	exp	conserved	conserved
UQCR11-1	0.929883	0.702913	0.915078	exp	exp	exp	conserved	conserved
HERC1	0.233163	0.0816069	0.313736	exp	exp	exp	conserved	conserved
FZR1	0.119517	0.133978	0.140537	exp	exp	exp	conserved	conserved
PPP1R10	0.325589	0.0816595	0.357168	exp	exp	exp	conserved	conserved
KCTD21	0.0426067	0.01283	0.0252472	not detected	not detected	not detected	not detected	not detected
CLOCK	0.319802	0.317909	0.335452	exp	exp	exp	conserved	conserved
ALKBH3	0.338254	0.0806604	0.133651	exp	exp	exp	conserved	conserved
DAK	0.140485	0.092912	0.0836864	exp	exp	exp	conserved	conserved
ATF4	0.882915	0.681302	0.918609	exp	exp	exp	conserved	conserved
GHITM	0.889877	0.469503	0.528955	exp	exp	exp	conserved	conserved
YWHAZ	0.760547	0.399096	0.596045	exp	exp	exp	conserved	conserved
LSM14A	0.513713	0.320328	0.193856	exp	exp	exp	conserved	conserved
CACNA1H	0.116917	0.223472	0.00176554	exp	exp	other	conserved	loss
CDK8	0.138891	0.0891261	0.460099	exp	exp	exp	conserved	conserved
TAX1BP1	0.718276	0.60774	0.63577	exp	exp	exp	conserved	conserved
MIPOL1	0.0673488	0.0322326	0.0594986	exp	not detected	exp	loss	conserved
NAA50	0.398641	0.210537	0.268538	exp	exp	exp	conserved	conserved
LSS	0.10811	0.0830792	0.0858051	exp	exp	exp	conserved	conserved
CHUK	0.129917	0.0343885	0.273482	exp	not detected	exp	loss	conserved
EIF3G	0.846431	0.700126	0.620939	exp	exp	exp	conserved	conserved
JDP2	0.00394196	0.0251341	0.000353107	not detected	not detected	not detected	not detected	not detected
OXLD1	0.386312	0.216374	0.170904	exp	exp	exp	conserved	conserved
MEIS2	0.855825	0.256336	0.604343	exp	exp	exp	conserved	conserved
CCDC137	0.211524	0.0586287	0.0647952	exp	exp	exp	conserved	conserved
CTDSPL	0.176801	0.0171417	0.373941	exp	not detected	exp	loss	conserved
LMBRD1	0.446196	0.173047	0.310558	exp	exp	exp	conserved	conserved
QDPR	0.619307	0.0322326	0.587041	exp	other	exp	loss	conserved
MAP3K9	0.135872	0.00809759	0.037959	exp	not detected	not detected	loss	loss
HMOX1	0.189717	0.0229782	0.051024	exp	not detected	exp	loss	conserved
CSNK1A1	0.796528	0.566043	0.848694	exp	exp	exp	conserved	conserved
CPLX3	0.0106517	0.0017352	0.0155367	not detected	not detected	not detected	not detected	not detected
LRCH3	0.202634	0.21853	0.0748588	exp	exp	exp	conserved	conserved
AKAP13	0.195588	0.174677	0.572564	exp	exp	exp	conserved	conserved
KL	0.0348067	0.00341781	0.121822	other	not detected	exp	not detected	gain
AMBP	0.0141743	0.0246083	0.103814	other	not detected	exp	not detected	gain
MANBA	0.0800973	0.0418551	0.0527895	exp	not detected	exp	loss	conserved
TAF1	0.073136	0.0855505	0.209746	exp	exp	exp	conserved	conserved
SUMF2	0.433364	0.0913871	0.0434322	exp	exp	not detected	conserved	loss
SLC45A2	0.00385809	0.0135135	0.032839	not detected	not detected	not detected	not detected	not detected
ARHGEF39	0.00729682	0.0017352	0.00141243	not detected	not detected	not detected	not detected	not detected
KLF13	0.18393	0.0516879	0.550494	exp	exp	exp	conserved	conserved
MED19	0.437642	0.212746	0.134357	exp	exp	exp	conserved	conserved
PLVAP	0.00436132	0.0197182	0.0271893	not detected	not detected	not detected	not detected	not detected
HMG20B	0.401996	0.101798	0.288489	exp	exp	exp	conserved	conserved
PPAN	0.125723	0.00163003	0.153955	exp	not detected	exp	loss	conserved
TMEM165	0.579971	0.159428	0.261476	exp	exp	exp	conserved	conserved
ANKRD2	0.00251615	0.0232937	0.00176554	not detected	other	not detected	not detected	not detected
CCDC107	0.687327	0.124724	0.29661	exp	exp	exp	conserved	conserved
KLHL8	0.143504	0.0492691	0.085452	exp	not detected	exp	loss	conserved
NLE1	0.0582068	0.0561573	0.0575565	exp	exp	exp	conserved	conserved
CCNDBP1	0.442758	0.194447	0.24541	exp	exp	exp	conserved	conserved
ACAA2	0.543739	0.105795	0.200918	exp	exp	exp	conserved	conserved
ATXN3	0.218066	0.0600484	0.0436088	exp	exp	not detected	conserved	loss
ZFPL1	0.506081	0.139973	0.323093	exp	exp	exp	conserved	conserved
RPS19BP1	0.887864	0.461878	0.267832	exp	exp	exp	conserved	conserved
CDK11A	0.238195	0.0765065	0.357168	exp	exp	exp	conserved	conserved
HOGA1	0.00394196	0.284467	0.00635593	not detected	exp	not detected	gain	not detected
CA9	0.00150969	0.0201388	0.000176554	not detected	not detected	not detected	not detected	not detected
JAZF1	0.264111	0.302503	0.0402542	exp	exp	not detected	conserved	loss
CTRC	0.0738069	0.00252392	0.000529661	exp	not detected	not detected	loss	loss
PI4K2A	0.0920909	0.142654	0.321504	exp	exp	exp	conserved	conserved
KATNAL1	0.194246	0.106636	0.0582627	exp	exp	exp	conserved	conserved
ZCCHC17	0.499958	0.32301	0.413312	exp	exp	exp	conserved	conserved
VPS51	0.667449	0.00394363	0.257239	exp	not detected	exp	loss	conserved
SLC6A6	0.600352	0.254548	0.592514	exp	exp	exp	conserved	conserved
ADM	0.37868	0.0287622	0	exp	other	not detected	loss	loss
CCDC125	0.0725489	0.0508466	0.000706215	exp	exp	not detected	conserved	loss
MORN4	0.145601	0.124146	0.080685	exp	exp	exp	conserved	conserved
IDE	0.0714585	0.0917552	0.116702	exp	exp	exp	conserved	conserved
PI4KA	0.218653	0.154012	0.267302	exp	exp	exp	conserved	conserved
MYO5B	0.0916716	0.110685	0.0400777	exp	exp	not detected	conserved	loss
KIAA0020	0.249769	0.0637817	0.14089	exp	exp	exp	conserved	conserved
C5orf22	0.0519165	0.00326007	0.0577331	exp	not detected	exp	loss	conserved
PDK3	0.143588	0.0750868	0.110523	exp	exp	exp	conserved	conserved
XPO4	0.0728005	0.0372805	0.0951624	exp	not detected	exp	loss	conserved
SLC26A6	0.0197937	0.0155642	0.00971045	not detected	not detected	not detected	not detected	not detected
GOLGA2	0.616791	0.452571	0.212218	exp	exp	exp	conserved	conserved
C1orf228	0.0135872	0.0180355	0.000529661	not detected	other	not detected	not detected	not detected
FBXL16	0.18804	0.154117	0.40625	exp	exp	exp	conserved	conserved
CYP39A1	0.0233163	0.040488	0.00812147	not detected	other	not detected	not detected	not detected
UBXN10	0.0656714	0.0167736	0.17726	exp	not detected	exp	loss	conserved
WDR24	0.107104	0.00436429	0.104167	exp	not detected	exp	loss	conserved
MIS18BP1	0.269647	0.0566831	0.00282486	exp	exp	not detected	conserved	loss
STARD13	0.0646649	0.00126196	0.0923376	exp	not detected	exp	loss	conserved
TOM1L2	0.282731	0.171259	0.201624	exp	exp	exp	conserved	conserved
ZBTB2	0.0733876	0.0352298	0.0704449	exp	not detected	exp	loss	conserved
SNAP29	0.391428	0.105742	0.116349	exp	exp	exp	conserved	conserved
PRR24	0.134949	0.000946472	0.292903	exp	not detected	exp	loss	conserved
UBE2L3	0.830999	0.459302	0.635417	exp	exp	exp	conserved	conserved
SNX24	0.163549	0.119571	0.0695621	exp	exp	exp	conserved	conserved
RHOBTB1	0.0490648	0.0586812	0.308792	other	exp	exp	gain	gain
RPS27A	0.999329	0.999211	0.996116	exp	exp	exp	conserved	conserved
MRPL32	0.552629	0.156799	0.341631	exp	exp	exp	conserved	conserved
SERPIND1	0.00981297	0.0769271	0.000353107	other	exp	other	gain	not detected
MTCH1	0.866812	0.734041	0.867585	exp	exp	exp	conserved	conserved
PIK3C2A	0.276273	0.0221895	0.298729	exp	not detected	exp	loss	conserved
ACSL6	0.0265873	0.0136713	0.052613	other	not detected	exp	not detected	gain
MGA	0.115827	0.0293406	0.312147	exp	not detected	exp	loss	conserved
CNOT3	0.264028	0.106688	0.194032	exp	exp	exp	conserved	conserved
ARL16	0.651598	0.0930697	0.107521	exp	exp	exp	conserved	conserved
CNN2	0.00964522	0.00583658	0.00264831	not detected	not detected	not detected	not detected	not detected
MCM5	0.0493164	0.00215585	0.011476	not detected	not detected	not detected	not detected	not detected
ACSS2	0.0665101	0.0257125	0.111405	exp	not detected	exp	loss	conserved
PHKG1	0.00150969	0.00178778	0.000882768	not detected	not detected	not detected	not detected	not detected
SRR	0.0870586	0.0380692	0.0805085	exp	not detected	exp	loss	conserved
CAMSAP1	0.0898264	0.0678831	0.104696	exp	exp	exp	conserved	conserved
PAM	0.818921	0.811915	0.84887	exp	exp	exp	conserved	conserved
SMC6	0.110291	0.153959	0.533192	exp	exp	exp	conserved	conserved
TMEM138	0.306047	0.0452729	0.106285	exp	other	exp	loss	conserved
PPP1R1B	0.0017613	0.000578399	0.000529661	not detected	not detected	not detected	not detected	not detected
POLR2B	0.37759	0.173572	0.154838	exp	exp	exp	conserved	conserved
HGS	0.367022	0.171417	0.177083	exp	exp	exp	conserved	conserved
CLHC1	0.0494842	0.0257125	0.00158898	other	not detected	not detected	not detected	not detected
PPIC	0.0894909	0.00441687	0.00141243	exp	other	not detected	loss	loss
PSMB7	0.79225	0.518088	0.640184	exp	exp	exp	conserved	conserved
TSR1	0.159943	0.126617	0.174612	exp	exp	exp	conserved	conserved
PLIN2	0.134446	0.0186665	0.0752119	exp	not detected	exp	loss	conserved
YKT6	0.426067	0.446104	0.201448	exp	exp	exp	conserved	conserved
VPS4B	0.304286	0.283836	0.348164	exp	exp	exp	conserved	conserved
BATF	0.0011742	0.0172468	0.00141243	not detected	not detected	not detected	not detected	not detected
SGSM2	0.155162	0.193869	0.14548	exp	exp	exp	conserved	conserved
XYLB	0.00704521	0.00588916	0.0135946	not detected	not detected	not detected	not detected	not detected
TMEM62	0.0852973	0.0689873	0.0745056	exp	exp	exp	conserved	conserved
SPOCK1	0.0686069	0.153854	0.235346	exp	exp	exp	conserved	conserved
STK3	0.15164	0.0141445	0.0485523	exp	not detected	other	loss	loss
ATPAF1	0.358551	0.13014	0.105756	exp	exp	exp	conserved	conserved
CWF19L1	0.0812715	0.0523714	0.0342514	exp	exp	not detected	conserved	loss
MYLIP	0.361738	0.150016	0.0176554	exp	exp	not detected	conserved	loss
C16orf62	0.162207	0.104953	0.186264	exp	exp	exp	conserved	conserved
SH3GL3	0.00939361	0.0702492	0.000353107	not detected	exp	not detected	gain	not detected
SLITRK6	0.0023484	0.000683563	0.201977	other	other	exp	not detected	gain
ARHGAP27	0.013084	0.00368072	0.00211864	not detected	not detected	not detected	not detected	not detected
FAM174B	0.540049	0.00110422	0.717514	exp	not detected	exp	loss	conserved
CAP1	0.676927	0.305185	0.070798	exp	exp	exp	conserved	conserved
INTS10	0.406693	0.0398044	0.0789195	exp	not detected	exp	loss	conserved
RAI2	0.200788	0.0572615	0.106992	exp	exp	exp	conserved	conserved
YDJC	0.385473	0.0577348	0.142832	exp	exp	exp	conserved	conserved
FBXO5	0.0719618	0.00846566	0.0109463	exp	not detected	not detected	loss	loss
ARL14EP	0.275182	0.156694	0.0722105	exp	exp	exp	conserved	conserved
ARHGEF37	0.0500713	0.0936481	0.00176554	exp	exp	not detected	conserved	loss
MAML2	0.0528391	0.125092	0.0100636	exp	exp	other	conserved	loss
SLC25A27	0.0213872	0.145441	0.0160664	not detected	exp	not detected	gain	not detected
GMPR	0.168749	0.283205	0.724047	exp	exp	exp	conserved	conserved
OTUD7A	0.00385809	0.00105164	0.0220692	not detected	not detected	not detected	not detected	not detected
MTRF1L	0.434203	0.0718793	0.0607345	exp	exp	exp	conserved	conserved
TPPP	0.0114065	0.0851825	0.0105932	not detected	exp	not detected	gain	not detected
PDXK	0.463222	0.173362	0.143715	exp	exp	exp	conserved	conserved
CCDC116	0.000670972	0.00110422	0.00512006	not detected	not detected	not detected	not detected	not detected
TUBG1	0.347144	0.0769797	0.169138	exp	exp	exp	conserved	conserved
IGFBP7	0.652353	0.110317	0.77048	exp	exp	exp	conserved	conserved
NELFE	0.595655	0.287044	0.396893	exp	exp	exp	conserved	conserved
WASF3	0.114233	0.0649385	0.0247175	exp	exp	not detected	conserved	loss
SMG6	0.134446	0.0644127	0.113524	exp	exp	exp	conserved	conserved
NCKIPSD	0.196511	0.0498475	0.0568503	exp	not detected	exp	loss	conserved
OSBPL10	0.111297	0.0230834	0.0123588	exp	not detected	not detected	loss	loss
CSTF1	0.144175	0.0894942	0.0939266	exp	exp	exp	conserved	conserved
GEN1	0.0113227	0.00257651	0.00194209	not detected	not detected	not detected	not detected	not detected
FAM134C	0.17353	0.12241	0.173199	exp	exp	exp	conserved	conserved
PPP5C	0.258744	0.170417	0.244174	exp	exp	exp	conserved	conserved
PLA2G7	0.00109033	0.0308655	0.000176554	not detected	not detected	not detected	not detected	not detected
SLC35B1	0.776063	0.421127	0.744703	exp	exp	exp	conserved	conserved
PPP2R2A	0.374402	0.279735	0.196328	exp	exp	exp	conserved	conserved
FOXA1	0.00427745	0.00683563	0.000353107	not detected	not detected	not detected	not detected	not detected
ADCK1	0.0545165	0.0164055	0.0573799	exp	not detected	exp	loss	conserved
GGT7	0.0793424	0.0498475	0.154308	exp	not detected	exp	loss	conserved
ARRB1	0.00587101	0.0533705	0.0049435	other	exp	not detected	gain	not detected
SH3GL1	0.181917	0.0878641	0.150953	exp	exp	exp	conserved	conserved
LENG8	0.233247	0.22505	0.195268	exp	exp	exp	conserved	conserved
KDM4A	0.0832005	0.0957514	0.155544	exp	exp	exp	conserved	conserved
SYNGR2	0.52881	0.244295	0.37959	exp	exp	exp	conserved	conserved
CELSR3	0.0799295	0.0801872	0.0833333	exp	exp	exp	conserved	conserved
LY6H	0.026084	0.286255	0.00600282	other	exp	other	gain	not detected
RBM42	0.47748	0.24114	0.394244	exp	exp	exp	conserved	conserved
SDF2L1	0.927703	0.430908	0.814972	exp	exp	exp	conserved	conserved
C11orf52	0.00377422	0.278263	0.312323	not detected	exp	exp	gain	gain
RASD2	0.00452906	0.000736145	0.0346045	not detected	not detected	not detected	not detected	not detected
CRYAB	0.0575359	0.0825008	0.00441384	exp	exp	not detected	conserved	loss
DNTTIP1	0.291873	0.0798717	0.202331	exp	exp	exp	conserved	conserved
KAT7	0.176046	0.098696	0.176554	exp	exp	exp	conserved	conserved
PHC3	0.179988	0.0348091	0.0999294	exp	not detected	exp	loss	conserved
MPPED2	0.00712908	0.00846566	0.14548	other	not detected	exp	not detected	gain
SERPINF1	0.0097291	0.00184036	0.000882768	not detected	not detected	not detected	not detected	not detected
PPIL2	0.147698	0.18798	0.214336	exp	exp	exp	conserved	conserved
SLC6A20	0.0041097	0.0317594	0	not detected	not detected	not detected	not detected	not detected
ARPP19	0.854567	0.604533	0.650424	exp	exp	exp	conserved	conserved
KCNJ6	0.507255	0.0172468	0.0072387	exp	other	not detected	loss	loss
KLHL21	0.0745618	0.0465874	0.230579	exp	other	exp	loss	conserved
BBS4	0.178814	0.192607	0.126589	exp	exp	exp	conserved	conserved
IQCK	0.13084	0.0361763	0.0194209	exp	not detected	not detected	loss	loss
BLOC1S2	0.726495	0.00141971	0.202507	exp	not detected	exp	loss	conserved
C11orf96	0.0429422	0.00147229	0.00935734	other	not detected	not detected	not detected	not detected
TTLL5	0.0586262	0.00625723	0.0508475	exp	not detected	exp	loss	conserved
RUNDC1	0.295312	0.00163003	0.176554	exp	not detected	exp	loss	conserved
PHF13	0.0585423	0.0656746	0.0651483	exp	exp	exp	conserved	conserved
MED16	0.247253	0.0708802	0.150953	exp	exp	exp	conserved	conserved
CEP63	0.352931	0.0655169	0.150953	exp	exp	exp	conserved	conserved
USP35	0.0374906	0.00210327	0.323623	not detected	not detected	exp	not detected	gain
SLC38A9	0.0591294	0.0821853	0.0282486	exp	exp	not detected	conserved	loss
XPNPEP1	0.139394	0.0912819	0.140713	exp	exp	exp	conserved	conserved
SSBP4	0.673488	0.322326	0.484287	exp	exp	exp	conserved	conserved
PCDH1	0.0852973	0.0146177	0.127648	exp	not detected	exp	loss	conserved
TAF9	0.837373	0.217426	0.16702	exp	exp	exp	conserved	conserved
SCML2	0.0239034	0.0171942	0.00194209	not detected	not detected	not detected	not detected	not detected
NDUFAF6	0.313176	0.0532127	0.14036	exp	exp	exp	conserved	conserved
KNOP1	0.33666	0.0762961	0.237818	exp	exp	exp	conserved	conserved
PGM5	0.00125807	0.00105164	0	not detected	not detected	not detected	not detected	not detected
RAD17	0.284241	0.0530024	0.164018	exp	exp	exp	conserved	conserved
GPRC5B	0.00285163	0.00294458	0.00441384	not detected	not detected	other	not detected	not detected
RTN4IP1	0.0708714	0.0444842	0.0531427	exp	not detected	exp	loss	conserved
MAST4	0.497861	0.147544	0.521716	exp	exp	exp	conserved	conserved
CDC42EP5	0.0108194	0.241193	0.072387	not detected	exp	exp	gain	gain
CCDC82	0.200872	0.0637817	0.0527895	exp	exp	exp	conserved	conserved
DNAJC19	0.759205	0.342097	0.62553	exp	exp	exp	conserved	conserved
TXNDC11	0.392015	0.159323	0.382239	exp	exp	exp	conserved	conserved
ALG12	0.14233	0.0524766	0.0858051	exp	exp	exp	conserved	conserved
SYBU	0.265957	0.0126196	0.0354873	exp	not detected	other	loss	loss
USP42	0.126646	0.0438532	0.0881003	exp	not detected	exp	loss	conserved
YPEL1	0.0227292	0.00841308	0.0158898	not detected	not detected	not detected	not detected	not detected
CRELD2	0.712237	0.214481	0.53637	exp	exp	exp	conserved	conserved
LYRM2	0.703598	0.0717215	0.267655	exp	exp	exp	conserved	conserved
ISYNA1	0.214459	0.00652014	0.123764	exp	not detected	exp	loss	conserved
FABP3	0.00134194	0.010306	0.154661	not detected	not detected	exp	not detected	gain
C19orf24	0.764069	0.00184036	0.29149	exp	not detected	exp	loss	conserved
C14orf1	0.57821	0.142759	0.155897	exp	exp	exp	conserved	conserved
NOMO2	0.00721295	0.172153	0.123941	not detected	exp	exp	gain	gain
LARP1B	0.442003	0.0322326	0.376766	exp	not detected	exp	loss	conserved
CCNE2	0.0108194	0.0034704	0.0188912	not detected	not detected	not detected	not detected	not detected
RNF144B	0.0252453	0.017352	0	not detected	not detected	not detected	not detected	not detected
RPL34	0.998071	0.990588	0.984816	exp	exp	exp	conserved	conserved
ANKRD6	0.092007	0.547586	0.00706215	exp	exp	not detected	conserved	loss
GUCD1	0.147949	0.130613	0.134357	exp	exp	exp	conserved	conserved
TUBG2	0.147027	0.149017	0.0882768	exp	exp	exp	conserved	conserved
SERINC2	0.177472	0.351667	0.0173023	exp	exp	other	conserved	loss
ANAPC13	0.830915	0.578505	0.810734	exp	exp	exp	conserved	conserved
FRRS1L	0.0882328	0.0505311	0.0376059	exp	exp	not detected	conserved	loss
NPC1	0.0610585	0.00652014	0.0612641	exp	not detected	exp	loss	conserved
DDX39A	0.374486	0.0932801	0.0955155	exp	exp	exp	conserved	conserved
FAM117A	0.116665	0.168682	0.295021	exp	exp	exp	conserved	conserved
IFT43	0.381867	0.100484	0.0798023	exp	exp	exp	conserved	conserved
HSD17B13	0.00729682	0.194027	0.0250706	not detected	exp	not detected	gain	not detected
PDZD2	0.031955	0.0139867	0.000882768	not detected	not detected	not detected	not detected	not detected
EFNA2	0.0097291	0.00236618	0.0374294	not detected	not detected	not detected	not detected	not detected
TCEANC	0.0405938	0.055316	0.0437853	not detected	exp	not detected	gain	not detected
GAB2	0.0575359	0.143548	0.0368997	exp	exp	not detected	conserved	loss
RFC3	0.0557746	0.0289726	0.111405	exp	other	exp	loss	conserved
PCNX	0.114988	0.058839	0.137359	exp	exp	exp	conserved	conserved
UBE2B	0.755011	0.652855	0.696857	exp	exp	exp	conserved	conserved
INTS8	0.0768263	0.015091	0.0577331	exp	not detected	exp	loss	conserved
C18orf8	0.139311	0.0343885	0.0670904	exp	other	exp	loss	conserved
TK1	0.00134194	0.00762436	0.00300141	not detected	not detected	not detected	not detected	not detected
FAM60A	0.373312	0.0494269	0.138595	exp	other	exp	loss	conserved
NARS2	0.140653	0.0281312	0.103637	exp	not detected	exp	loss	conserved
RDH10	0.132098	0.0880219	0.0303672	exp	exp	not detected	conserved	loss
RABL2B	0.164137	0.0263435	0.0979873	exp	not detected	exp	loss	conserved
MED26	0.0686908	0.0303397	0.060911	exp	not detected	exp	loss	conserved
RNF121	0.177808	0.0898622	0.198446	exp	exp	exp	conserved	conserved
SKIV2L	0.0950264	0.0857083	0.154838	exp	exp	exp	conserved	conserved
RPL7	0.997232	0.997003	0.983227	exp	exp	exp	conserved	conserved
BST2	0.00872264	0.00273425	0.0439619	not detected	not detected	other	not detected	not detected
PTK7	0.101065	0.0542118	0.00282486	exp	exp	not detected	conserved	loss
ID4	0.694372	0.296719	0.00406073	exp	exp	not detected	conserved	loss
C19orf44	0.018955	0.0135135	0.054202	not detected	not detected	exp	not detected	gain
CHD8	0.182672	0.126354	0.247175	exp	exp	exp	conserved	conserved
DAPK2	0.190388	0.00089389	0.00158898	exp	not detected	not detected	loss	loss
HHEX	0.0216388	0.00867599	0.00547316	other	other	other	not detected	not detected
FAM167B	0.00905812	0.00520559	0.000529661	not detected	not detected	not detected	not detected	not detected
ASB2	0.0197098	0.00541592	0.000353107	not detected	not detected	not detected	not detected	not detected
TTC39A	0.424725	0.140498	0.311441	exp	exp	exp	conserved	conserved
HMGB1	0.93978	0.794984	0.858227	exp	exp	exp	conserved	conserved
C11orf65	0.0281808	0.00189294	0.0617938	not detected	not detected	exp	not detected	gain
PTP4A3	0.381783	0.0467978	0.274718	exp	other	exp	loss	conserved
CHERP	0.190221	0.0596277	0.144068	exp	exp	exp	conserved	conserved
ZNF70	0.00612262	0.00599432	0.000176554	not detected	not detected	not detected	not detected	not detected
PLEKHH3	0.100394	0.0103586	0.080685	exp	not detected	exp	loss	conserved
LMAN2	0.802315	0.518456	0.686441	exp	exp	exp	conserved	conserved
KIF12	0.114485	0.332685	0.54149	exp	exp	exp	conserved	conserved
WDFY2	0.13302	0.120885	0.00211864	exp	exp	not detected	conserved	loss
RFX3	0.0817747	0.00914923	0.102931	exp	not detected	exp	loss	conserved
RAB9A	0.367189	0.148438	0.175671	exp	exp	exp	conserved	conserved
ZNF317	0.0821941	0.0606268	0.0520833	exp	exp	exp	conserved	conserved
KLHL3	0.0888199	0.0188769	0.00741525	exp	not detected	not detected	loss	loss
BBS12	0.0577036	0.0325481	0.00971045	exp	not detected	not detected	loss	loss
CCDC77	0.0305292	0.00799243	0.0473164	not detected	not detected	not detected	not detected	not detected
AVPI1	0.0721295	0.345673	0.216984	exp	exp	exp	conserved	conserved
NUCB2	0.899857	0.343043	0.776483	exp	exp	exp	conserved	conserved
NUDT6	0.0495681	0.0376485	0.0614407	not detected	not detected	exp	not detected	gain
DPY30	0.717689	0.519455	0.524718	exp	exp	exp	conserved	conserved
TINAGL1	0.0265873	0.00420654	0.00194209	not detected	not detected	not detected	not detected	not detected
SLC35E1	0.285163	0.0561047	0.193503	exp	exp	exp	conserved	conserved
FAM214A	0.168833	0.181723	0.125883	exp	exp	exp	conserved	conserved
FGF2	0.0147614	0.00299716	0.000176554	not detected	not detected	not detected	not detected	not detected
FBXL4	0.141323	0.0497949	0.111405	exp	other	exp	loss	conserved
HCN2	0.0317034	0.0866547	0.0856285	not detected	exp	exp	gain	gain
MEMO1	0.0921748	0.0942265	0.122175	exp	exp	exp	conserved	conserved
TTYH1	0.00561939	0.00147229	0.0729167	not detected	not detected	exp	not detected	gain
CMBL	0.319215	0.25213	0.221751	exp	exp	exp	conserved	conserved
RPS8	0.997148	0.99837	0.996469	exp	exp	exp	conserved	conserved
PELP1	0.18804	0.0544221	0.0988701	exp	exp	exp	conserved	conserved
TP53INP1	0.0941877	0.0341256	0.371999	exp	other	exp	loss	conserved
DMC1	0.0029355	0.00168262	0.00141243	not detected	not detected	not detected	not detected	not detected
UGDH	0.5767	0.214008	0.092161	exp	exp	exp	conserved	conserved
CTNND1	0.271828	0.21853	0.30279	exp	exp	exp	conserved	conserved
NR6A1	0.0194582	0.0393837	0.0792726	not detected	not detected	exp	not detected	gain
PLEKHM1	0.109368	0.0312336	0.0610876	exp	not detected	exp	loss	conserved
SMIM7	0.737063	0.526712	0.680261	exp	exp	exp	conserved	conserved
CARD11	0.0113227	0.000210327	0.000176554	other	not detected	not detected	not detected	not detected
CABIN1	0.169337	0.0833947	0.132768	exp	exp	exp	conserved	conserved
KDM5A	0.305796	0.0884951	0.310381	exp	exp	exp	conserved	conserved
MUM1	0.340686	0.122989	0.176201	exp	exp	exp	conserved	conserved
NCOA1	0.273421	0.196551	0.361229	exp	exp	exp	conserved	conserved
TSPEAR	0.0120775	0.000788726	0.00158898	not detected	not detected	not detected	not detected	not detected
GNB1L	0.0229808	0.140025	0.000882768	other	exp	not detected	gain	not detected
KIF2C	0.00511616	0.00110422	0.00123588	not detected	not detected	not detected	not detected	not detected
ZFYVE27	0.154324	0.119413	0.161723	exp	exp	exp	conserved	conserved
UBXN6	0.725069	0.3004	0.523305	exp	exp	exp	conserved	conserved
MEGF9	0.197685	0.159007	0.24029	exp	exp	exp	conserved	conserved
NPAT	0.110123	0.11405	0.111052	exp	exp	exp	conserved	conserved
SNRPD3	0.65143	0.431959	0.398835	exp	exp	exp	conserved	conserved
ATP6V1C1	0.376248	0.256809	0.518362	exp	exp	exp	conserved	conserved
HEY1	0.0842909	0.0203491	0.00141243	exp	not detected	not detected	loss	loss
FAM96A	0.600268	0.209959	0.346575	exp	exp	exp	conserved	conserved
GGT1	0.00218066	0.0023136	0.000176554	not detected	not detected	not detected	not detected	not detected
SNAPC1	0.171769	0.121937	0.116525	exp	exp	exp	conserved	conserved
STMND1	0.000335486	0.0129877	0.00264831	not detected	not detected	not detected	not detected	not detected
CHMP7	0.150046	0.0993795	0.182203	exp	exp	exp	conserved	conserved
CMTM8	0.69043	0.48696	0.0672669	exp	exp	exp	conserved	conserved
WDR61	0.454416	0.374067	0.417726	exp	exp	exp	conserved	conserved
SNX17	0.631888	0.00446945	0.450388	exp	not detected	exp	loss	conserved
SMIM14	0.759624	0.626091	0.898658	exp	exp	exp	conserved	conserved
MILR1	0.00310325	0.00236618	0.000529661	not detected	not detected	not detected	not detected	not detected
HIF1A	0.494674	0.414081	0.238524	exp	exp	exp	conserved	conserved
RNF4	0.234085	0.212325	0.242761	exp	exp	exp	conserved	conserved
LZTFL1	0.173279	0.235829	0.333333	exp	exp	exp	conserved	conserved
WSCD1	0.0282647	0.0505311	0.0404308	other	exp	not detected	gain	not detected
VWA7	0.0273421	0.0718267	0.000176554	not detected	exp	not detected	gain	not detected
CLEC14A	0.000754844	0.000788726	0.00176554	not detected	not detected	not detected	not detected	not detected
PCYT1B	0.00260002	0.00536334	0.118291	not detected	not detected	exp	not detected	gain
POC5	0.0996394	0.0595226	0.060911	exp	exp	exp	conserved	conserved
ELOVL2	0.000419358	0.0680934	0.0632062	not detected	exp	exp	gain	gain
BHLHE40	0.180491	0.203597	0.205685	exp	exp	exp	conserved	conserved
UBE2C	0.00243227	0.00415396	0.00317797	not detected	not detected	not detected	not detected	not detected
MGAT5B	0.0046968	0.00131454	0.000706215	not detected	not detected	not detected	not detected	not detected
C10orf107	0.0286002	0.0497423	0.0614407	other	not detected	exp	not detected	gain
CHAF1A	0.0395874	0.00126196	0.00812147	other	not detected	not detected	not detected	not detected
CDKN2AIPNL	0.538623	0.669208	0.137888	exp	exp	exp	conserved	conserved
ITM2B	0.965613	0.954569	0.969809	exp	exp	exp	conserved	conserved
CIB1	0.857418	0.0895993	0.391596	exp	exp	exp	conserved	conserved
DNAJC25	0.273421	0.098696	0.18697	exp	exp	exp	conserved	conserved
C3orf14	0.834689	0.134714	0.207274	exp	exp	exp	conserved	conserved
MRRF	0.211859	0.0834473	0.162959	exp	exp	exp	conserved	conserved
CMTM7	0.140317	0.257072	0.0273658	exp	exp	other	conserved	loss
APPBP2	0.241885	0.154853	0.229167	exp	exp	exp	conserved	conserved
GNG10	0.0969555	0.0415396	0.00971045	exp	other	not detected	loss	loss
LRRC16A	0.107439	0.0389631	0.0898658	exp	other	exp	loss	conserved
ZNF513	0.110039	0.0471658	0.103107	exp	not detected	exp	loss	conserved
USPL1	0.0826134	0.0338101	0.112818	exp	not detected	exp	loss	conserved
CYTH3	0.0107356	0.0480597	0.0425494	not detected	other	not detected	not detected	not detected
PTPRG	0.00511616	0.134714	0.00653249	other	exp	not detected	gain	not detected
APTX	0.385641	0.0463771	0.178143	exp	other	exp	loss	conserved
MVB12A	0.316279	0.0168787	0.493997	exp	not detected	exp	loss	conserved
ARHGAP24	0.222511	0.119886	0.172493	exp	exp	exp	conserved	conserved
TOMM7	0.979787	0.776685	0.834569	exp	exp	exp	conserved	conserved
NGRN	0.260924	0.119361	0.45851	exp	exp	exp	conserved	conserved
OFD1	0.403338	0.018982	0.162959	exp	not detected	exp	loss	conserved
EFCAB14	0.403757	0.14318	0.428496	exp	exp	exp	conserved	conserved
PSMB5	0.901619	0.656694	0.699153	exp	exp	exp	conserved	conserved
RBM24	0.00318712	0.00652014	0.00158898	not detected	not detected	other	not detected	not detected
FAXC	0.11851	0.296666	0.0215395	exp	exp	not detected	conserved	loss
SIN3A	0.142162	0.0758229	0.162253	exp	exp	exp	conserved	conserved
DNAJA4	0.274344	0.126301	0.516419	exp	exp	exp	conserved	conserved
BTG3	0.876877	0.26354	0.400777	exp	exp	exp	conserved	conserved
FAM227A	0.0420196	0.00683563	0.0247175	other	not detected	not detected	not detected	not detected
FFAR2	0.0618972	0.0370701	0.324506	exp	other	exp	loss	conserved
SMIM13	0.102994	0.168051	0.123941	exp	exp	exp	conserved	conserved
GPR137	0.338254	0.233936	0.137712	exp	exp	exp	conserved	conserved
PRKCI	0.13713	0.0701441	0.0586158	exp	exp	exp	conserved	conserved
EPHB6	0.00385809	0.000578399	0.00441384	other	not detected	not detected	not detected	not detected
DNAJC11	0.0930974	0.0860763	0.129944	exp	exp	exp	conserved	conserved
ADAMTS6	0.0399228	0.0072037	0.00476695	not detected	not detected	not detected	not detected	not detected
NEDD9	0.0851296	0.0356504	0.102225	exp	other	exp	loss	conserved
C20orf27	0.346305	0.292512	0.0762712	exp	exp	exp	conserved	conserved
GOLPH3	0.432609	0.48533	0.353284	exp	exp	exp	conserved	conserved
OSTC	0.918645	0.59838	0.884004	exp	exp	exp	conserved	conserved
RBM18	0.239537	0.160217	0.242585	exp	exp	exp	conserved	conserved
KCNS3	0.00251615	0.000736145	0.00353107	not detected	not detected	not detected	not detected	not detected
DGKQ	0.0255808	0.0556841	0.034428	not detected	exp	not detected	gain	not detected
LATS2	0.00209679	0.0383321	0.00423729	not detected	other	other	not detected	not detected
AFMID	0.00528391	0.0158271	0.00211864	not detected	other	not detected	not detected	not detected
ARMC10	0.408538	0.365917	0.319032	exp	exp	exp	conserved	conserved
PHACTR4	0.243563	0.0603639	0.11423	exp	exp	exp	conserved	conserved
FAM193A	0.086807	0.0316016	0.152719	exp	not detected	exp	loss	conserved
MBOAT1	0.0017613	0.00157745	0.00141243	not detected	not detected	not detected	not detected	not detected
EXOC6	0.132014	0.0604164	0.0321328	exp	exp	other	conserved	loss
POLRMT	0.107523	0.0482701	0.0391949	exp	other	not detected	loss	loss
ATPAF2	0.239118	0.182985	0.127119	exp	exp	exp	conserved	conserved
USP12	0.325254	0.095173	0.139831	exp	exp	exp	conserved	conserved
CNTNAP1	0.00838715	0.00105164	0.00211864	not detected	not detected	not detected	not detected	not detected
AMPD3	0.111801	0.0363866	0	exp	other	not detected	loss	loss
MAD2L1	0.0364002	0.0458513	0.0173023	not detected	other	not detected	not detected	not detected
OTUB2	0.00637423	0.0189294	0.0646186	not detected	not detected	exp	not detected	gain
BAD	0.621656	0.460984	0.33404	exp	exp	exp	conserved	conserved
NAPEPLD	0.11071	0.039226	0.0586158	exp	not detected	exp	loss	conserved
OSBPL5	0.00536778	0.0551057	0.0916314	not detected	exp	exp	gain	gain
CAMK2N1	0.627443	0.84909	0.987818	exp	exp	exp	conserved	conserved
SDK1	0.0934329	0.00168262	0.0236582	exp	not detected	other	loss	loss
SLC26A1	0.00570326	0.0043117	0.00582627	not detected	not detected	not detected	not detected	not detected
E2F3	0.0498197	0.0518456	0.00688559	not detected	exp	not detected	gain	not detected
LRPPRC	0.209595	0.132138	0.249117	exp	exp	exp	conserved	conserved
THAP3	0.190472	0.121674	0.26589	exp	exp	exp	conserved	conserved
ARID5B	0.637759	0.123304	0.126236	exp	exp	exp	conserved	conserved
CCR10	0.145349	0.00089389	0.00617938	exp	not detected	not detected	loss	loss
SST	0.994297	0.999947	0.859287	exp	exp	exp	conserved	conserved
IDUA	0.0337163	0.362656	0.0619703	not detected	exp	exp	gain	gain
ITGAE	0.505913	0.230098	0.00105932	exp	exp	not detected	conserved	loss
MAN2C1	0.156253	0.126512	0.170374	exp	exp	exp	conserved	conserved
AKAP6	0.0301099	0.0339152	0.0446681	not detected	not detected	not detected	not detected	not detected
CASP9	0.0733037	0.0218214	0.0349576	exp	not detected	not detected	loss	loss
EPB41L4B	0.189214	0.283731	0.230049	exp	exp	exp	conserved	conserved
LRRC48	0.075065	0.0054685	0.0105932	exp	not detected	not detected	loss	loss
JRKL	0.0974587	0.0413818	0.0247175	exp	not detected	not detected	loss	loss
RIMS1	0.00645811	0.0017352	0.0022952	not detected	not detected	not detected	not detected	not detected
SRSF6	0.373983	0.383689	0.588806	exp	exp	exp	conserved	conserved
NUDT9	0.646062	0.133505	0.236582	exp	exp	exp	conserved	conserved
ZNF148	0.386396	0.214271	0.381003	exp	exp	exp	conserved	conserved
SPATA5	0.0400906	0.00378589	0.0706215	not detected	not detected	exp	not detected	gain
TPD52	0.918896	0.902829	0.730226	exp	exp	exp	conserved	conserved
SELM	0.61981	0.3941	0.961335	exp	exp	exp	conserved	conserved
ZC3H7A	0.304202	0.102587	0.28072	exp	exp	exp	conserved	conserved
DDX24	0.834605	0.377274	0.731992	exp	exp	exp	conserved	conserved
CDKL5	0.030026	0.00620465	0.0572034	not detected	not detected	exp	not detected	gain
FGD2	0.00226453	0.00294458	0.327154	not detected	not detected	exp	not detected	gain
CAGE1	0.00285163	0.0225576	0.00741525	not detected	not detected	not detected	not detected	not detected
SCYL1	0.381531	0.112525	0.283898	exp	exp	exp	conserved	conserved
ERMARD	0.0765747	0.0505837	0.101342	exp	exp	exp	conserved	conserved
ZC3H12A	0.075736	0.0130929	0.0095339	exp	other	not detected	loss	loss
SFRP5	0.00251615	0.00105164	0.166137	not detected	not detected	exp	not detected	gain
BCL6	0.0540133	0.00767694	0.0162429	exp	not detected	not detected	loss	loss
RDH14	0.446616	0.106005	0.263595	exp	exp	exp	conserved	conserved
MRPL21	0.637675	0.212693	0.443679	exp	exp	exp	conserved	conserved
NRXN3	0.00494842	0.000578399	0.00353107	other	not detected	not detected	not detected	not detected
SIPA1L1	0.264531	0.0502682	0.102225	exp	exp	exp	conserved	conserved
RIC3	0.718695	0.151856	0.169668	exp	exp	exp	conserved	conserved
FAM220A	0.112807	0.0327584	0.437323	exp	not detected	exp	loss	conserved
CELA2B	0.00738069	0.00326007	0.0736229	not detected	not detected	exp	not detected	gain
PPP2R2B	0.0309486	0.0681985	0.0100636	other	exp	other	gain	not detected
VILL	0.0238195	0.00872857	0.000706215	not detected	not detected	not detected	not detected	not detected
NAGPA	0.12522	0.0474288	0.0550847	exp	other	exp	loss	conserved
RTTN	0.0159356	0.0127248	0.00423729	not detected	not detected	not detected	not detected	not detected
LSP1	0.000922587	0.00257651	0.000529661	not detected	not detected	not detected	not detected	not detected
USP14	0.399564	0.254285	0.210982	exp	exp	exp	conserved	conserved
TUB	0.0123291	0.0166158	0.000176554	not detected	not detected	not detected	not detected	not detected
TNNC2	0.00989684	0.000999054	0.000176554	not detected	not detected	not detected	not detected	not detected
MRPL3	0.655959	0.179935	0.219103	exp	exp	exp	conserved	conserved
KIAA0141	0.130756	0.076191	0.175847	exp	exp	exp	conserved	conserved
SSR1	0.830244	0.496319	0.677083	exp	exp	exp	conserved	conserved
COL27A1	0.0941877	0.00415396	0.0587924	exp	not detected	exp	loss	conserved
SMC4	0.143001	0.0253444	0.0981638	exp	other	exp	loss	conserved
ACVR2B	0.0282647	0.0137764	0.0768008	not detected	not detected	exp	not detected	gain
GATM	0.0195421	0.0525818	0.165431	other	exp	exp	gain	gain
SLC35A4	0.371635	0.153854	0.219633	exp	exp	exp	conserved	conserved
KIAA0355	0.151053	0.0535282	0.0928672	exp	exp	exp	conserved	conserved
NIM1K	0.0389164	0.0404354	0.0404308	not detected	not detected	not detected	not detected	not detected
RAI14	0.0911683	0.000736145	0.00123588	exp	not detected	not detected	loss	loss
GPX1	0.817663	0.639657	0.769244	exp	exp	exp	conserved	conserved
SLMAP	0.245324	0.158376	0.140537	exp	exp	exp	conserved	conserved
RRP12	0.0913361	0.0483226	0.0406073	exp	not detected	not detected	loss	loss
SCD	0.65512	0.279367	0.28125	exp	exp	exp	conserved	conserved
THOC1	0.0957813	0.0969608	0.0988701	exp	exp	exp	conserved	conserved
TAF7	0.750985	0.0900726	0.273658	exp	exp	exp	conserved	conserved
SCNN1A	0.0114904	0.000420654	0.00512006	not detected	not detected	not detected	not detected	not detected
PTPDC1	0.0706198	0.0401725	0.0732698	exp	not detected	exp	loss	conserved
BNIP3L	0.731779	0.223998	0.518891	exp	exp	exp	conserved	conserved
GPC6	0.0364002	0.00278683	0.000882768	other	other	not detected	not detected	not detected
TBC1D20	0.227627	0.140604	0.195092	exp	exp	exp	conserved	conserved
DMXL2	0.137717	0.0800294	0.256709	exp	exp	exp	conserved	conserved
NECAP2	0.297408	0.150331	0.111935	exp	exp	exp	conserved	conserved
KIAA0947	0.261847	0.0011568	0.0979873	exp	not detected	exp	loss	conserved
C10orf32	0.606978	0.256546	0.485699	exp	exp	exp	conserved	conserved
PTPN3	0.34077	0.133663	0.0476695	exp	exp	not detected	conserved	loss
ZNF706	0.88887	0.580871	0.680261	exp	exp	exp	conserved	conserved
PPARGC1B	0.00159356	0.00315491	0.0273658	not detected	not detected	not detected	not detected	not detected
RNF141	0.166904	0.0615732	0.263242	exp	exp	exp	conserved	conserved
SMDT1	0.946658	0.838889	0.924258	exp	exp	exp	conserved	conserved
BRPF1	0.062652	0.0216637	0.0888065	exp	not detected	exp	loss	conserved
LRR1	0.0857167	0.00326007	0.000706215	exp	not detected	not detected	loss	loss
LTBP3	0.23635	0.0585761	0.095339	exp	exp	exp	conserved	conserved
DPYSL2	0.437642	0.191345	0.391243	exp	exp	exp	conserved	conserved
TNRC6A	0.373564	0.42912	0.501059	exp	exp	exp	conserved	conserved
PLEC	0.111297	0.00194553	0.0882768	exp	not detected	exp	loss	conserved
TAF8	0.124214	0.0552634	0.0430791	exp	exp	other	conserved	loss
CNTN4	0.0971232	0.00820276	0.00176554	exp	not detected	not detected	loss	loss
LTBR	0.527384	0.222158	0.0778602	exp	exp	exp	conserved	conserved
LUC7L	0.257989	0.181775	0.299612	exp	exp	exp	conserved	conserved
PPL	0.434287	0.306762	0.0300141	exp	exp	not detected	conserved	loss
MRVI1	0.00150969	0.000736145	0.000529661	not detected	not detected	not detected	not detected	not detected
RPS29	0.991864	0.981071	0.99435	exp	exp	exp	conserved	conserved
SAP18	0.951606	0.780208	0.0515537	exp	exp	exp	conserved	conserved
ODF2	0.0664262	0.0920181	0.236405	exp	exp	exp	conserved	conserved
CCDC8	0.110794	0.158639	0.0153602	exp	exp	other	conserved	loss
CRKL	0.174453	0.18798	0.0105932	exp	exp	not detected	conserved	loss
MEGF11	0.0114065	0.32301	0.000353107	other	exp	not detected	gain	not detected
PHAX	0.456596	0.322326	0.349753	exp	exp	exp	conserved	conserved
PTPRM	0.0775811	0.0738248	0.054202	exp	exp	exp	conserved	conserved
FKBPL	0.108865	0.0269219	0.138242	exp	not detected	exp	loss	conserved
RAC1	0.922922	0.322011	0.61529	exp	exp	exp	conserved	conserved
IL18BP	0.114485	0.180303	0.0722105	exp	exp	exp	conserved	conserved
PGRMC2	0.753418	0.281102	0.428672	exp	exp	exp	conserved	conserved
NEIL1	0.135788	0.0193501	0.054202	exp	not detected	exp	loss	conserved
DNAJA1	0.786966	0.404249	0.762182	exp	exp	exp	conserved	conserved
TAB2	0.200537	0.177463	0.263065	exp	exp	exp	conserved	conserved
ZNF507	0.0908328	0.0919129	0.0633828	exp	exp	exp	conserved	conserved
ALG1	0.145853	0.0606794	0.287253	exp	exp	exp	conserved	conserved
CEP120	0.0847941	0.0455884	0.121822	exp	not detected	exp	loss	conserved
ZNF169	0.0125807	0.0083605	0.0293079	not detected	not detected	not detected	not detected	not detected
FAM160A1	0.00696134	0.00552109	0.0513771	not detected	not detected	exp	not detected	gain
PNMA2	0.436132	0.0170891	0.00759181	exp	not detected	not detected	loss	loss
MRPS28	0.563365	0.0500578	0.518008	exp	exp	exp	conserved	conserved
CAPSL	0.0172775	0.189084	0.321328	other	exp	exp	gain	gain
IFT80	0.0771618	0.0512672	0.0729167	exp	exp	exp	conserved	conserved
POLB	0.11331	0.00184036	0.189619	exp	not detected	exp	loss	conserved
GPATCH8	0.382622	0.150962	0.183086	exp	exp	exp	conserved	conserved
JADE2	0.202046	0.140919	0.142126	exp	exp	exp	conserved	conserved
SKIL	0.288937	0.276528	0.23464	exp	exp	exp	conserved	conserved
DIXDC1	0.214963	0.00262909	0.0978107	exp	not detected	exp	loss	conserved
SS18	0.0839554	0.2169	0.0948093	exp	exp	exp	conserved	conserved
ARNTL	0.108865	0.023767	0.0151836	exp	other	not detected	loss	loss
MARCH6	0.593894	0.0401725	0.337747	exp	other	exp	loss	conserved
DPY19L3	0.063323	0.0645178	0.0264831	exp	exp	not detected	conserved	loss
TIAM1	0.249602	0.162898	0.00882768	exp	exp	not detected	conserved	loss
ALOX5AP	0.0385809	0.0185088	0.0960452	not detected	not detected	exp	not detected	gain
LAMTOR1	0.921916	0.62036	0.625177	exp	exp	exp	conserved	conserved
R3HCC1	0.417764	0.0587338	0.102578	exp	exp	exp	conserved	conserved
IQCG	0.089407	0.00184036	0.0171257	exp	not detected	not detected	loss	loss
INPP5K	0.178982	0.0280787	0.0960452	exp	other	exp	loss	conserved
BRD9	0.143924	0.136818	0.104873	exp	exp	exp	conserved	conserved
CORO2B	0.020213	0.00962246	0.273129	not detected	not detected	exp	not detected	gain
ACCS	0.0212195	0.00567883	0.0404308	not detected	not detected	not detected	not detected	not detected
LRRC1	0.189466	0.0207172	0.11935	exp	not detected	exp	loss	conserved
CAMK2B	0.492829	0.20123	0.641066	exp	exp	exp	conserved	conserved
MEDAG	0.00956135	0.00452203	0.0123588	not detected	not detected	not detected	not detected	not detected
SNX1	0.360144	0.140656	0.202331	exp	exp	exp	conserved	conserved
FAM126A	0.0192904	0.0387002	0.0211864	not detected	other	other	not detected	not detected
PARG	0.0583746	0.0777684	0.13065	exp	exp	exp	conserved	conserved
TCTA	0.447622	0.283311	0.493644	exp	exp	exp	conserved	conserved
CCDC85A	0.0150969	0.106478	0.000706215	not detected	exp	not detected	gain	not detected
RHOA	0.927283	0.700337	0.753708	exp	exp	exp	conserved	conserved
IMMP1L	0.543068	0.766905	0.657309	exp	exp	exp	conserved	conserved
DUSP3	0.443596	0.377853	0.27613	exp	exp	exp	conserved	conserved
TCFL5	0.0135872	0.0527395	0.000529661	not detected	exp	not detected	gain	not detected
CDH24	0.0109033	0.00184036	0	not detected	not detected	not detected	not detected	not detected
COX6C	0.96058	0.977337	0.965749	exp	exp	exp	conserved	conserved
TRIM59	0.0277615	0.053686	0.00529661	not detected	exp	not detected	gain	not detected
TXNL1	0.743856	0.466137	0.662429	exp	exp	exp	conserved	conserved
KIAA2026	0.398809	0.203754	0.287253	exp	exp	exp	conserved	conserved
TMEM86B	0.0675166	0.00320749	0.0256003	exp	not detected	not detected	loss	loss
RTFDC1	0.682882	0.206331	0.267126	exp	exp	exp	conserved	conserved
PPP6R1	0.0346389	0.000999054	0.121822	not detected	not detected	exp	not detected	gain
DNAJC24	0.276944	0.415449	0.61423	exp	exp	exp	conserved	conserved
BAALC	0.0779166	0.00315491	0	exp	other	not detected	loss	loss
FZD6	0.0718779	0.0054685	0.0305438	exp	not detected	not detected	loss	loss
HM13	0.720037	0.38879	0.746822	exp	exp	exp	conserved	conserved
NSFL1C	0.532249	0.158534	0.370233	exp	exp	exp	conserved	conserved
APOC3	0.000503229	0.11547	0.00194209	not detected	exp	not detected	gain	not detected
WDR7	0.102826	0.0708276	0.143715	exp	exp	exp	conserved	conserved
MUL1	0.252873	0.175728	0.272599	exp	exp	exp	conserved	conserved
RRP1	0.203724	0.0226627	0.578566	exp	not detected	exp	loss	conserved
SDF2	0.720121	0.208697	0.560028	exp	exp	exp	conserved	conserved
POLG2	0.0523358	0.0147755	0.0861582	exp	not detected	exp	loss	conserved
MPPE1	0.241298	0.0600484	0.00971045	exp	exp	not detected	conserved	loss
NUMA1	0.306802	0.292197	0.324506	exp	exp	exp	conserved	conserved
CHD2	0.316531	0.120202	0.21928	exp	exp	exp	conserved	conserved
PIM3	0.483184	0.0537386	0.281427	exp	exp	exp	conserved	conserved
TCF3	0.045039	0.0558418	0.100636	other	exp	exp	gain	gain
ARL8B	0.42808	0.00494269	0.555614	exp	not detected	exp	loss	conserved
MEAF6	0.783779	0.420339	0.274894	exp	exp	exp	conserved	conserved
MDH1	0.749056	0.567305	0.894951	exp	exp	exp	conserved	conserved
GMDS	0.174872	0.126249	0.37959	exp	exp	exp	conserved	conserved
SPEF1	0.0379938	0.0217689	0.0121822	other	not detected	not detected	not detected	not detected
PDCD2L	0.146943	0.0460616	0.182733	exp	other	exp	loss	conserved
ADPGK	0.17613	0.0475339	0.0556144	exp	other	exp	loss	conserved
ZIK1	0.0473874	0.0060469	0.00988701	not detected	not detected	not detected	not detected	not detected
CHCHD2	0.990942	0.894994	0.986229	exp	exp	exp	conserved	conserved
EDEM1	0.176717	0.0719844	0.377472	exp	exp	exp	conserved	conserved
RTKN2	0.0202969	0.00257651	0.0137712	other	not detected	not detected	not detected	not detected
DHX58	0.023484	0.0162478	0.0125353	not detected	not detected	not detected	not detected	not detected
CDA	0.00100646	0.0590493	0.476165	not detected	exp	exp	gain	gain
USP45	0.0810199	0.043748	0.153425	exp	not detected	exp	loss	conserved
CENPB	0.212027	0.00157745	0.278778	exp	not detected	exp	loss	conserved
CBR3	0.00738069	0.000525818	0.11529	not detected	not detected	exp	not detected	gain
SYT16	0.0885683	0.0430645	0.00900424	exp	not detected	other	loss	loss
FIGNL1	0.0369035	0.00383847	0.00123588	not detected	not detected	not detected	not detected	not detected
ADD3	0.124549	0.212588	0.110346	exp	exp	exp	conserved	conserved
ECI2	0.54961	0.200599	0.0236582	exp	exp	other	conserved	loss
DOPEY2	0.0374067	0.00299716	0.122352	other	not detected	exp	not detected	gain
WDPCP	0.0436132	0.00578399	0.100989	not detected	not detected	exp	not detected	gain
CCDC114	0.00561939	0.00520559	0.0072387	not detected	not detected	not detected	not detected	not detected
CALM3	0.78747	0.736881	0.756709	exp	exp	exp	conserved	conserved
CDK20	0.0982974	0.109791	0.0473164	exp	exp	not detected	conserved	loss
ST6GALNAC4	0.319634	0.228626	0.0789195	exp	exp	exp	conserved	conserved
ATP11A	0.0899103	0.167157	0.107521	exp	exp	exp	conserved	conserved
DDC	0.116833	0.531549	0.778425	exp	exp	exp	conserved	conserved
EMP3	0.397132	0.00652014	0.00335452	exp	not detected	not detected	loss	loss
TMEM260	0.0875619	0.0683563	0.0729167	exp	exp	exp	conserved	conserved
ULK3	0.165227	0.0810285	0.0504944	exp	exp	exp	conserved	conserved
LOXL2	0.00863877	0.0130929	0.129944	not detected	not detected	exp	not detected	gain
DDOST	0.625178	0.448628	0.888595	exp	exp	exp	conserved	conserved
TIPIN	0.127652	0.0890735	0.198799	exp	exp	exp	conserved	conserved
RRS1	0.228718	0.00189294	0.0842161	exp	not detected	exp	loss	conserved
ADHFE1	0.0171937	0.00925439	0.00105932	not detected	not detected	not detected	not detected	not detected
PINK1	0.384132	0.16863	0.451624	exp	exp	exp	conserved	conserved
C6orf132	0.014342	0.00678305	0.0568503	not detected	not detected	exp	not detected	gain
TACC1	0.329112	0.079451	0.266949	exp	exp	exp	conserved	conserved
CREB5	0.123794	0.00168262	0.00176554	exp	not detected	other	loss	loss
PIGQ	0.10291	0.0854454	0.227754	exp	exp	exp	conserved	conserved
INPP5J	0.0217227	0.0104112	0.0566737	not detected	not detected	exp	not detected	gain
CCNC	0.729766	0.352929	0.119527	exp	exp	exp	conserved	conserved
ZNF365	0.118343	0.00136713	0.0268362	exp	other	other	loss	loss
KANK1	0.0447035	0.00205069	0.0690325	other	other	exp	not detected	gain
MRPL12	0.564623	0.475444	0.413665	exp	exp	exp	conserved	conserved
ANKRD29	0.0310325	0.0285519	0.00158898	other	other	not detected	not detected	not detected
MRP63	0.84836	0.889368	0.651306	exp	exp	exp	conserved	conserved
SKA3	0.00343873	0.0268693	0.00141243	not detected	not detected	not detected	not detected	not detected
STARD3	0.243227	0.0755074	0.106109	exp	exp	exp	conserved	conserved
UBE2W	0.270821	0.312704	0.376059	exp	exp	exp	conserved	conserved
RRM2	0.000754844	0.00283942	0.0169492	not detected	not detected	not detected	not detected	not detected
PIP5K1B	0.00201292	0.119676	0.361582	not detected	exp	exp	gain	gain
FKBP6	0.00385809	0.00141971	0.000529661	not detected	not detected	not detected	not detected	not detected
CCSER2	0.418183	0.20102	0.144068	exp	exp	exp	conserved	conserved
HIATL1	0.159524	0.108318	0.134004	exp	exp	exp	conserved	conserved
CCDC43	0.157427	0.074929	0.0925141	exp	exp	exp	conserved	conserved
TENM4	0.0603875	0.0201914	0.0259534	exp	not detected	other	loss	loss
AKAP2	0.0116581	0.0942265	0	not detected	exp	not detected	gain	not detected
RGS17	0.42699	0.257861	0.179732	exp	exp	exp	conserved	conserved
MID1IP1	0.387067	0.153486	0.391243	exp	exp	exp	conserved	conserved
PRPF4B	0.385977	0.357977	0.528425	exp	exp	exp	conserved	conserved
GUCA1A	0.000419358	0.00152487	0.0587924	not detected	not detected	exp	not detected	gain
PET112	0.0712069	0.122358	0.0485523	exp	exp	other	conserved	loss
SV2C	0.000167743	0.026396	0.024541	not detected	not detected	not detected	not detected	not detected
MTIF2	0.263273	0.121885	0.143715	exp	exp	exp	conserved	conserved
TANC2	0.250105	0.00741403	0.153778	exp	not detected	exp	loss	conserved
TMEM170B	0.0405099	0.0174571	0.0676201	not detected	not detected	exp	not detected	gain
C17orf85	0.174285	0.00389105	0.119174	exp	not detected	exp	loss	conserved
FBP1	0.0176969	0.0254496	0.0123588	not detected	other	other	not detected	not detected
PPM1G	0.543571	0.202019	0.380826	exp	exp	exp	conserved	conserved
QRSL1	0.126898	0.026659	0.0572034	exp	not detected	exp	loss	conserved
ADO	0.105343	0.0581554	0.143538	exp	exp	exp	conserved	conserved
GPR116	0.00150969	0.00394363	0.0201271	not detected	not detected	other	not detected	not detected
CDH12	0.00637423	0.000157745	0	not detected	not detected	not detected	not detected	not detected
STAU2	0.219576	0.238669	0.294138	exp	exp	exp	conserved	conserved
SNIP1	0.108362	0.0368598	0.0875706	exp	other	exp	loss	conserved
LMNB1	0.0216388	0.0362288	0.0335452	not detected	not detected	other	not detected	not detected
GNAL	0.0547681	0.0426438	0.00882768	exp	other	not detected	loss	loss
PCDHGA2	0.00218066	0.000841308	0.00247175	not detected	not detected	not detected	not detected	not detected
RNF126	0.421538	0.196498	0.226342	exp	exp	exp	conserved	conserved
AKNA	0.0208001	0.017352	0.00512006	not detected	not detected	not detected	not detected	not detected
CEP95	0.115827	0.0596277	0.0264831	exp	exp	not detected	conserved	loss
GIPR	0.246163	0.00110422	0.295374	exp	not detected	exp	loss	conserved
RPS3	0.999497	0.993795	0.994527	exp	exp	exp	conserved	conserved
RLF	0.084878	0.0586812	0.120939	exp	exp	exp	conserved	conserved
ELMO1	0.579971	0.846619	0.0875706	exp	exp	exp	conserved	conserved
PCDHGB6	0.0035226	0.000999054	0.000176554	not detected	not detected	not detected	not detected	not detected
RPL21	0.998994	0.992113	0.995586	exp	exp	exp	conserved	conserved
SNAPC5	0.47488	0.101483	0.255297	exp	exp	exp	conserved	conserved
RCC1	0.0518326	0.0110948	0.0164195	exp	not detected	not detected	loss	loss
AIPL1	0.00167743	0.00126196	0.00247175	not detected	not detected	not detected	not detected	not detected
MYOF	0.0193743	0.00252392	0.00176554	not detected	not detected	not detected	not detected	not detected
COL4A2	0.0175291	0.0323378	0.00353107	not detected	not detected	not detected	not detected	not detected
HMGXB3	0.159607	0.0816069	0.0605579	exp	exp	exp	conserved	conserved
SMURF2	0.0772457	0.114418	0.0849223	exp	exp	exp	conserved	conserved
ROPN1L	0.012413	0.0532653	0.143715	not detected	exp	exp	gain	gain
PIH1D2	0.0378261	0.0258176	0.0810381	other	not detected	exp	not detected	gain
CENPO	0.0103162	0.00336523	0.0190678	not detected	not detected	not detected	not detected	not detected
MED10	0.630714	0.117783	0.341278	exp	exp	exp	conserved	conserved
MLIP	0.0401745	0.000420654	0	other	not detected	not detected	not detected	not detected
C11orf57	0.254634	0.138921	0.174612	exp	exp	exp	conserved	conserved
HSPA1B	0.312421	0.257493	0.224576	exp	exp	exp	conserved	conserved
ADCY3	0.00956135	0.231833	0.00829802	not detected	exp	not detected	gain	not detected
UGCG	0.140317	0.141498	0.105756	exp	exp	exp	conserved	conserved
DDX5	0.890632	0.892681	0.971928	exp	exp	exp	conserved	conserved
SIRPA	0.0113227	0.306762	0	not detected	exp	not detected	gain	not detected
MARCH3	0.0635746	0.134662	0.0340749	exp	exp	not detected	conserved	loss
UBE2G2	0.350499	0.179409	0.362465	exp	exp	exp	conserved	conserved
RAPGEF2	0.0797618	0.0562625	0.0619703	exp	exp	exp	conserved	conserved
TIMM8B	0.759457	0.644495	0.706391	exp	exp	exp	conserved	conserved
RAB12	0.0462132	0.131192	0.191208	other	exp	exp	gain	gain
DLAT	0.16682	0.10427	0.202507	exp	exp	exp	conserved	conserved
THUMPD2	0.176466	0.0555789	0.029661	exp	exp	not detected	conserved	loss
EFNB3	0.0963684	0.159428	0.00529661	exp	exp	other	conserved	loss
CENPK	0.00553552	0.00189294	0.00865113	not detected	not detected	not detected	not detected	not detected
FAM57A	0.108194	0.0540015	0.0178319	exp	exp	not detected	conserved	loss
PTGIR	0.00402583	0.000473236	0.000176554	not detected	not detected	not detected	not detected	not detected
ATP7B	0.0114065	0.00609948	0.00406073	not detected	not detected	not detected	not detected	not detected
LMO1	0.602281	0.308392	0.119527	exp	exp	exp	conserved	conserved
AKIP1	0.370041	0.126985	0.106462	exp	exp	exp	conserved	conserved
SPARCL1	0.0161872	0.00415396	0.00476695	not detected	not detected	not detected	not detected	not detected
ACOT8	0.328273	0.156115	0.171257	exp	exp	exp	conserved	conserved
RSL1D1	0.68414	0.127143	0.373588	exp	exp	exp	conserved	conserved
KLHL7	0.0896586	0.0783468	0.322387	exp	exp	exp	conserved	conserved
UBE2QL1	0.23006	0.00683563	0.000706215	exp	other	not detected	loss	loss
YIPF1	0.336492	0.254706	0.357698	exp	exp	exp	conserved	conserved
GPR110	0.0011742	0.00168262	0	not detected	not detected	not detected	not detected	not detected
POLA1	0.0311163	0.0100431	0.0211864	not detected	not detected	not detected	not detected	not detected
CPNE4	0.0988845	0.0113577	0.055791	exp	other	exp	loss	conserved
DGCR2	0.207163	0.00993795	0.243468	exp	not detected	exp	loss	conserved
MRPS10	0.484274	0.242349	0.240643	exp	exp	exp	conserved	conserved
SLC25A36	0.362157	0.298927	0.31815	exp	exp	exp	conserved	conserved
SNX21	0.095278	0.0934904	0.221928	exp	exp	exp	conserved	conserved
ICOSLG	0.0158517	0.00567883	0.0022952	not detected	not detected	not detected	not detected	not detected
FBXW9	0.0416003	0.080713	0.133121	other	exp	exp	gain	gain
SLC27A1	0.0296066	0.0268167	0.0729167	not detected	not detected	exp	not detected	gain
PNISR	0.823618	0.590441	0.535311	exp	exp	exp	conserved	conserved
ANAPC15	0.44779	0.395888	0.183263	exp	exp	exp	conserved	conserved
GIN1	0.101568	0.0376485	0.123764	exp	not detected	exp	loss	conserved
FYCO1	0.123459	0.243822	0.145833	exp	exp	exp	conserved	conserved
SIK3	0.159859	0.199075	0.20798	exp	exp	exp	conserved	conserved
TOMM22	0.730521	0.30203	0.504061	exp	exp	exp	conserved	conserved
PGLS	0.64883	0.585393	0.745056	exp	exp	exp	conserved	conserved
PKN1	0.259666	0.178463	0.0752119	exp	exp	exp	conserved	conserved
SOGA2	0.04311	0.0293406	0.237641	not detected	not detected	exp	not detected	gain
SLC7A14	0.0562778	0.0853928	0.559852	exp	exp	exp	conserved	conserved
GCNT4	0.0173614	0.104007	0.0072387	not detected	exp	not detected	gain	not detected
HSPBP1	0.339428	0.132664	0.256003	exp	exp	exp	conserved	conserved
CSNK1G3	0.230143	0.0771374	0.186088	exp	exp	exp	conserved	conserved
CLDN11	0.00226453	0.00210327	0.00264831	not detected	other	other	not detected	not detected
HAUS8	0.048981	0.0421706	0.0275424	other	other	not detected	not detected	not detected
MPP3	0.0405938	0.00688821	0.147069	other	other	exp	not detected	gain
FSTL3	0.0661746	0.214166	0.0243644	exp	exp	not detected	conserved	loss
NT5C2	0.212195	0.335314	0.376236	exp	exp	exp	conserved	conserved
PWP2	0.0709553	0.028289	0.0227754	exp	not detected	not detected	loss	loss
RAB40C	0.0883167	0.114418	0.112994	exp	exp	exp	conserved	conserved
JOSD1	0.163046	0.0944368	0.158016	exp	exp	exp	conserved	conserved
CEP128	0.0150969	0.00105164	0.0045904	not detected	not detected	not detected	not detected	not detected
CDC25B	0.121698	0.0054685	0.0236582	exp	not detected	not detected	loss	loss
TRIP10	0.0904974	0.0155642	0.0225989	exp	not detected	other	loss	loss
LRRCC1	0.0702005	0.0301819	0.0958686	exp	not detected	exp	loss	conserved
C21orf33	0.482261	0.317489	0.289371	exp	exp	exp	conserved	conserved
ANKRD31	0.00712908	0.00851825	0.000353107	not detected	not detected	not detected	not detected	not detected
SEC24A	0.134362	0.155379	0.225282	exp	exp	exp	conserved	conserved
[truncated: 9,668 more rows]

## Sheet: delta
Supplementary Table 2C: Gene expression and conservation in pancreatic delta cells
	Fraction of cells with gene expressed			Expression label exp: expressed in >5% of cells other: expressed in another cell type not detected: not expressed in any cell type			Conservation
human gene names	human_expressed	pig_expressed	mouse_expressed	human_detected	pig_detected	mouse_detected	pig_conserved	mouse_conserved
MT-ND1	0.999308	0.896744	1	exp	exp	exp	conserved	conserved
MT-ND2	0.999654	0.813953	0.993927	exp	exp	exp	conserved	conserved
MT-CO1	0.999654	1	1	exp	exp	exp	conserved	conserved
MT-CO2	0.999654	0.99814	1	exp	exp	exp	conserved	conserved
MT-ATP8	0.100035	0.00372093	0.133603	exp	not detected	exp	loss	conserved
MT-ATP6	1	1	1	exp	exp	exp	conserved	conserved
MT-CO3	0.999308	0.99907	1	exp	exp	exp	conserved	conserved
MT-ND3	0.995846	0.889302	0.635628	exp	exp	exp	conserved	conserved
MT-ND4L	0.64486	0.295814	0.180162	exp	exp	exp	conserved	conserved
MT-ND4	0.998615	1	0.997976	exp	exp	exp	conserved	conserved
MT-ND5	0.982347	0.843721	0.601215	exp	exp	exp	conserved	conserved
MT-ND6	0.727587	0.215814	0.0121457	exp	exp	not detected	conserved	loss
MT-CYB	0.999308	0.997209	1	exp	exp	exp	conserved	conserved
C9orf96	0.0238837	0.00465116	0	not detected	not detected	not detected	not detected	not detected
KCNH1	0.00346141	0	0.00809717	not detected	not detected	other	not detected	not detected
MRPL23	0.891658	0.781395	0.548583	exp	exp	exp	conserved	conserved
SURF1	0.712357	0.12093	0.346154	exp	exp	exp	conserved	conserved
RDH13	0.121149	0.0353488	0.0303644	exp	not detected	other	loss	loss
MED22	0.0809969	0.0334884	0.0769231	exp	other	exp	loss	conserved
CACFD1	0.246798	0.108837	0.348178	exp	exp	exp	conserved	conserved
RPL7A	0.996539	0.99814	0.98583	exp	exp	exp	conserved	conserved
GREM1	0.202146	0	0	exp	not detected	not detected	loss	loss
TMC4	0.19107	0.0548837	0.437247	exp	exp	exp	conserved	conserved
NDUFA3	0.816892	0.574884	0.396761	exp	exp	exp	conserved	conserved
SURF4	0.662167	0.51907	0.548583	exp	exp	exp	conserved	conserved
REXO4	0.25199	0.0213953	0.0789474	exp	other	exp	loss	conserved
POTEI	0	0	0	not detected	not detected	not detected	not detected	not detected
CHRNA7	0.00242298	0.0027907	0	not detected	not detected	not detected	not detected	not detected
SERTAD4	0.00588439	0.00837209	0.0101215	other	not detected	not detected	not detected	not detected
DEDD	0.139495	0.105116	0.0931174	exp	exp	exp	conserved	conserved
TSEN15	0.274143	0.0688372	0.165992	exp	exp	exp	conserved	conserved
NIT1	0.290412	0.197209	0.143725	exp	exp	exp	conserved	conserved
PPIE	0.467982	0.148837	0.147773	exp	exp	exp	conserved	conserved
ACBD3	0.444791	0.0697674	0.176113	exp	exp	exp	conserved	conserved
COLGALT2	0.0231914	0.0148837	0.00202429	not detected	other	not detected	not detected	not detected
APOBEC4	0.00449983	0.000930233	0.0161943	not detected	not detected	not detected	not detected	not detected
UHRF1BP1L	0.116303	0.0734884	0.109312	exp	exp	exp	conserved	conserved
PRKAB2	0.081343	0.151628	0.145749	exp	exp	exp	conserved	conserved
KLHDC9	0.150225	0.213953	0.0425101	exp	exp	other	conserved	loss
LCLAT1	0.068882	0.107907	0.0364372	exp	exp	other	conserved	loss
GOLGA3	0.273451	0.055814	0.131579	exp	exp	exp	conserved	conserved
PDIK1L	0.0498442	0.04	0.0465587	other	other	other	not detected	not detected
TUBD1	0.0879197	0.00744186	0.034413	exp	not detected	not detected	loss	loss
ZNF605	0.0848044	0.0660465	0.0546559	exp	exp	exp	conserved	conserved
RGL1	0.0546902	0.0213953	0.0587045	exp	other	exp	loss	conserved
B3GNT4	0.00865351	0.00651163	0.00404858	not detected	not detected	not detected	not detected	not detected
ZC3H15	0.790585	0.473488	0.41498	exp	exp	exp	conserved	conserved
GGPS1	0.439252	0.12186	0.105263	exp	exp	exp	conserved	conserved
POT1	0.0505365	0.0195349	0.034413	exp	not detected	other	loss	loss
VPS33A	0.143994	0.0595349	0.034413	exp	exp	other	conserved	loss
PRRC2C	0.761855	0.52093	0.48583	exp	exp	exp	conserved	conserved
DIABLO	0.157494	0.431628	0.352227	exp	exp	exp	conserved	conserved
HPCAL4	0.0141918	0.0055814	0	not detected	not detected	not detected	not detected	not detected
KCTD10	0.106611	0.0781395	0.048583	exp	exp	other	conserved	loss
CSNK2A2	0.0951886	0.0437209	0.0384615	exp	other	other	loss	loss
LMBR1L	0.0820353	0.0548837	0.0384615	exp	exp	other	conserved	loss
AMMECR1L	0.0332295	0.0334884	0.0748988	not detected	other	exp	not detected	gain
CAPN6	0.00346141	0	0	not detected	not detected	not detected	not detected	not detected
POLR2D	0.123572	0.229767	0.121457	exp	exp	exp	conserved	conserved
ARPC5	0.897889	0.418605	0.605263	exp	exp	exp	conserved	conserved
RPP30	0.235376	0.0706977	0.105263	exp	exp	exp	conserved	conserved
RAP1A	0.54171	0.632558	0.340081	exp	exp	exp	conserved	conserved
FAM212B	0.0706127	0.0102326	0.0182186	exp	not detected	not detected	loss	loss
ARID4B	0.566286	0.453023	0.123482	exp	exp	exp	conserved	conserved
QKI	0.0868813	0.0893023	0.0425101	exp	exp	other	conserved	loss
STIP1	0.547248	0.189767	0.275304	exp	exp	exp	conserved	conserved
DDX20	0.0550363	0.0586047	0.0323887	exp	exp	other	conserved	loss
ANKRD39	0.358255	0.352558	0.174089	exp	exp	exp	conserved	conserved
USF1	0.01973	0.143256	0.117409	not detected	exp	exp	gain	gain
LRRC45	0.0470751	0.214884	0.0728745	other	exp	exp	gain	gain
CNNM3	0.0481135	0.0613953	0.0384615	other	exp	other	gain	not detected
LRRC43	0.00242298	0.00186047	0	not detected	not detected	not detected	not detected	not detected
AIG1	0.519211	0.293953	0.3583	exp	exp	exp	conserved	conserved
SYT12	0.00138456	0	0	not detected	not detected	not detected	not detected	not detected
H3F3A	0.995846	0.224186	0.987854	exp	exp	exp	conserved	conserved
LBH	0.0131533	0.0455814	0.0910931	other	other	exp	not detected	gain
RANBP2	0.477328	0.0967442	0.151822	exp	exp	exp	conserved	conserved
HID1	0.378332	0.253023	0.159919	exp	exp	exp	conserved	conserved
RSF1	0.613361	0.28	0.271255	exp	exp	exp	conserved	conserved
PPM1A	0.418484	0.220465	0.210526	exp	exp	exp	conserved	conserved
C16orf80	0.436829	0.0623256	0.548583	exp	exp	exp	conserved	conserved
AAAS	0.181724	0.0613953	0.0263158	exp	exp	not detected	conserved	loss
EXTL1	0.00449983	0.00837209	0	not detected	not detected	not detected	not detected	not detected
CHIC2	0.214607	0.263256	0.323887	exp	exp	exp	conserved	conserved
NUP35	0.137764	0.2	0.00404858	exp	exp	not detected	conserved	loss
LNX1	0.0408446	0.0372093	0.11336	other	not detected	exp	not detected	gain
DUSP19	0.0436137	0.181395	0.105263	other	exp	exp	gain	gain
TVP23A	0.00242298	0.00837209	0.0182186	not detected	not detected	not detected	not detected	not detected
PAK3	0.777432	0.143256	0.526316	exp	exp	exp	conserved	conserved
TSTD1	0.764971	0.132093	0.00202429	exp	exp	not detected	conserved	loss
FIP1L1	0.336795	0.187907	0.319838	exp	exp	exp	conserved	conserved
TARBP1	0.0508827	0.0055814	0.00202429	exp	not detected	not detected	loss	loss
WDR77	0.279335	0.306977	0.0870445	exp	exp	exp	conserved	conserved
AP2A1	0.366909	0.00186047	0.15587	exp	not detected	exp	loss	conserved
OVGP1	0.00865351	0.0027907	0.00202429	not detected	not detected	not detected	not detected	not detected
COA6	0.46279	0.195349	0.159919	exp	exp	exp	conserved	conserved
KCNK1	0.45379	0.184186	0.311741	exp	exp	exp	conserved	conserved
SMG7	0.195569	0.100465	0.103239	exp	exp	exp	conserved	conserved
TBCK	0.0906888	0.0306977	0.111336	exp	not detected	exp	loss	conserved
YAF2	0.380062	0.258605	0.307692	exp	exp	exp	conserved	conserved
HIVEP2	0.14261	0.00930233	0.0708502	exp	not detected	exp	loss	conserved
NMNAT2	0.190377	0.162791	0.00202429	exp	exp	not detected	conserved	loss
MYEOV2	0.867428	0.76186	0.625506	exp	exp	exp	conserved	conserved
TMEM120B	0.0605746	0.0334884	0.0121457	exp	other	not detected	loss	loss
LAMC2	0.303565	0.0465116	0.01417	exp	other	not detected	loss	loss
MMGT1	0.160263	0.0613953	0.0121457	exp	exp	other	conserved	loss
C2orf47	0.22153	0.107907	0.168016	exp	exp	exp	conserved	conserved
DHRS7	0.726895	0.0660465	0.32996	exp	exp	exp	conserved	conserved
C2orf69	0.182762	0.0195349	0.01417	exp	not detected	not detected	loss	loss
NEK11	0.0799585	0.0493023	0.0182186	exp	not detected	not detected	loss	loss
PPFIA2	0.0785739	0.0706977	0.062753	exp	exp	exp	conserved	conserved
DHX9	0.398408	0.40186	0.198381	exp	exp	exp	conserved	conserved
KIFAP3	0.347179	0.344186	0.0991903	exp	exp	exp	conserved	conserved
BRWD3	0.0494981	0.024186	0.0222672	other	not detected	not detected	not detected	not detected
SEPT4	0.00207684	0.015814	0.0263158	not detected	not detected	not detected	not detected	not detected
NAA40	0.106265	0.0846512	0.0263158	exp	exp	other	conserved	loss
NCSTN	0.286258	0.0865116	0.257085	exp	exp	exp	conserved	conserved
TBC1D24	0.117342	0.027907	0.0566802	exp	other	exp	loss	conserved
AMDHD2	0.0893043	0.227907	0.107287	exp	exp	exp	conserved	conserved
TOMM40	0.50848	0.163721	0.257085	exp	exp	exp	conserved	conserved
FAM179A	0.00830737	0.0465116	0	not detected	not detected	not detected	not detected	not detected
COG2	0.154379	0.129302	0.0607287	exp	exp	exp	conserved	conserved
PGBD5	0.0681897	0.0381395	0.0910931	exp	other	exp	loss	conserved
WSCD2	0.00830737	0.00744186	0.00202429	other	other	not detected	not detected	not detected
LRRC66	0.00103842	0.00372093	0.00202429	not detected	not detected	not detected	not detected	not detected
CPT1A	0.0917272	0.0883721	0.034413	exp	exp	other	conserved	loss
SLC19A2	0.0155763	0.0734884	0.01417	not detected	exp	not detected	gain	not detected
URB2	0.022153	0.0139535	0.0121457	not detected	not detected	not detected	not detected	not detected
NBEAL1	0.735895	0.215814	0.222672	exp	exp	exp	conserved	conserved
TNFAIP3	0.0719972	0.0269767	0.0364372	exp	not detected	other	loss	loss
PRDM4	0.101419	0.0306977	0.0242915	exp	other	not detected	loss	loss
CUEDC2	0.620976	0.362791	0.32996	exp	exp	exp	conserved	conserved
MMP17	0.00103842	0	0	not detected	not detected	not detected	not detected	not detected
DOK5	0.0145379	0.0186047	0.0425101	not detected	not detected	not detected	not detected	not detected
DDX23	0.270336	0.104186	0.0425101	exp	exp	other	conserved	loss
POLR3GL	0.554863	0.0967442	0.208502	exp	exp	exp	conserved	conserved
ERCC1	0.501558	0.188837	0.0870445	exp	exp	exp	conserved	conserved
HSPE1	0.952233	0.816744	0.827935	exp	exp	exp	conserved	conserved
ARHGAP5	0.538941	0.455814	0.297571	exp	exp	exp	conserved	conserved
METTL8	0.056767	0.0595349	0.0647773	exp	exp	exp	conserved	conserved
PFDN2	0.867774	0.663256	0.753036	exp	exp	exp	conserved	conserved
C1orf21	0.017307	0.0902326	0.0789474	other	exp	exp	gain	gain
LIN9	0.00519211	0.0111628	0.0242915	not detected	not detected	not detected	not detected	not detected
CCDC138	0.0124611	0.0576744	0.0202429	not detected	exp	not detected	gain	not detected
ZCRB1	0.834199	0.269767	0.759109	exp	exp	exp	conserved	conserved
ACTR6	0.234337	0.16	0.0384615	exp	exp	other	conserved	loss
FAM171B	0.18657	0.16	0.168016	exp	exp	exp	conserved	conserved
PRICKLE1	0.0674974	0.0260465	0.0425101	exp	not detected	other	loss	loss
ITGAV	0.565594	0.274419	0.0728745	exp	exp	exp	conserved	conserved
DCX	0.191416	0.0111628	0.0870445	exp	other	exp	loss	conserved
CHD1L	0.147802	0.0437209	0.0607287	exp	other	exp	loss	conserved
FAM110D	0.00138456	0.000930233	0.00202429	not detected	not detected	not detected	not detected	not detected
RHOD	0.150571	0.277209	0.00607287	exp	exp	not detected	conserved	loss
ANXA7	0.81343	0.328372	0.483806	exp	exp	exp	conserved	conserved
VAMP4	0.292489	0.213023	0.269231	exp	exp	exp	conserved	conserved
SEMA4A	0.00138456	0	0.0809717	not detected	not detected	exp	not detected	gain
SGOL2	0.0380755	0.0102326	0.00202429	not detected	not detected	not detected	not detected	not detected
CDR2L	0.0311526	0.0483721	0.0263158	not detected	other	not detected	not detected	not detected
KCTD18	0.0681897	0.015814	0.0425101	exp	not detected	other	loss	loss
METTL25	0.0747664	0.012093	0.0303644	exp	not detected	not detected	loss	loss
AAMDC	0.267567	0.376744	0.101215	exp	exp	exp	conserved	conserved
ZNF593	0.581862	0.142326	0.107287	exp	exp	exp	conserved	conserved
CCDC59	0.38837	0.205581	0.348178	exp	exp	exp	conserved	conserved
METTL13	0.128418	0.0167442	0.0242915	exp	not detected	not detected	loss	loss
ICT1	0.306681	0.28	0.40081	exp	exp	exp	conserved	conserved
ADAT2	0.0176532	0.0734884	0.034413	not detected	exp	not detected	gain	not detected
PPHLN1	0.499481	0.0874419	0.0161943	exp	exp	not detected	conserved	loss
INTS4	0.0823814	0.00930233	0.0364372	exp	not detected	other	loss	loss
UFC1	0.922465	0.498605	0.690283	exp	exp	exp	conserved	conserved
AADAC	0.00276912	0.0130233	0	not detected	not detected	not detected	not detected	not detected
MSS51	0.00346141	0.0176744	0.00202429	not detected	not detected	not detected	not detected	not detected
SCYL2	0.155763	0.0930233	0.0668016	exp	exp	exp	conserved	conserved
AOX1	0.0609207	0.012093	0.0506073	exp	not detected	exp	loss	conserved
CALCRL	0.0114226	0.00186047	0	not detected	not detected	not detected	not detected	not detected
FMO5	0.0851506	0.0353488	0.0323887	exp	other	other	loss	loss
PARP1	0.648321	0.0976744	0.0728745	exp	exp	exp	conserved	conserved
EDEM3	0.307027	0.0809302	0.0242915	exp	exp	other	conserved	loss
LPIN3	0.0356525	0.00837209	0.00809717	other	not detected	not detected	not detected	not detected
USP21	0.026999	0.000930233	0.0364372	not detected	not detected	other	not detected	not detected
ANTXR2	0.00380755	0.109767	0	not detected	exp	not detected	gain	not detected
SAP130	0.0494981	0.0586047	0.01417	other	exp	other	gain	not detected
FAM129A	0.00449983	0.0027907	0	not detected	not detected	not detected	not detected	not detected
TMTC2	0.0134995	0.000930233	0.062753	not detected	not detected	exp	not detected	gain
RNF2	0.0844583	0.0930233	0.0748988	exp	exp	exp	conserved	conserved
PIGC	0.416061	0.473488	0.0647773	exp	exp	exp	conserved	conserved
DNM3	0.0436137	0.0204651	0.0748988	other	not detected	exp	not detected	gain
RPS6KA6	0.00380755	0.00651163	0.00202429	not detected	not detected	not detected	not detected	not detected
SLC6A15	0	0.00465116	0	not detected	not detected	not detected	not detected	not detected
UBE3B	0.101419	0.0697674	0.0222672	exp	exp	other	conserved	loss
SP1	0.119072	0.00372093	0.0668016	exp	not detected	exp	loss	conserved
CCDC113	0.0432676	0.015814	0.0708502	not detected	not detected	exp	not detected	gain
B4GALT3	0.394946	0.404651	0.289474	exp	exp	exp	conserved	conserved
PPOX	0.0889581	0.136744	0.0991903	exp	exp	exp	conserved	conserved
ATP5H	0.915888	0.000930233	0.97166	exp	not detected	exp	loss	conserved
HDX	0.0384216	0.00186047	0.00404858	other	not detected	not detected	not detected	not detected
PDK1	0.0474213	0.103256	0.0283401	other	exp	other	gain	not detected
KCTD2	0.0668051	0.0586047	0.0668016	exp	exp	exp	conserved	conserved
FHL1	0.220492	0.168372	0.00607287	exp	exp	not detected	conserved	loss
BZW1	0.657667	0.276279	0.165992	exp	exp	exp	conserved	conserved
KDM2A	0.155071	0.067907	0.198381	exp	exp	exp	conserved	conserved
SEMA4C	0.0321911	0.00651163	0.0121457	other	not detected	not detected	not detected	not detected
ITGA6	0.162686	0.00186047	0.0465587	exp	not detected	other	loss	loss
GULP1	0.252683	0.000930233	0.00202429	exp	not detected	not detected	loss	loss
RNPC3	0.0893043	0.0948837	0.0890688	exp	exp	exp	conserved	conserved
LINC00493	0.815161	0.292093	0.394737	exp	exp	exp	conserved	conserved
DTD1	0.614399	0.342326	0.394737	exp	exp	exp	conserved	conserved
GINS3	0.0456906	0.00372093	0.00202429	other	not detected	not detected	not detected	not detected
USP54	0.0363448	0.015814	0.0364372	not detected	not detected	not detected	not detected	not detected
LRRIQ1	0.181378	0.0055814	0.0161943	exp	not detected	not detected	loss	loss
PPP3CB	0.343371	0.167442	0.248988	exp	exp	exp	conserved	conserved
NDUFS2	0.638629	0.126512	0.623482	exp	exp	exp	conserved	conserved
RAB3IP	0.52821	0.291163	0.198381	exp	exp	exp	conserved	conserved
GMPPA	0.518865	0.202791	0.283401	exp	exp	exp	conserved	conserved
ADAMTS4	0.00346141	0.0027907	0	not detected	not detected	not detected	not detected	not detected
TRMT1L	0.115611	0.135814	0.133603	exp	exp	exp	conserved	conserved
NTS	0.00484597	0.00465116	0.00202429	not detected	not detected	not detected	not detected	not detected
PRDM8	0.000346141	0.00186047	0	not detected	not detected	not detected	not detected	not detected
SLC16A5	0.00103842	0.0102326	0	not detected	not detected	not detected	not detected	not detected
SWT1	0.0176532	0.00465116	0.149798	not detected	not detected	exp	not detected	gain
FCER1G	0.00449983	0.00372093	0.0161943	not detected	not detected	other	not detected	not detected
SUCO	0.406715	0.0874419	0.206478	exp	exp	exp	conserved	conserved
RGN	0.184147	0.0325581	0.00809717	exp	not detected	not detected	loss	loss
CNOT2	0.308065	0.154419	0.184211	exp	exp	exp	conserved	conserved
ADAM23	0.00311526	0.0176744	0.0384615	not detected	other	not detected	not detected	not detected
C2orf54	0.10765	0.0455814	0	exp	other	not detected	loss	loss
PRR13	0.883351	0.488372	0.595142	exp	exp	exp	conserved	conserved
ETAA1	0.132226	0.0474419	0.0283401	exp	other	not detected	loss	loss
MYT1L	0.0719972	0.0390698	0.121457	exp	not detected	exp	loss	conserved
MAP3K12	0.0211146	0.092093	0.0546559	not detected	exp	exp	gain	gain
DHCR24	0.161648	0.15907	0.034413	exp	exp	other	conserved	loss
MMAB	0.431983	0.0623256	0.0242915	exp	exp	other	conserved	loss
PCBP2	0.854275	0.476279	0.801619	exp	exp	exp	conserved	conserved
PLXNA2	0.266182	0.0874419	0.0546559	exp	exp	exp	conserved	conserved
IVNS1ABP	0.159225	0.262326	0.384615	exp	exp	exp	conserved	conserved
PRDX6	0.724126	0.443721	0.753036	exp	exp	exp	conserved	conserved
SMG5	0.135341	0.0251163	0.0870445	exp	other	exp	loss	conserved
CEP290	0.208377	0.122791	0.180162	exp	exp	exp	conserved	conserved
UTP20	0.0854967	0.0195349	0.0161943	exp	other	not detected	loss	loss
FXYD2	0.862236	0.0213953	0.0364372	exp	other	not detected	loss	loss
UGGT1	0.169609	0.132093	0.139676	exp	exp	exp	conserved	conserved
CLIP1	0.369332	0.0446512	0.163968	exp	other	exp	loss	conserved
TMEM79	0.0276912	0.00186047	0.00404858	not detected	not detected	not detected	not detected	not detected
DSCAML1	0.128072	0.00744186	0	exp	not detected	not detected	loss	loss
C1orf85	0.307719	0.101395	0.419028	exp	exp	exp	conserved	conserved
FASTKD2	0.141571	0.0204651	0.0465587	exp	not detected	other	loss	loss
ANKRD45	0.0321911	0.000930233	0.01417	not detected	not detected	not detected	not detected	not detected
MTERFD2	0.321565	0.0213953	0.0789474	exp	not detected	exp	loss	conserved
APOOL	0.061613	0.126512	0.062753	exp	exp	exp	conserved	conserved
C12orf29	0.150917	0.0427907	0.0425101	exp	other	not detected	loss	loss
NID1	0.00138456	0.0204651	0	not detected	not detected	not detected	not detected	not detected
FXYD6	0.589131	0.424186	0.935223	exp	exp	exp	conserved	conserved
RAPGEF4	0.0380755	0.000930233	0.125506	not detected	not detected	exp	not detected	gain
ZNF711	0.024576	0.0269767	0	other	other	not detected	not detected	not detected
FAM222A	0.061613	0.0223256	0.00607287	exp	other	other	loss	loss
PPIL3	0.293527	0.148837	0.0870445	exp	exp	exp	conserved	conserved
ERO1LB	0.76947	0.209302	0.188259	exp	exp	exp	conserved	conserved
GPR137B	0.0893043	0.0530233	0.0242915	exp	exp	other	conserved	loss
CAMK1G	0.00934579	0.08	0.0121457	not detected	exp	not detected	gain	not detected
KLF7	0.125649	0.052093	0.593117	exp	exp	exp	conserved	conserved
EDARADD	0.133264	0.0688372	0.00404858	exp	exp	not detected	conserved	loss
CHPF	0.742471	0.350698	0.222672	exp	exp	exp	conserved	conserved
CLK1	0.274143	0.206512	0.404858	exp	exp	exp	conserved	conserved
FAHD2B	0.0349602	0.00651163	0.153846	other	not detected	exp	not detected	gain
TOMM40L	0.0328834	0.0186047	0.0587045	not detected	not detected	exp	not detected	gain
TMEM198	0.321911	0.156279	0.137652	exp	exp	exp	conserved	conserved
VHL	0.139495	0.124651	0.0323887	exp	exp	other	conserved	loss
PRLHR	0.0308065	0.00744186	0	not detected	not detected	not detected	not detected	not detected
CNKSR1	0.083766	0.0027907	0.0688259	exp	not detected	exp	loss	conserved
CREB1	0.211838	0.113488	0.0769231	exp	exp	exp	conserved	conserved
TSACC	0.0107304	0	0.0161943	not detected	not detected	not detected	not detected	not detected
LAMB3	0.227414	0.000930233	0.00202429	exp	not detected	not detected	loss	loss
NDUFB11	0.961578	0.615814	0.908907	exp	exp	exp	conserved	conserved
RBM10	0.223261	0.0530233	0.15587	exp	exp	exp	conserved	conserved
CCT3	0.818622	0.607442	0.465587	exp	exp	exp	conserved	conserved
ARL1	0.730357	0.491163	0.611336	exp	exp	exp	conserved	conserved
ZCCHC8	0.0882658	0.0604651	0.0566802	exp	exp	exp	conserved	conserved
METTL21A	0.271028	0.123721	0.0526316	exp	exp	exp	conserved	conserved
KLHL20	0.118726	0.064186	0.0182186	exp	exp	not detected	conserved	loss
NT5C	0.623399	0.0446512	0.172065	exp	other	exp	loss	conserved
HSD11B1	0.00311526	0.127442	0	not detected	exp	not detected	gain	not detected
G0S2	0.210453	0.0055814	0.0101215	exp	other	not detected	loss	loss
PPP1R7	0.599862	0.100465	0.135628	exp	exp	exp	conserved	conserved
ARMC7	0.0633437	0.0111628	0.0101215	exp	not detected	other	loss	loss
ADRBK1	0.142264	0.0725581	0.11336	exp	exp	exp	conserved	conserved
OBSL1	0.301835	0.0130233	0.0425101	exp	not detected	other	loss	loss
TPR	0.57667	0.148837	0.568826	exp	exp	exp	conserved	conserved
MLTK	0.0543441	0	0.0242915	exp	not detected	not detected	loss	loss
PALLD	0.5919	0	0.0566802	exp	not detected	exp	loss	conserved
INHA	0.00692281	0.0027907	0.0465587	not detected	not detected	other	not detected	not detected
ZBTB37	0.0619592	0.0818605	0.0202429	exp	exp	not detected	conserved	loss
RSRC2	0.659052	0.498605	0.637652	exp	exp	exp	conserved	conserved
MBNL1	0.319488	0.169302	0.184211	exp	exp	exp	conserved	conserved
CENPL	0.0308065	0.000930233	0.00809717	other	not detected	not detected	not detected	not detected
DARS2	0.0449983	0	0.0182186	not detected	not detected	not detected	not detected	not detected
CBR4	0.353756	0.0911628	0.0708502	exp	exp	exp	conserved	conserved
TRAF3IP3	0.00103842	0.00372093	0	not detected	not detected	not detected	not detected	not detected
COL5A2	0.0121149	0.0102326	0	not detected	not detected	not detected	not detected	not detected
SP3	0.152648	0.133953	0.129555	exp	exp	exp	conserved	conserved
LGALS8	0.226722	0.32093	0.147773	exp	exp	exp	conserved	conserved
C1orf74	0.0332295	0.15907	0.0445344	not detected	exp	other	gain	not detected
TPI1	0.974039	0.736744	0.607287	exp	exp	exp	conserved	conserved
STK11IP	0.0588439	0.0213953	0.0303644	exp	not detected	other	loss	loss
KCNMB4	0.00138456	0.0567442	0.00607287	not detected	exp	not detected	gain	not detected
WDR75	0.0816892	0.0493023	0.0870445	exp	other	exp	loss	conserved
IRF6	0.176186	0.173023	0.143725	exp	exp	exp	conserved	conserved
DIEXF	0.0574593	0.0688372	0.0161943	exp	exp	not detected	conserved	loss
ENO2	0.446521	0.553488	0.0809717	exp	exp	exp	conserved	conserved
C4orf22	0.0100381	0.0306977	0.0101215	not detected	other	not detected	not detected	not detected
NIF3L1	0.182416	0.024186	0.0425101	exp	not detected	other	loss	loss
TMTC3	0.0979578	0.0762791	0.0445344	exp	exp	other	conserved	loss
KNTC1	0.00969193	0.000930233	0	not detected	not detected	not detected	not detected	not detected
ASNSD1	0.372793	0.12	0	exp	exp	not detected	conserved	loss
SEZ6L2	0.73278	0.0548837	0.653846	exp	exp	exp	conserved	conserved
PTPRB	0.000346141	0.00186047	0.00404858	not detected	not detected	not detected	not detected	not detected
HEATR1	0.056767	0.000930233	0.0101215	exp	not detected	not detected	loss	loss
FAM126B	0.179647	0.0948837	0.0809717	exp	exp	exp	conserved	conserved
OSGEPL1	0.0384216	0.104186	0.0546559	other	exp	exp	gain	gain
SYT14	0.111111	0.0390698	0.0890688	exp	other	exp	loss	conserved
ORC2	0.0965732	0.0427907	0.0789474	exp	not detected	exp	loss	conserved
KITLG	0.00934579	0.00186047	0	not detected	not detected	not detected	not detected	not detected
C1orf27	0.237799	0.0437209	0.143725	exp	other	exp	loss	conserved
CACUL1	0.436829	0.309767	0.0870445	exp	exp	exp	conserved	conserved
NDUFB3	0.89685	0.666977	0.639676	exp	exp	exp	conserved	conserved
ACTN2	0.00103842	0.0186047	0.00404858	not detected	other	not detected	not detected	not detected
PCP4L1	0.00103842	0	0.0445344	not detected	not detected	other	not detected	not detected
GLTP	0.228107	0.0362791	0.103239	exp	other	exp	loss	conserved
DUSP6	0.199723	0.0437209	0.0769231	exp	other	exp	loss	conserved
EIF3A	0.620284	0.363721	0.538462	exp	exp	exp	conserved	conserved
PTGS2	0.00519211	0.00372093	0.0303644	not detected	not detected	not detected	not detected	not detected
MEF2D	0.125303	0.0734884	0.17004	exp	exp	exp	conserved	conserved
CCNYL1	0.0782278	0.0251163	0.00404858	exp	other	not detected	loss	loss
C1D	0.791623	0.339535	0.41498	exp	exp	exp	conserved	conserved
SLC4A3	0.0820353	0.0027907	0.161943	exp	not detected	exp	loss	conserved
ORMDL1	0.731395	0.268837	0.0769231	exp	exp	exp	conserved	conserved
EEF1A2	0.146417	0.0139535	0.121457	exp	not detected	exp	loss	conserved
OLA1	0.636206	0.04	0.269231	exp	not detected	exp	loss	conserved
MTR	0.0882658	0.0055814	0.00607287	exp	not detected	not detected	loss	loss
DENR	0.491173	0.608372	0.404858	exp	exp	exp	conserved	conserved
ASPHD1	0.696435	0.0697674	0.0850202	exp	exp	exp	conserved	conserved
GIT2	0.106957	0.0437209	0.0809717	exp	not detected	exp	loss	conserved
KCTD13	0.164763	0.20093	0.271255	exp	exp	exp	conserved	conserved
CCDC62	0.00449983	0.0818605	0.01417	not detected	exp	not detected	gain	not detected
PPP3R1	0.116649	0.0930233	0.143725	exp	exp	exp	conserved	conserved
CIR1	0.513326	0.262326	0.279352	exp	exp	exp	conserved	conserved
PNO1	0.331949	0.226047	0.0870445	exp	exp	exp	conserved	conserved
WDR92	0.0799585	0.0753488	0.0161943	exp	exp	other	conserved	loss
APOA1BP	0.800623	0.595349	0.678138	exp	exp	exp	conserved	conserved
USP24	0.103496	0.00744186	0.0465587	exp	not detected	other	loss	loss
SCRN3	0.160609	0.052093	0.11336	exp	exp	exp	conserved	conserved
PPDPF	0.926272	0.894884	0.461538	exp	exp	exp	conserved	conserved
PTK6	0.00103842	0.00372093	0	not detected	not detected	not detected	not detected	not detected
GPATCH4	0.517826	0.177674	0.0748988	exp	exp	exp	conserved	conserved
FAM45A	0.197992	0.12093	0.101215	exp	exp	exp	conserved	conserved
POC1B	0.0328834	0.024186	0.0809717	not detected	not detected	exp	not detected	gain
TCHP	0.086189	0.0716279	0.0526316	exp	exp	exp	conserved	conserved
SIGLEC11	0.000346141	0.313488	0	not detected	exp	not detected	gain	not detected
GPR155	0.0481135	0.027907	0.01417	other	other	not detected	not detected	not detected
FZD5	0.146071	0.00837209	0.00202429	exp	not detected	not detected	loss	loss
PLA2G4A	0.00207684	0.00930233	0.00607287	not detected	not detected	not detected	not detected	not detected
HIP1R	0.134303	0.0753488	0.0425101	exp	exp	other	conserved	loss
IL4I1	0.00899965	0.00930233	0	not detected	not detected	not detected	not detected	not detected
CNRIP1	0.259952	0.368372	0.147773	exp	exp	exp	conserved	conserved
AKT1S1	0.46729	0.0530233	0.206478	exp	exp	exp	conserved	conserved
C1orf192	0.0827276	0.00651163	0.220648	exp	not detected	exp	loss	conserved
EPHA4	0.00276912	0.0204651	0.00404858	not detected	not detected	not detected	not detected	not detected
PNKP	0.338872	0.0753488	0.0708502	exp	exp	exp	conserved	conserved
LIMK1	0.0574593	0.0195349	0.0101215	exp	not detected	not detected	loss	loss
ATP2B1	0.729664	0.460465	0.5	exp	exp	exp	conserved	conserved
VPS37B	0.146764	0.055814	0.0161943	exp	exp	other	conserved	loss
SEPT2	0.643129	0.20186	0.204453	exp	exp	exp	conserved	conserved
RCOR3	0.237452	0.103256	0.137652	exp	exp	exp	conserved	conserved
PPAP2B	0.0321911	0.0716279	0.0587045	not detected	exp	exp	gain	gain
PLEK	0.00103842	0.00465116	0.00404858	not detected	not detected	not detected	not detected	not detected
CPSF2	0.2108	0.0948837	0.0890688	exp	exp	exp	conserved	conserved
SH3RF1	0.137764	0.0660465	0.0364372	exp	exp	not detected	conserved	loss
BCAN	0.0017307	0.012093	0.00202429	not detected	not detected	not detected	not detected	not detected
SFXN4	0.298719	0.0697674	0.0506073	exp	exp	exp	conserved	conserved
NES	0.00242298	0.00372093	0.00202429	not detected	other	not detected	not detected	not detected
FBXO48	0.0366909	0.052093	0	other	exp	not detected	gain	not detected
RGS13	0.0110765	0.0232558	0	not detected	not detected	not detected	not detected	not detected
C12orf57	0.966424	0.617674	0.327935	exp	exp	exp	conserved	conserved
TRAF5	0.0124611	0.0567442	0.174089	not detected	exp	exp	gain	gain
RGS2	0.676705	0.765581	0.651822	exp	exp	exp	conserved	conserved
RGS1	0.022153	0.000930233	0	other	not detected	not detected	not detected	not detected
TBC1D17	0.202146	0.0837209	0.182186	exp	exp	exp	conserved	conserved
TAOK2	0.139841	0.322791	0.184211	exp	exp	exp	conserved	conserved
C2orf88	0.0176532	0.0055814	0.121457	not detected	other	exp	not detected	gain
HIBCH	0.277259	0.0976744	0.0688259	exp	exp	exp	conserved	conserved
PTOV1	0.695742	0.12	0.831984	exp	exp	exp	conserved	conserved
APLF	0.00553825	0.052093	0.0202429	not detected	exp	not detected	gain	not detected
INPP1	0.403254	0.0567442	0.0748988	exp	exp	exp	conserved	conserved
EIF4H	0.707165	0.384186	0.51417	exp	exp	exp	conserved	conserved
ATF5	0.0896504	0.0297674	0.0931174	exp	other	exp	loss	conserved
HDLBP	0.713742	0.226977	0.346154	exp	exp	exp	conserved	conserved
ISG20L2	0.248875	0.0809302	0.0384615	exp	exp	not detected	conserved	loss
RRNAD1	0.247837	0.0623256	0.103239	exp	exp	exp	conserved	conserved
RIN2	0.106957	0.04	0.0364372	exp	other	not detected	loss	loss
ARL6IP4	0.950848	0.027907	0.289474	exp	not detected	exp	loss	conserved
UBA1	0.608515	0.236279	0.289474	exp	exp	exp	conserved	conserved
LUM	0.014884	0.00744186	0	not detected	not detected	not detected	not detected	not detected
P2RY1	0.014884	0.0334884	0.062753	not detected	other	exp	not detected	gain
LGR5	0.00899965	0	0.0101215	not detected	not detected	not detected	not detected	not detected
HN1	0.682243	0.435349	0.149798	exp	exp	exp	conserved	conserved
OGFOD2	0.169609	0.299535	0.210526	exp	exp	exp	conserved	conserved
SUMO2	0.978885	0.947907	0.92915	exp	exp	exp	conserved	conserved
RAP2B	0.124611	0.092093	0.034413	exp	exp	not detected	conserved	loss
MRPL24	0.579439	0.373953	0.41498	exp	exp	exp	conserved	conserved
MBTD1	0.0328834	0.0251163	0.117409	not detected	not detected	exp	not detected	gain
DCN	0.0141918	0.012093	0.00202429	not detected	not detected	not detected	not detected	not detected
PRCC	0.345448	0.114419	0.0546559	exp	exp	exp	conserved	conserved
PRDX3	0.766009	0.538605	0.149798	exp	exp	exp	conserved	conserved
ANKRD13D	0.176186	0.00372093	0.034413	exp	not detected	not detected	loss	loss
HDGF	0.567324	0.311628	0.605263	exp	exp	exp	conserved	conserved
ABCB9	0.0256144	0.00372093	0.082996	not detected	not detected	exp	not detected	gain
PRKAA2	0.15334	0.127442	0.0242915	exp	exp	not detected	conserved	loss
PSMB9	0.279682	0.151628	0.1417	exp	exp	exp	conserved	conserved
SH2D2A	0.00276912	0.0465116	0	not detected	not detected	not detected	not detected	not detected
RYR2	0.0204223	0.00930233	0.00202429	not detected	not detected	not detected	not detected	not detected
DOC2A	0.00242298	0.04	0.00202429	not detected	not detected	not detected	not detected	not detected
SGPP2	0.127726	0.00186047	0.062753	exp	not detected	exp	loss	conserved
BTG1	0.841814	0.886512	0.59919	exp	exp	exp	conserved	conserved
SLC30A1	0.0913811	0.0455814	0.034413	exp	other	other	loss	loss
DUSP12	0.27622	0.012093	0.11336	exp	not detected	exp	loss	conserved
FTH1	1	0.99814	1	exp	exp	exp	conserved	conserved
CHN1	0.255106	0.20186	0.0728745	exp	exp	exp	conserved	conserved
FARSB	0.333679	0.140465	0.168016	exp	exp	exp	conserved	conserved
NEK2	0.00103842	0.00186047	0	not detected	not detected	not detected	not detected	not detected
INO80E	0.366909	0.126512	0.198381	exp	exp	exp	conserved	conserved
FMN2	0.148494	0.00186047	0.123482	exp	not detected	exp	loss	conserved
LPGAT1	0.435099	0.100465	0.147773	exp	exp	exp	conserved	conserved
HIRIP3	0.284528	0.0604651	0.0587045	exp	exp	exp	conserved	conserved
THAP2	0.165801	0.0790698	0.0465587	exp	exp	other	conserved	loss
ACSL3	0.221184	0.0939535	0.0182186	exp	exp	other	conserved	loss
TMEM19	0.18207	0.19907	0.082996	exp	exp	exp	conserved	conserved
RGS7	0.0699204	0.208372	0.192308	exp	exp	exp	conserved	conserved
ZFC3H1	0.141918	0.0669767	0.034413	exp	exp	other	conserved	loss
KCNE4	0.0273451	0	0	other	not detected	not detected	not detected	not detected
SCG2	0.8117	0.891163	1	exp	exp	exp	conserved	conserved
LIMCH1	0.50675	0.223256	0.00202429	exp	exp	other	conserved	loss
C1orf168	0.0124611	0.0111628	0.00404858	other	not detected	not detected	not detected	not detected
RAB21	0.328487	0.311628	0.0789474	exp	exp	exp	conserved	conserved
AP1S3	0.144687	0.0706977	0.0303644	exp	exp	other	conserved	loss
WDFY1	0.0941502	0.04	0.0546559	exp	not detected	exp	loss	conserved
PEAR1	0.000692281	0.000930233	0.00404858	not detected	not detected	not detected	not detected	not detected
INTS7	0.0820353	0.0362791	0.0445344	exp	other	other	loss	loss
CHML	0.0249221	0.0223256	0.00607287	other	other	not detected	not detected	not detected
GRK5	0.00553825	0.0102326	0.00202429	not detected	not detected	other	not detected	not detected
KMO	0.014884	0.0511628	0	not detected	exp	not detected	gain	not detected
ATF2	0.170301	0.186977	0.364372	exp	exp	exp	conserved	conserved
ARHGAP25	0.0017307	0.000930233	0	not detected	not detected	not detected	not detected	not detected
MRPL44	0.275182	0.106047	0.157895	exp	exp	exp	conserved	conserved
SERPINE2	0.404638	0.000930233	0.119433	exp	not detected	exp	loss	conserved
LAT2	0.105919	0.11907	0.00202429	exp	exp	not detected	conserved	loss
STK25	0.377293	0.304186	0.370445	exp	exp	exp	conserved	conserved
CUL3	0.262721	0.113488	0.178138	exp	exp	exp	conserved	conserved
ARHGEF11	0.0263067	0.00651163	0.0101215	not detected	not detected	not detected	not detected	not detected
PPP2R5A	0.191416	0.126512	0.234818	exp	exp	exp	conserved	conserved
FARP2	0.0934579	0.0027907	0.0121457	exp	not detected	not detected	loss	loss
TBC1D15	0.144687	0.107907	0.212551	exp	exp	exp	conserved	conserved
PITPNM2	0.0339218	0.0102326	0.0991903	other	other	exp	not detected	gain
TMEM206	0.0411907	0.015814	0.0607287	other	other	exp	not detected	gain
NENF	0.972309	0.334884	0.94332	exp	exp	exp	conserved	conserved
ATF3	0.229491	0.0483721	0.742915	exp	other	exp	loss	conserved
OMA1	0.068882	0.0223256	0.0546559	exp	not detected	exp	loss	conserved
DAB1	0.0927657	0	0.0161943	exp	not detected	not detected	loss	loss
ETV3	0.0408446	0.0567442	0.0465587	other	exp	other	gain	not detected
DOCK10	0.0204223	0.00186047	0.00202429	other	other	other	not detected	not detected
ATP5G3	0.970924	0.741395	0.694332	exp	exp	exp	conserved	conserved
PLD5	0.0335756	0	0	other	not detected	not detected	not detected	not detected
RGS10	0.00484597	0.000930233	0.00809717	not detected	not detected	not detected	not detected	not detected
GMEB2	0.0529595	0.0232558	0.0404858	exp	not detected	other	loss	loss
BOK	0.167532	0.336744	0.0283401	exp	exp	other	conserved	loss
PTPN6	0.172378	0.100465	0.125506	exp	exp	exp	conserved	conserved
CDK2AP1	0.310488	0.153488	0.165992	exp	exp	exp	conserved	conserved
THAP4	0.369332	0.0269767	0.0910931	exp	not detected	exp	loss	conserved
KIAA1715	0.204569	0.176744	0.0769231	exp	exp	exp	conserved	conserved
C12orf65	0.337141	0.101395	0.0384615	exp	exp	other	conserved	loss
ATG4B	0.28522	0.08	0.107287	exp	exp	exp	conserved	conserved
MPHOSPH9	0.0983039	0.0939535	0.0323887	exp	exp	other	conserved	loss
NEK1	0.224299	0.0753488	0.0769231	exp	exp	exp	conserved	conserved
NYAP2	0.0107304	0.0511628	0.00809717	other	exp	not detected	gain	not detected
NSL1	0.39287	0.0325581	0	exp	not detected	not detected	loss	loss
IRS1	0.0834199	0.0186047	0.00202429	exp	not detected	not detected	loss	loss
RHBDD1	0.0536518	0.0344186	0.034413	exp	other	other	loss	loss
TATDN3	0.253375	0.0465116	0.048583	exp	not detected	other	loss	loss
ATXN7L3B	0.37487	0.666047	0.763158	exp	exp	exp	conserved	conserved
KCNC2	0.10315	0.0148837	0.0748988	exp	not detected	exp	loss	conserved
CAPS2	0.0266528	0.0846512	0.00607287	not detected	exp	not detected	gain	not detected
UTP18	0.403254	0.055814	0.101215	exp	exp	exp	conserved	conserved
RIN3	0.00276912	0.00372093	0.00202429	not detected	not detected	not detected	not detected	not detected
ZBTB18	0.0564209	0.0446512	0.0263158	exp	other	other	loss	loss
MFF	0.53721	0.513488	0.522267	exp	exp	exp	conserved	conserved
METTL17	0.136033	0.027907	0.0283401	exp	not detected	other	loss	loss
TIAL1	0.382139	0.27907	0.242915	exp	exp	exp	conserved	conserved
ADSS	0.278643	0.20186	0.204453	exp	exp	exp	conserved	conserved
DTYMK	0.236414	0.333023	0.147773	exp	exp	exp	conserved	conserved
STMN3	0.437868	0.795349	0.580972	exp	exp	exp	conserved	conserved
ING5	0.0868813	0.0502326	0.0607287	exp	exp	exp	conserved	conserved
SBNO1	0.373139	0.0734884	0.240891	exp	exp	exp	conserved	conserved
DESI2	0.26549	0.0251163	0.346154	exp	other	exp	loss	conserved
SETD8	0.0363448	0.0260465	0.15587	other	other	exp	not detected	gain
EPC1	0.532364	0.242791	0.143725	exp	exp	exp	conserved	conserved
RILPL2	0.0938041	0.0567442	0.212551	exp	exp	exp	conserved	conserved
FLVCR1	0.235029	0.00744186	0.048583	exp	not detected	other	loss	loss
SNRNP35	0.367601	0.12	0.0404858	exp	exp	other	conserved	loss
RILPL1	0.00726895	0.0781395	0.0647773	not detected	exp	exp	gain	gain
HNRNPU	0.666667	0.431628	0.425101	exp	exp	exp	conserved	conserved
VASH2	0.000346141	0.00186047	0.0101215	not detected	not detected	not detected	not detected	not detected
RFC2	0.15784	0.293953	0.176113	exp	exp	exp	conserved	conserved
TMED2	0.907927	0.868837	0.702429	exp	exp	exp	conserved	conserved
ANGEL2	0.116996	0.0781395	0.220648	exp	exp	exp	conserved	conserved
CDK16	0.284181	0.0967442	0.188259	exp	exp	exp	conserved	conserved
EIF2B1	0.292489	0.064186	0.135628	exp	exp	exp	conserved	conserved
COX20	0.710627	0	0.504049	exp	not detected	exp	loss	conserved
DDX55	0.132918	0.0427907	0.139676	exp	not detected	exp	loss	conserved
D2HGDH	0.0747664	0.0530233	0.0161943	exp	exp	other	conserved	loss
GTF2H3	0.122534	0.146977	0.0668016	exp	exp	exp	conserved	conserved
EMG1	0.554171	0.218605	0.552632	exp	exp	exp	conserved	conserved
PHB2	0.650052	0.352558	0.40081	exp	exp	exp	conserved	conserved
RPN1	0.666667	0.652093	0.48583	exp	exp	exp	conserved	conserved
AGFG1	0.128764	0.0688372	0.184211	exp	exp	exp	conserved	conserved
LPCAT3	0.235376	0.12	0.182186	exp	exp	exp	conserved	conserved
RPS6KC1	0.0737279	0.0334884	0.034413	exp	not detected	other	loss	loss
CA10	0.00623053	0.00186047	0.00809717	other	not detected	other	not detected	not detected
LGMN	0.539633	0.323721	0.159919	exp	exp	exp	conserved	conserved
PROX1	0.325372	0.182326	0.319838	exp	exp	exp	conserved	conserved
CLK4	0.086189	0.0893023	0.360324	exp	exp	exp	conserved	conserved
CLCN3	0.326064	0.23907	0.582996	exp	exp	exp	conserved	conserved
SMYD2	0.146071	0.0539535	0.238866	exp	exp	exp	conserved	conserved
ANTXR1	0.00276912	0.012093	0.00202429	not detected	not detected	not detected	not detected	not detected
INPP5F	0.182416	0.0111628	0.244939	exp	not detected	exp	loss	conserved
CLIP2	0.0536518	0.0223256	0.0303644	exp	not detected	not detected	loss	loss
ZNF354A	0.0820353	0.0874419	0.0182186	exp	exp	not detected	conserved	loss
CHPT1	0.198685	0.111628	0.0769231	exp	exp	exp	conserved	conserved
ASRGL1	0.312565	0.15814	0.0931174	exp	exp	exp	conserved	conserved
GNPTAB	0.106265	0.0362791	0.0202429	exp	other	not detected	loss	loss
RC3H1	0.0820353	0.0427907	0.0951417	exp	other	exp	loss	conserved
ARFRP1	0.277605	0.106977	0.261134	exp	exp	exp	conserved	conserved
PGD	0.349602	0.00465116	0.119433	exp	not detected	exp	loss	conserved
DRAM1	0.0571132	0.0027907	0	exp	not detected	not detected	loss	loss
RP4-583P15.15	0.00138456	0.169302	0.0769231	not detected	exp	exp	gain	gain
ZBTB46	0.0179993	0.00837209	0.00202429	not detected	not detected	not detected	not detected	not detected
RABGAP1L	0.340256	0.254884	0.273279	exp	exp	exp	conserved	conserved
ZNF354B	0.0377293	0.0251163	0.0101215	other	not detected	not detected	not detected	not detected
C4orf27	0.410177	0.271628	0.277328	exp	exp	exp	conserved	conserved
CFLAR	0.325026	0.592558	0.202429	exp	exp	exp	conserved	conserved
TACSTD2	0.0484597	0.015814	0	other	not detected	not detected	not detected	not detected
USP11	0.387677	0.244651	0.105263	exp	exp	exp	conserved	conserved
APITD1	0.377293	0.0539535	0.111336	exp	exp	exp	conserved	conserved
MYSM1	0.0823814	0.0455814	0.228745	exp	other	exp	loss	conserved
MFAP3L	0.00830737	0.00372093	0.0121457	not detected	not detected	not detected	not detected	not detected
GOLGA5	0.201108	0.0232558	0.0991903	exp	not detected	exp	loss	conserved
ACAD9	0.127726	0.0530233	0.0465587	exp	exp	other	conserved	loss
GTF2IRD1	0.0792662	0.0483721	0.0728745	exp	other	exp	loss	conserved
ZFP2	0.00588439	0.0855814	0.00202429	not detected	exp	not detected	gain	not detected
CCDC53	0.590862	0.421395	0.325911	exp	exp	exp	conserved	conserved
MCMBP	0.151956	0.0539535	0.103239	exp	exp	exp	conserved	conserved
AHNAK	0.0179993	0.000930233	0.00607287	other	not detected	not detected	not detected	not detected
NUP37	0.129457	0.0893023	0.0404858	exp	exp	other	conserved	loss
CYHR1	0.410869	0.16	0.338057	exp	exp	exp	conserved	conserved
PARPBP	0.00623053	0.00465116	0.00202429	not detected	not detected	not detected	not detected	not detected
ALDOA	0.986154	0.794419	0.923077	exp	exp	exp	conserved	conserved
PEX14	0.125303	0.0688372	0.182186	exp	exp	exp	conserved	conserved
DFFA	0.346833	0.11814	0.062753	exp	exp	exp	conserved	conserved
PHLDB3	0.187954	0.0539535	0.0222672	exp	exp	not detected	conserved	loss
MIR3654	0.00103842	0.0334884	0.0587045	not detected	not detected	exp	not detected	gain
EEF1G	0.258913	0.973953	0.965587	exp	exp	exp	conserved	conserved
ZNF575	0.0287297	0.0548837	0.00202429	not detected	exp	not detected	gain	not detected
ETHE1	0.452752	0.135814	0.0607287	exp	exp	exp	conserved	conserved
ZNF354C	0.0107304	0.055814	0.0121457	not detected	exp	not detected	gain	not detected
SEC23IP	0.179647	0.00744186	0.105263	exp	not detected	exp	loss	conserved
KIFC2	0.0380755	0.027907	0.01417	other	not detected	not detected	not detected	not detected
ARAF	0.273451	0.140465	0.491903	exp	exp	exp	conserved	conserved
TIMP1	0.987193	0.407442	0.0222672	exp	exp	not detected	conserved	loss
SYN1	0.216684	0.0855814	0.153846	exp	exp	exp	conserved	conserved
PPAPDC1A	0.026999	0.0027907	0.00202429	not detected	not detected	not detected	not detected	not detected
NFU1	0.723088	0.422326	0.287449	exp	exp	exp	conserved	conserved
TOM1L1	0.273797	0.106047	0.0506073	exp	exp	exp	conserved	conserved
COX11	0.548287	0.23907	0.0708502	exp	exp	exp	conserved	conserved
WDR11	0.11838	0.000930233	0.0789474	exp	not detected	exp	loss	conserved
STXBP4	0.0747664	0.0055814	0.0607287	exp	not detected	exp	loss	conserved
AMICA1	0.00103842	0.00372093	0	not detected	not detected	not detected	not detected	not detected
ITGB1	0.882312	0.472558	0.417004	exp	exp	exp	conserved	conserved
CASZ1	0.0944964	0	0.301619	exp	not detected	exp	loss	conserved
UBR7	0.091035	0.0325581	0.0688259	exp	other	exp	loss	conserved
GALNTL6	0.000692281	0.0223256	0	not detected	not detected	not detected	not detected	not detected
MTA2	0.0391139	0.12	0.0850202	not detected	exp	exp	gain	gain
TMEM33	0.413292	0.195349	0.285425	exp	exp	exp	conserved	conserved
AAK1	0.371755	0.00651163	0.226721	exp	not detected	exp	loss	conserved
ANXA4	0.447214	0.511628	0.580972	exp	exp	exp	conserved	conserved
IRGQ	0.14261	0.0837209	0.0587045	exp	exp	exp	conserved	conserved
MPZL3	0.0605746	0.0288372	0.0182186	exp	not detected	other	loss	loss
FGGY	0.22776	0.0818605	0.151822	exp	exp	exp	conserved	conserved
ISY1	0.255106	0.301395	0.0991903	exp	exp	exp	conserved	conserved
GALNT7	0.0678435	0.055814	0.0384615	exp	exp	other	conserved	loss
GPT	0.00138456	0.306977	0.125506	not detected	exp	exp	gain	gain
ELK1	0.0976116	0.216744	0.0263158	exp	exp	not detected	conserved	loss
SLC30A9	0.367601	0.23814	0.228745	exp	exp	exp	conserved	conserved
UXT	0.900658	0.301395	0.194332	exp	exp	exp	conserved	conserved
HMGB2	0.17307	0.0995349	0.495951	exp	exp	exp	conserved	conserved
ZNF428	0.86812	0.364651	0.0910931	exp	exp	exp	conserved	conserved
PPP4C	0.726549	0.251163	0.311741	exp	exp	exp	conserved	conserved
NRP1	0.172378	0.00372093	0.0121457	exp	not detected	not detected	loss	loss
EML3	0.108688	0.0623256	0.034413	exp	exp	not detected	conserved	loss
ROM1	0.152648	0.124651	0.117409	exp	exp	exp	conserved	conserved
SAP30	0.121495	0.0269767	0.0708502	exp	not detected	exp	loss	conserved
HOOK1	0.37487	0.0260465	0.279352	exp	not detected	exp	loss	conserved
CADM4	0.132572	0.0409302	0.0121457	exp	other	not detected	loss	loss
CNBP	0.888543	0.694884	0.817814	exp	exp	exp	conserved	conserved
C1R	0.0117688	0.244651	0.0303644	not detected	exp	not detected	gain	not detected
VPS52	0.123226	0.0632558	0.0748988	exp	exp	exp	conserved	conserved
C1RL	0.0868813	0.0176744	0.0161943	exp	not detected	other	loss	loss
HLF	0.0598823	0.0939535	0.151822	exp	exp	exp	conserved	conserved
MFSD3	0.303911	0.0902326	0.0121457	exp	exp	not detected	conserved	loss
PLAUR	0.324334	0.00837209	0	exp	other	not detected	loss	loss
ZNF182	0.0287297	0.0139535	0.00607287	not detected	not detected	not detected	not detected	not detected
TBX6	0.0103842	0.052093	0	not detected	exp	not detected	gain	not detected
CYP2J2	0.00761509	0.0734884	0	not detected	exp	not detected	gain	not detected
MMD	0.155071	0.0325581	0.0890688	exp	not detected	exp	loss	conserved
YPEL3	0.396331	0.426977	0.791498	exp	exp	exp	conserved	conserved
COPG1	0.358948	0.00837209	0.473684	exp	not detected	exp	loss	conserved
GMCL1	0.217376	0.0167442	0.0384615	exp	not detected	other	loss	loss
B3GAT3	0.638283	0.273488	0.244939	exp	exp	exp	conserved	conserved
RECQL4	0.00415369	0.00465116	0.00404858	not detected	not detected	not detected	not detected	not detected
ATP5L	0.983731	0.72093	0.00202429	exp	exp	not detected	conserved	loss
IFT46	0.209761	0.229767	0.133603	exp	exp	exp	conserved	conserved
PCTP	0.0751125	0.0195349	0.0161943	exp	not detected	other	loss	loss
UBE4A	0.275182	0.510698	0.0526316	exp	exp	exp	conserved	conserved
ARCN1	0.453098	0.294884	0.342105	exp	exp	exp	conserved	conserved
TMEM25	0.220145	0.0102326	0.0425101	exp	not detected	not detected	loss	loss
KMT2A	0.362409	0.055814	0.346154	exp	exp	exp	conserved	conserved
NFIA	0.13188	0.0251163	0.0748988	exp	not detected	exp	loss	conserved
MXD1	0.0643821	0.0548837	0.107287	exp	exp	exp	conserved	conserved
SNRNP27	0.583939	0.134884	0.437247	exp	exp	exp	conserved	conserved
FAN1	0.0699204	0.0502326	0.0323887	exp	exp	not detected	conserved	loss
TNK2	0.115957	0.0316279	0.0384615	exp	other	other	loss	loss
GBGT1	0.0218069	0.0465116	0	not detected	other	not detected	not detected	not detected
TFPT	0.283143	0.146047	0.121457	exp	exp	exp	conserved	conserved
SURF2	0.495327	0.197209	0.125506	exp	exp	exp	conserved	conserved
TJP1	0.468328	0.0790698	0.180162	exp	exp	exp	conserved	conserved
RPS9	0.998962	0.993488	0.997976	exp	exp	exp	conserved	conserved
DOHH	0.353756	0.131163	0.378543	exp	exp	exp	conserved	conserved
DGCR6	0.191416	0.581395	0.281377	exp	exp	exp	conserved	conserved
RYBP	0.351679	0.147907	0.178138	exp	exp	exp	conserved	conserved
MBOAT7	0.344064	0.102326	0.196356	exp	exp	exp	conserved	conserved
CXADR	0.332641	0.569302	0.11336	exp	exp	exp	conserved	conserved
VARS2	0.0422291	0.024186	0.0283401	other	not detected	not detected	not detected	not detected
NUPL2	0.263413	0.0325581	0.0283401	exp	other	not detected	loss	loss
VPS25	0.668051	0.500465	0.0364372	exp	exp	other	conserved	loss
TSEN34	0.563863	0.211163	0.540486	exp	exp	exp	conserved	conserved
LENG1	0.400138	0.095814	0.0566802	exp	exp	exp	conserved	conserved
PRODH	0.000346141	0.0130233	0	not detected	not detected	not detected	not detected	not detected
DCTN5	0.172724	0.256744	0.117409	exp	exp	exp	conserved	conserved
LEMD3	0.0882658	0.0790698	0.0263158	exp	exp	other	conserved	loss
CAPN2	0.45379	0.00186047	0.149798	exp	not detected	exp	loss	conserved
C11orf1	0.402561	0.234419	0	exp	exp	not detected	conserved	loss
DCAF8-1	0.000346141	0.466977	0.374494	not detected	exp	exp	gain	gain
FDXACB1	0.0436137	0.00837209	0.0323887	other	not detected	not detected	not detected	not detected
LRRFIP1	0.665974	0.111628	0.0323887	exp	exp	other	conserved	loss
ST3GAL2	0.121841	0.0474419	0.0161943	exp	other	not detected	loss	loss
BLZF1	0.14884	0.0623256	0.119433	exp	exp	exp	conserved	conserved
IRF5	0.00761509	0.00837209	0	not detected	not detected	not detected	not detected	not detected
NUB1	0.334718	0.223256	0.251012	exp	exp	exp	conserved	conserved
ZNF25	0.0875736	0.0995349	0.115385	exp	exp	exp	conserved	conserved
KBTBD3	0.220838	0.08	0.107287	exp	exp	exp	conserved	conserved
AASDHPPT	0.225337	0.185116	0.143725	exp	exp	exp	conserved	conserved
ZNF16	0.0896504	0.0418605	0	exp	other	not detected	loss	loss
ALG3	0.398408	0.116279	0.0283401	exp	exp	other	conserved	loss
TBC1D30	0.108342	0.0251163	0.0242915	exp	not detected	other	loss	loss
DPT	0.00346141	0	0	not detected	not detected	not detected	not detected	not detected
PRICKLE4	0.0328834	0.792558	0	not detected	exp	not detected	gain	not detected
UBE3C	0.168917	0.0204651	0.0607287	exp	not detected	exp	loss	conserved
NCAPH	0	0	0	not detected	not detected	not detected	not detected	not detected
SLC9A1	0.049152	0.0204651	0.0121457	other	not detected	other	not detected	not detected
UXS1	0.199377	0.276279	0.0647773	exp	exp	exp	conserved	conserved
AGPAT4	0.174801	0.00837209	0.323887	exp	not detected	exp	loss	conserved
TAF1B	0.100381	0.0883721	0.0668016	exp	exp	exp	conserved	conserved
PTPRZ1	0.0128072	0.0195349	0.251012	not detected	not detected	exp	not detected	gain
STX16	0.242991	0.0827907	0.334008	exp	exp	exp	conserved	conserved
NOM1	0.0938041	0.0297674	0.0890688	exp	not detected	exp	loss	conserved
CEPT1	0.133956	0.092093	0.0708502	exp	exp	exp	conserved	conserved
WHAMM	0.246106	0.0753488	0.0850202	exp	exp	exp	conserved	conserved
HPRT1	0.594669	0.229767	0.694332	exp	exp	exp	conserved	conserved
KIAA0825	0.00969193	0.012093	0.0242915	not detected	not detected	not detected	not detected	not detected
NINJ1	0.197646	0.0186047	0.651822	exp	not detected	exp	loss	conserved
PTGDR	0.000346141	0.0148837	0	not detected	not detected	not detected	not detected	not detected
SLCO4C1	0.0152302	0.00651163	0.00202429	not detected	not detected	not detected	not detected	not detected
ASB7	0.0384216	0.0474419	0.0303644	not detected	other	other	not detected	not detected
POMGNT1	0.367601	0.132093	0.109312	exp	exp	exp	conserved	conserved
XPR1	0.333333	0.0548837	0.143725	exp	exp	exp	conserved	conserved
EIF2D	0.146764	0.0995349	0.125506	exp	exp	exp	conserved	conserved
LURAP1	0.0145379	0.0325581	0.121457	not detected	not detected	exp	not detected	gain
C12orf23	0.379716	0.367442	0.263158	exp	exp	exp	conserved	conserved
TTC18	0.0463828	0.0027907	0.00202429	other	not detected	not detected	not detected	not detected
MTERFD3	0.1973	0.0493023	0.0222672	exp	other	not detected	loss	loss
CDK17	0.0384216	0.000930233	0.0526316	not detected	not detected	exp	not detected	gain
PRRC2B	0.419522	0.231628	0.315789	exp	exp	exp	conserved	conserved
LLGL2	0.442714	0.00744186	0.161943	exp	not detected	exp	loss	conserved
TMCC1	0.143648	0.0390698	0.111336	exp	not detected	exp	loss	conserved
C6orf222	0.00138456	0.00837209	0.125506	not detected	not detected	exp	not detected	gain
RBM17	0.493943	0.16186	0.238866	exp	exp	exp	conserved	conserved
C1orf172	0.249567	0.214884	0.119433	exp	exp	exp	conserved	conserved
ZNF740	0.0384216	0.027907	0.0789474	not detected	other	exp	not detected	gain
CD9	0.85739	0.322791	0.0384615	exp	exp	other	conserved	loss
ENDOV	0.373486	0.0055814	0.0587045	exp	not detected	exp	loss	conserved
DTD2	0.0913811	0.124651	0.139676	exp	exp	exp	conserved	conserved
NUCKS1	0.893389	0.836279	0.42915	exp	exp	exp	conserved	conserved
ANP32A	0.572516	0.340465	0.576923	exp	exp	exp	conserved	conserved
C1orf115	0.0339218	0.0027907	0	not detected	not detected	not detected	not detected	not detected
BTG2	0.764624	0.579535	0.97166	exp	exp	exp	conserved	conserved
SLC45A3	0.0124611	0.0055814	0	other	not detected	not detected	not detected	not detected
MAP3K5	0.0481135	0.0530233	0.0303644	other	exp	other	gain	not detected
TXNL4B	0.0778816	0.0567442	0.0222672	exp	exp	not detected	conserved	loss
COPS6	0.803738	0.4	0.293522	exp	exp	exp	conserved	conserved
CLDND1	0.356179	0.374884	0.331984	exp	exp	exp	conserved	conserved
TSC22D3	0.142264	0.0167442	0.153846	exp	not detected	exp	loss	conserved
IQSEC2	0.0249221	0.0288372	0.0121457	not detected	other	not detected	not detected	not detected
ZNF217	0.0110765	0.00651163	0.0202429	not detected	not detected	not detected	not detected	not detected
SPR	0.396331	0.162791	0.364372	exp	exp	exp	conserved	conserved
FAM175A	0.0584978	0.0576744	0.01417	exp	exp	not detected	conserved	loss
POU2F1	0.144687	0.055814	0.0991903	exp	exp	exp	conserved	conserved
MARK1	0.207684	0.0418605	0.0283401	exp	other	other	loss	loss
ASH1L	0.534441	0.191628	0.346154	exp	exp	exp	conserved	conserved
MRPS18C	0.73001	0.409302	0.301619	exp	exp	exp	conserved	conserved
POLR2J3	0.479751	0.635349	0.362348	exp	exp	exp	conserved	conserved
DHX38	0.149533	0.0232558	0.0526316	exp	other	exp	loss	conserved
CCDC104	0.840775	0.477209	0.603239	exp	exp	exp	conserved	conserved
TSPAN12	0.194531	0.0288372	0.273279	exp	other	exp	loss	conserved
PNKD	0.626168	0.138605	0.410931	exp	exp	exp	conserved	conserved
HP	0	0.0334884	0	not detected	not detected	not detected	not detected	not detected
PRMT1	0.836968	0.603721	0.520243	exp	exp	exp	conserved	conserved
STK17B	0.00346141	0.00372093	0.00202429	not detected	not detected	not detected	not detected	not detected
ITFG1	0.455521	0.417674	0.366397	exp	exp	exp	conserved	conserved
BRSK2	0.0342679	0.0613953	0.00404858	other	exp	other	gain	not detected
MDFI	0.0401523	0.0027907	0	not detected	not detected	not detected	not detected	not detected
ELK4	0.104534	0.0260465	0.0526316	exp	not detected	exp	loss	conserved
RAP2C	0.0553825	0.0251163	0.0182186	exp	other	not detected	loss	loss
PSME4	0.202492	0.0306977	0.107287	exp	other	exp	loss	conserved
SNRNP200	0.417099	0.171163	0.194332	exp	exp	exp	conserved	conserved
FASTK	0.612669	0.133953	0.194332	exp	exp	exp	conserved	conserved
ACYP2	0.582555	0.60093	0.12753	exp	exp	exp	conserved	conserved
NR2F1	0.00311526	0	0	not detected	not detected	not detected	not detected	not detected
AK9	0.151956	0	0.00202429	exp	not detected	not detected	loss	loss
TP53I13	0.180339	0.388837	0.224696	exp	exp	exp	conserved	conserved
FPGS	0.209069	0.0483721	0.0506073	exp	not detected	exp	loss	conserved
LMBR1	0.118726	0.0930233	0.0526316	exp	exp	exp	conserved	conserved
SLC35F2	0.0117688	0.0344186	0	not detected	not detected	not detected	not detected	not detected
SERGEF	0.390447	0.0865116	0.0728745	exp	exp	exp	conserved	conserved
OXSR1	0.119072	0.0586047	0.0587045	exp	exp	exp	conserved	conserved
HMGXB4	0.328834	0.0855814	0.0748988	exp	exp	exp	conserved	conserved
RHBDF1	0.0017307	0.00186047	0.0101215	not detected	not detected	not detected	not detected	not detected
PNRC1	0.598131	0.629767	0.718623	exp	exp	exp	conserved	conserved
DHX16	0.157494	0.04	0.0425101	exp	not detected	other	loss	loss
FKBP3	0.713049	0.449302	0.5	exp	exp	exp	conserved	conserved
MPND	0.117688	0.0446512	0.220648	exp	other	exp	loss	conserved
PCDHA13	0.00103842	0.0027907	0	not detected	not detected	not detected	not detected	not detected
HIPK3	0.212184	0.2	0.200405	exp	exp	exp	conserved	conserved
MED17	0.173763	0.0567442	0.0425101	exp	exp	not detected	conserved	loss
MED1	0.137764	0.144186	0.105263	exp	exp	exp	conserved	conserved
JMJD6	0.359986	0.0669767	0.238866	exp	exp	exp	conserved	conserved
SACM1L	0.139495	0.129302	0.135628	exp	exp	exp	conserved	conserved
NOA1	0.121841	0.0297674	0.0425101	exp	not detected	other	loss	loss
FOLR3	0.00588439	0.412093	0	not detected	exp	not detected	gain	not detected
TPGS1	0.542402	0.226977	0.285425	exp	exp	exp	conserved	conserved
EIF2S3	0.255452	0.388837	0.109312	exp	exp	exp	conserved	conserved
MADCAM1	0.00726895	0.0027907	0	not detected	not detected	not detected	not detected	not detected
PLEKHF1	0.00207684	0	0.00607287	not detected	not detected	not detected	not detected	not detected
MTMR14	0.146417	0.0827907	0.0445344	exp	exp	other	conserved	loss
DHX8	0.0948425	0.00465116	0.0587045	exp	not detected	exp	loss	conserved
OXA1L	0.363101	0.32	0.168016	exp	exp	exp	conserved	conserved
YME1L1	0.490481	0.19907	0.228745	exp	exp	exp	conserved	conserved
ALDH7A1	0.121495	0.105116	0.111336	exp	exp	exp	conserved	conserved
NRSN2	0.336102	0.0418605	0	exp	not detected	not detected	loss	loss
MAP2K4	0.181378	0.0660465	0.105263	exp	exp	exp	conserved	conserved
RPS6KA5	0.0273451	0.0409302	0.0101215	other	other	not detected	not detected	not detected
RAB39A	0.0294219	0.052093	0.00202429	not detected	exp	not detected	gain	not detected
PPP1R2	0.613015	0.503256	0.601215	exp	exp	exp	conserved	conserved
RAI1	0.124264	0.0632558	0.11336	exp	exp	exp	conserved	conserved
PCDHA9	0.00657667	0.00186047	0.00404858	not detected	not detected	not detected	not detected	not detected
RTN4RL1	0.0117688	0.0651163	0.101215	not detected	exp	exp	gain	gain
PPP4R2	0.404984	0.272558	0.214575	exp	exp	exp	conserved	conserved
ZFX	0.132572	0.067907	0.0850202	exp	exp	exp	conserved	conserved
ASPH	0.529941	0.0930233	0.402834	exp	exp	exp	conserved	conserved
AOAH	0.000346141	0.0232558	0	not detected	not detected	not detected	not detected	not detected
FBXL20	0.0166147	0.0269767	0.0425101	not detected	other	other	not detected	not detected
ADAMTS10	0	0.0055814	0	not detected	not detected	not detected	not detected	not detected
ZNF236	0.0754586	0.0344186	0.0222672	exp	not detected	not detected	loss	loss
MMP23B	0.00311526	0	0	not detected	not detected	not detected	not detected	not detected
RRAGA	0.647975	0.00186047	0.360324	exp	not detected	exp	loss	conserved
HERC2	0.263067	0.0195349	0.147773	exp	not detected	exp	loss	conserved
POLD2	0.579093	0.100465	0.101215	exp	exp	exp	conserved	conserved
SLC25A45	0.133956	0.0055814	0	exp	not detected	not detected	loss	loss
C19orf77	0.117688	0.0511628	0.0303644	exp	exp	other	conserved	loss
OPA3	0.232953	0.0697674	0.178138	exp	exp	exp	conserved	conserved
NAPG	0.298027	0.0986047	0.131579	exp	exp	exp	conserved	conserved
IGSF21	0.0263067	0	0.00404858	other	not detected	other	not detected	not detected
LSM10	0.643475	0.00372093	0.0910931	exp	not detected	exp	loss	conserved
GPR4	0	0.00930233	0	not detected	not detected	not detected	not detected	not detected
RYK	0.0571132	0.00744186	0.0910931	exp	not detected	exp	loss	conserved
ETV4	0.0186916	0.0027907	0	not detected	not detected	not detected	not detected	not detected
C17orf70	0.0626514	0.0669767	0.119433	exp	exp	exp	conserved	conserved
RLN2	0.0851506	0.00372093	0	exp	not detected	not detected	loss	loss
PREP	0.0657667	0.0753488	0.0121457	exp	exp	not detected	conserved	loss
MYCBP2	0.466597	0.0911628	0.44332	exp	exp	exp	conserved	conserved
PCDHA11	0.0017307	0.251163	0	not detected	exp	not detected	gain	not detected
EEF1D	0.900312	0.71907	0.791498	exp	exp	exp	conserved	conserved
LIMD1	0.046729	0.0334884	0.291498	other	other	exp	not detected	gain
MRPS36	0.671513	0.36	0.336032	exp	exp	exp	conserved	conserved
TENM2	0.128764	0.0148837	0.0647773	exp	not detected	exp	loss	conserved
RSG1	0.0557286	0.0446512	0	exp	other	not detected	loss	loss
MFSD2A	0.119072	0.0055814	0	exp	not detected	not detected	loss	loss
VEGFB	0.342679	0.106047	0.117409	exp	exp	exp	conserved	conserved
JMJD8	0.288335	0.28	0.163968	exp	exp	exp	conserved	conserved
MCUR1	0.552786	0.0772093	0.184211	exp	exp	exp	conserved	conserved
RTN4	0.982347	0.693953	0.530364	exp	exp	exp	conserved	conserved
FBXO42	0.0806507	0.0027907	0.0668016	exp	not detected	exp	loss	conserved
CDC34	0.391485	0.0465116	0	exp	other	not detected	loss	loss
GGT5	0.00346141	0.000930233	0	not detected	not detected	not detected	not detected	not detected
NFKB1	0.118726	0.0306977	0.192308	exp	other	exp	loss	conserved
GPS2	0.222915	0.24	0.206478	exp	exp	exp	conserved	conserved
ZFP36L1	0.129803	0.0176744	0.0222672	exp	not detected	not detected	loss	loss
C4orf48	0.94704	0.246512	0.360324	exp	exp	exp	conserved	conserved
C11orf54	0.145033	0.0660465	0.0809717	exp	exp	exp	conserved	conserved
CPNE5	0	0.0130233	0.0526316	not detected	other	exp	not detected	gain
AMOTL2	0.00380755	0.0186047	0.0688259	not detected	other	exp	not detected	gain
TIMM10	0.490827	0.368372	0.133603	exp	exp	exp	conserved	conserved
SRSF12	0.0820353	0.0660465	0.00607287	exp	exp	not detected	conserved	loss
COL5A3	0.000692281	0.00744186	0	not detected	not detected	not detected	not detected	not detected
NPRL3	0.193839	0.101395	0.0425101	exp	exp	other	conserved	loss
CD72	0.145379	0.00186047	0.00607287	exp	not detected	not detected	loss	loss
IFT88	0.194185	0.0744186	0.123482	exp	exp	exp	conserved	conserved
NCOA7	0.45829	0.428837	0.291498	exp	exp	exp	conserved	conserved
FAM49A	0.0145379	0.0734884	0.00202429	not detected	exp	not detected	gain	not detected
SSTR5	0.0308065	0.055814	0	other	exp	not detected	gain	not detected
PTGES3L	0.0384216	0.0334884	0.0182186	not detected	not detected	not detected	not detected	not detected
TMEM53	0.244375	0.103256	0.111336	exp	exp	exp	conserved	conserved
TMCO4	0.0533056	0	0.00607287	exp	not detected	not detected	loss	loss
C8orf47	0.219799	0.00651163	0.062753	exp	not detected	exp	loss	conserved
GTPBP3	0.0681897	0.110698	0.0404858	exp	exp	other	conserved	loss
ERICH1	0.258221	0.0502326	0.117409	exp	exp	exp	conserved	conserved
TEAD1	0.332641	0.100465	0.0668016	exp	exp	exp	conserved	conserved
TESK1	0.231568	0.0781395	0.109312	exp	exp	exp	conserved	conserved
CSNK1E	0.270336	0.183256	0.220648	exp	exp	exp	conserved	conserved
RNF220	0.343718	0.0753488	0.147773	exp	exp	exp	conserved	conserved
SYNGR1	0.0730357	0.262326	0.0910931	exp	exp	exp	conserved	conserved
GMNN	0.125995	0.141395	0.0566802	exp	exp	exp	conserved	conserved
POMP	0.94081	0.734884	0.738866	exp	exp	exp	conserved	conserved
STUB1	0.875736	0.432558	0.684211	exp	exp	exp	conserved	conserved
SAMD5	0.387331	0	0.00404858	exp	not detected	not detected	loss	loss
AARSD1	0.149879	0.19814	0.0101215	exp	exp	not detected	conserved	loss
NAT8L	0.068882	0.0632558	0	exp	exp	not detected	conserved	loss
ALG8	0.256836	0.0204651	0.0242915	exp	not detected	not detected	loss	loss
RNF182	0.00761509	0.0167442	0.01417	not detected	not detected	other	not detected	not detected
MMS22L	0.0359986	0.0111628	0.00809717	not detected	not detected	not detected	not detected	not detected
MAP1LC3A	0.760125	0.746977	0.734818	exp	exp	exp	conserved	conserved
ICAM2	0.153686	0.0055814	0.00202429	exp	not detected	not detected	loss	loss
MPG	0.655244	0.317209	0.168016	exp	exp	exp	conserved	conserved
USP3	0.17134	0.117209	0.105263	exp	exp	exp	conserved	conserved
FAM188A	0.178955	0.109767	0.11336	exp	exp	exp	conserved	conserved
MRC2	0.00242298	0.00186047	0	not detected	not detected	not detected	not detected	not detected
EIF5A	0.908619	0.617674	0.888664	exp	exp	exp	conserved	conserved
PEX2	0.464174	0.0697674	0.145749	exp	exp	exp	conserved	conserved
TXLNA	0.274836	0.132093	0.137652	exp	exp	exp	conserved	conserved
C19orf26	0.0155763	0.0688372	0.463563	not detected	exp	exp	gain	gain
SLC6A11	0.00588439	0.0232558	0.00202429	not detected	not detected	not detected	not detected	not detected
TOM1	0.275182	0.235349	0.062753	exp	exp	exp	conserved	conserved
FBXL3	0.131533	0.126512	0.242915	exp	exp	exp	conserved	conserved
TMEM175	0.22153	0.0753488	0.0465587	exp	exp	other	conserved	loss
HSD17B12	0.567324	0.253023	0.285425	exp	exp	exp	conserved	conserved
TRIB3	0.105919	0.0232558	0.00607287	exp	other	other	loss	loss
UBE2L6	0.426445	0.0567442	0.168016	exp	exp	exp	conserved	conserved
BSG	0.970924	0.746047	1	exp	exp	exp	conserved	conserved
CLN5	0.371063	0.135814	0.0668016	exp	exp	exp	conserved	conserved
TMEM160	0.800623	0.386047	0.32996	exp	exp	exp	conserved	conserved
DYRK1A	0.149533	0.147907	0.0991903	exp	exp	exp	conserved	conserved
CWC27	0.427137	0.20093	0.101215	exp	exp	exp	conserved	conserved
TAF1D	0.455175	0.502326	0.119433	exp	exp	exp	conserved	conserved
FKBP2	0.993077	0.934884	0.933198	exp	exp	exp	conserved	conserved
EFNB2	0.026999	0.0176744	0.00809717	not detected	other	not detected	not detected	not detected
AFF1	0.174455	0.151628	0.0425101	exp	exp	other	conserved	loss
SPCS1	0.973001	0.916279	0.884615	exp	exp	exp	conserved	conserved
LDB2	0.00103842	0.00372093	0	other	not detected	not detected	not detected	not detected
SAE1	0.255798	0.166512	0.145749	exp	exp	exp	conserved	conserved
SDCBP2	0.136033	0.00837209	0.0222672	exp	not detected	other	loss	loss
GNL3	0.555902	0.217674	0.184211	exp	exp	exp	conserved	conserved
DNMBP	0.0159225	0.00372093	0.00404858	not detected	not detected	not detected	not detected	not detected
GRPEL2	0.0661128	0.0586047	0.11336	exp	exp	exp	conserved	conserved
UBE2G1	0.24749	0.192558	0.11336	exp	exp	exp	conserved	conserved
TAB1	0.0508827	0.138605	0.0668016	exp	exp	exp	conserved	conserved
SNX14	0.257182	0.08	0.184211	exp	exp	exp	conserved	conserved
ITGB5	0.0501904	0.111628	0.103239	exp	exp	exp	conserved	conserved
NEURL4	0.03946	0.027907	0.0283401	not detected	other	other	not detected	not detected
SLC46A3	0.108342	0.105116	0.0425101	exp	exp	other	conserved	loss
FKBP1A	0.919003	0.690233	0.825911	exp	exp	exp	conserved	conserved
NDFIP2	0.37937	0.507907	0.327935	exp	exp	exp	conserved	conserved
NEK4	0.0706127	0.0706977	0.0222672	exp	exp	not detected	conserved	loss
DNAJC28	0.0259605	0.0055814	0.00607287	not detected	not detected	not detected	not detected	not detected
ST3GAL3	0.0906888	0.0790698	0.0242915	exp	exp	other	conserved	loss
OSCP1	0.181724	0.0809302	0.147773	exp	exp	exp	conserved	conserved
ZC3H4	0.0896504	0.00186047	0.0364372	exp	not detected	other	loss	loss
ARGLU1	0.555209	0.413953	0.404858	exp	exp	exp	conserved	conserved
PLGRKT	0.46279	0.367442	0.194332	exp	exp	exp	conserved	conserved
PIGU	0.228453	0.126512	0.0951417	exp	exp	exp	conserved	conserved
IMPACT	0.161994	0.105116	0.279352	exp	exp	exp	conserved	conserved
KDR	0	0.000930233	0.00202429	not detected	not detected	not detected	not detected	not detected
SMIM4	0.543441	0.365581	0.218623	exp	exp	exp	conserved	conserved
CD83	0.0314988	0.0725581	0.062753	other	exp	exp	gain	gain
NCOA6	0.148494	0.0706977	0.0910931	exp	exp	exp	conserved	conserved
SOCS5	0.110765	0.0530233	0.048583	exp	exp	other	conserved	loss
GART	0.144341	0.00186047	0.0748988	exp	not detected	exp	loss	conserved
PBRM1	0.352025	0.172093	0.388664	exp	exp	exp	conserved	conserved
HAUS3	0.0481135	0.0437209	0.00809717	other	not detected	not detected	not detected	not detected
KIAA1731	0.0913811	0.0818605	0.0566802	exp	exp	exp	conserved	conserved
APOD	0.0117688	0.0027907	0.00607287	not detected	not detected	other	not detected	not detected
SASH1	0.0681897	0.274419	0.0303644	exp	exp	other	conserved	loss
SEMA4B	0.17757	0.0381395	0.101215	exp	not detected	exp	loss	conserved
FGFBP3	0.193146	0.0362791	0.0404858	exp	not detected	not detected	loss	loss
CDK7	0.155417	0.0381395	0.0870445	exp	other	exp	loss	conserved
BTBD7	0.175839	0.04	0.0445344	exp	other	not detected	loss	loss
SIN3B	0.0875736	0.0427907	0.512146	exp	other	exp	loss	conserved
METTL23	0.442021	0.194419	0.196356	exp	exp	exp	conserved	conserved
DROSHA	0.104881	0.0334884	0.0708502	exp	not detected	exp	loss	conserved
BTAF1	0.05919	0.0334884	0.0546559	exp	other	exp	loss	conserved
FBXL22	0.0377293	0.0167442	0.00404858	not detected	not detected	not detected	not detected	not detected
FAM65B	0.0162686	0.0344186	0.0121457	not detected	not detected	not detected	not detected	not detected
PPP1R14B	0.818622	0.287442	0.354251	exp	exp	exp	conserved	conserved
SGK1	0.0249221	0.0102326	0.0182186	other	not detected	not detected	not detected	not detected
RFX2	0.168917	0.226977	0.062753	exp	exp	exp	conserved	conserved
FAM19A5	0.00207684	0.0623256	0.0668016	not detected	exp	exp	gain	gain
TP53INP2	0.125995	0.0530233	0.334008	exp	exp	exp	conserved	conserved
CCP110	0.0906888	0.0409302	0.0445344	exp	other	other	loss	loss
TOPORS	0.229491	0.127442	0.192308	exp	exp	exp	conserved	conserved
SETD4	0.0896504	0.0316279	0.0303644	exp	not detected	not detected	loss	loss
MTHFD1L	0.091035	0.00186047	0.0445344	exp	not detected	other	loss	loss
MFSD11	0.257875	0.124651	0.117409	exp	exp	exp	conserved	conserved
PCYOX1L	0.0294219	0.0111628	0.0384615	not detected	not detected	other	not detected	not detected
NDUFB6	0.855659	0.549767	0.595142	exp	exp	exp	conserved	conserved
RBM5	0.236068	0.186047	0.319838	exp	exp	exp	conserved	conserved
MGAT3	0.0176532	0.0130233	0.097166	not detected	other	exp	not detected	gain
TPMT	0.254413	0.0474419	0.0101215	exp	not detected	not detected	loss	loss
FHAD1	0.0190377	0.0334884	0.117409	not detected	other	exp	not detected	gain
CCDC28B	0.446867	0.012093	0.125506	exp	not detected	exp	loss	conserved
SZRD1	0.542748	0.224186	0.208502	exp	exp	exp	conserved	conserved
NAPRT1	0.0983039	0.289302	0.0931174	exp	exp	exp	conserved	conserved
CERCAM	0.116996	0.0437209	0.0182186	exp	other	not detected	loss	loss
ZNF304	0.0283835	0.0167442	0.0425101	not detected	not detected	other	not detected	not detected
IQCC	0.0425753	0.0195349	0.082996	not detected	not detected	exp	not detected	gain
UBR1	0.134649	0.112558	0.103239	exp	exp	exp	conserved	conserved
PDZRN3	0.108688	0.00837209	0.00607287	exp	other	not detected	loss	loss
PPIL1	0.314642	0.247442	0.048583	exp	exp	other	conserved	loss
TNFAIP8L3	0.000346141	0.00186047	0	not detected	not detected	not detected	not detected	not detected
C6orf89	0.516788	0.16093	0.402834	exp	exp	exp	conserved	conserved
PRRT3	0.154725	0.0502326	0	exp	exp	not detected	conserved	loss
TMSB4X	0.996885	0.79907	0.921053	exp	exp	exp	conserved	conserved
CRELD1	0.397023	0.00186047	0.15587	exp	not detected	exp	loss	conserved
DPY19L4	0.100381	0.0753488	0.048583	exp	exp	other	conserved	loss
MCM3AP	0.159225	0.00930233	0.0364372	exp	not detected	not detected	loss	loss
N6AMT2	0.20803	0.583256	0.240891	exp	exp	exp	conserved	conserved
TTC7A	0.0166147	0.0325581	0.0364372	not detected	other	not detected	not detected	not detected
IL17D	0.00311526	0.0176744	0.0202429	not detected	other	not detected	not detected	not detected
PSMA2-1	0.872966	0.64093	0.761134	exp	exp	exp	conserved	conserved
SYNJ1	0.0605746	0.052093	0.15587	exp	exp	exp	conserved	conserved
CBR1	0.416407	0.211163	0.384615	exp	exp	exp	conserved	conserved
RFNG	0.0678435	0.015814	0.0708502	exp	other	exp	loss	conserved
EBAG9	0.488404	0.157209	0.137652	exp	exp	exp	conserved	conserved
PM20D2	0.10315	0.226047	0	exp	exp	not detected	conserved	loss
SNX2	0.364832	0.212093	0.338057	exp	exp	exp	conserved	conserved
PKIA	0.122534	0.170233	0.12753	exp	exp	exp	conserved	conserved
HSF2BP	0.00899965	0.177674	0	not detected	exp	not detected	gain	not detected
CORO7	0.0865351	0.064186	0.0242915	exp	exp	other	conserved	loss
USP32	0.0785739	0.0753488	0.0404858	exp	exp	other	conserved	loss
C7orf25	0.00865351	0.105116	0.0931174	not detected	exp	exp	gain	gain
STARD4	0.061613	0.0176744	0.0566802	exp	other	exp	loss	conserved
TTC9	0.17757	0.00465116	0.0647773	exp	not detected	exp	loss	conserved
KIF18A	0.00242298	0.00186047	0.0101215	not detected	not detected	not detected	not detected	not detected
NKD2	0.0110765	0.015814	0	not detected	not detected	not detected	not detected	not detected
IQCE	0.23226	0.0781395	0.062753	exp	exp	exp	conserved	conserved
GPS1	0.405331	0.265116	0.317814	exp	exp	exp	conserved	conserved
EIF2B4	0.262028	0.0883721	0.0647773	exp	exp	exp	conserved	conserved
EIF2AK1	0.437868	0.0493023	0.0789474	exp	other	exp	loss	conserved
BAI3	0.0290758	0.0753488	0.103239	not detected	exp	exp	gain	gain
CTD-2192J16.22	0.000692281	0.176744	0.109312	not detected	exp	exp	gain	gain
DHPS	0.625476	0.304186	0.151822	exp	exp	exp	conserved	conserved
C19orf12	0.111111	0.125581	0.034413	exp	exp	other	conserved	loss
SPOP	0.365178	0.117209	0.263158	exp	exp	exp	conserved	conserved
ALDH4A1	0.0138456	0.0325581	0.0283401	not detected	not detected	other	not detected	not detected
AMACR	0.0474213	0.0967442	0.0465587	other	exp	other	gain	not detected
OTUD3	0.0550363	0.0288372	0.0384615	exp	other	other	loss	loss
SHISA2	0.000692281	0.0846512	0.0384615	not detected	exp	other	gain	not detected
STT3B	0.397715	0.141395	0.121457	exp	exp	exp	conserved	conserved
EPS15L1	0.116996	0.04	0.0688259	exp	other	exp	loss	conserved
HLA-DOB	0.000692281	0.0167442	0	not detected	not detected	not detected	not detected	not detected
FRMD8	0.0969193	0.0474419	0.0222672	exp	other	not detected	loss	loss
GNAS	0.997577	0.311628	1	exp	exp	exp	conserved	conserved
AIMP2	0.306681	0.171163	0.0870445	exp	exp	exp	conserved	conserved
TCERG1	0.230876	0.0344186	0.135628	exp	other	exp	loss	conserved
RNF6	0.212184	0.0130233	0.248988	exp	not detected	exp	loss	conserved
RBM6	0.322257	0.0781395	0.178138	exp	exp	exp	conserved	conserved
TMEM115	0.283489	0.151628	0.119433	exp	exp	exp	conserved	conserved
ETFA	0.624784	0.316279	0.342105	exp	exp	exp	conserved	conserved
NKIRAS2	0.280028	0.0613953	0.115385	exp	exp	exp	conserved	conserved
CYB561D2	0.420561	0.132093	0.097166	exp	exp	exp	conserved	conserved
PDS5B	0.215646	0.0939535	0.0991903	exp	exp	exp	conserved	conserved
POFUT2	0.101765	0.255814	0.441296	exp	exp	exp	conserved	conserved
NREP	0.0899965	0.252093	0.0202429	exp	exp	other	conserved	loss
SRD5A3	0.153686	0.0344186	0.0748988	exp	other	exp	loss	conserved
CD274	0.0927657	0.0297674	0.00809717	exp	not detected	not detected	loss	loss
NPRL2	0.200415	0.216744	0.123482	exp	exp	exp	conserved	conserved
PLAGL1	0.106611	0.314419	0.0910931	exp	exp	exp	conserved	conserved
CALM2	0.991346	0.96093	0.987854	exp	exp	exp	conserved	conserved
ELMO2	0.0633437	0.0474419	0.0364372	exp	other	other	loss	loss
SYNCRIP	0.44306	0.285581	0.161943	exp	exp	exp	conserved	conserved
GPR160	0.0775355	0.645581	0.00202429	exp	exp	not detected	conserved	loss
GTF3C2	0.119765	0.0716279	0.00202429	exp	exp	not detected	conserved	loss
FAM155A	0.0629976	0.000930233	0.216599	exp	not detected	exp	loss	conserved
SREK1	0.407407	0.310698	0.311741	exp	exp	exp	conserved	conserved
WDR83OS	0.96054	0.723721	0.607287	exp	exp	exp	conserved	conserved
LAT	0.0159225	0.105116	0	not detected	exp	not detected	gain	not detected
BCR	0.174455	0.145116	0.105263	exp	exp	exp	conserved	conserved
C19orf66	0.279335	0.348837	0.184211	exp	exp	exp	conserved	conserved
DNAJC7	0.780893	0.0530233	0.321862	exp	exp	exp	conserved	conserved
EIF3J	0.645898	0.095814	0.238866	exp	exp	exp	conserved	conserved
ITSN2	0.294566	0.0883721	0.0587045	exp	exp	exp	conserved	conserved
ANGPTL6	0.00865351	0.00744186	0.0850202	not detected	not detected	exp	not detected	gain
KIAA1549L	0.0256144	0.012093	0	other	not detected	not detected	not detected	not detected
MTUS2	0.0249221	0.0176744	0.0566802	other	not detected	exp	not detected	gain
DERL2	0.56767	0.304186	0.208502	exp	exp	exp	conserved	conserved
HRSP12	0.2018	0.108837	0.220648	exp	exp	exp	conserved	conserved
PRELID1	0.950156	0.500465	0.317814	exp	exp	exp	conserved	conserved
SPG11	0.139495	0.0660465	0.0364372	exp	exp	other	conserved	loss
SCN1B	0.260298	0.0893023	0.00202429	exp	exp	other	conserved	loss
CACNA2D2	0.202838	0.149767	0.139676	exp	exp	exp	conserved	conserved
NPLOC4	0.195569	0.0586047	0.0647773	exp	exp	exp	conserved	conserved
FFAR3	0.0017307	0.000930233	0	not detected	not detected	other	not detected	not detected
RBCK1	0.591554	0.12186	0.234818	exp	exp	exp	conserved	conserved
WDR83	0.172378	0.142326	0.165992	exp	exp	exp	conserved	conserved
FAM169A	0.0505365	0.15814	0.0526316	exp	exp	exp	conserved	conserved
EBF4	0.0124611	0.0148837	0	not detected	not detected	not detected	not detected	not detected
NT5DC2	0.120803	0.125581	0.178138	exp	exp	exp	conserved	conserved
PFN1	0.982001	0.482791	0.811741	exp	exp	exp	conserved	conserved
LY6E	0.285566	0	0.740891	exp	not detected	exp	loss	conserved
MIS12	0.177224	0.259535	0.048583	exp	exp	other	conserved	loss
ENO3	0.00969193	0.012093	0.0364372	not detected	not detected	other	not detected	not detected
MXD3	0.0162686	0.0167442	0.00202429	not detected	not detected	not detected	not detected	not detected
PPP2R3B	0.0339218	0.0576744	0.0748988	not detected	exp	exp	gain	gain
CD44	0.296296	0.0195349	0.246964	exp	not detected	exp	loss	conserved
ARHGAP44	0.143994	0.00651163	0.0465587	exp	not detected	other	loss	loss
CNP	0.539633	0.218605	0.0870445	exp	exp	exp	conserved	conserved
RBP2	0.000346141	0.00465116	0.00607287	not detected	not detected	not detected	not detected	not detected
EXOC3	0.161301	0.0706977	0.176113	exp	exp	exp	conserved	conserved
PRDM1	0.00449983	0.000930233	0.00202429	not detected	not detected	not detected	not detected	not detected
RBP1	0.950502	0.0827907	0.0546559	exp	exp	exp	conserved	conserved
MYL7	0.00969193	0.170233	0.00404858	not detected	exp	not detected	gain	not detected
SPNS2	0.0311526	0.00930233	0.00202429	not detected	other	not detected	not detected	not detected
PDE12	0.179301	0.0502326	0.062753	exp	exp	exp	conserved	conserved
RAB24	0.11838	0.336744	0.40081	exp	exp	exp	conserved	conserved
MRPS15	0.727587	0.365581	0.263158	exp	exp	exp	conserved	conserved
SNRPN	0.240914	0.807442	0.621457	exp	exp	exp	conserved	conserved
MST1	0.0231914	0.0176744	0	not detected	not detected	not detected	not detected	not detected
HEXB	0.564555	0.0669767	0.311741	exp	exp	exp	conserved	conserved
MIEF1	0.175147	0.0697674	0.0303644	exp	exp	other	conserved	loss
UBE2J1	0.417792	0.249302	0.236842	exp	exp	exp	conserved	conserved
ME1	0.195569	0.067907	0.0850202	exp	exp	exp	conserved	conserved
NMNAT3	0.0595362	0.154419	0.0728745	exp	exp	exp	conserved	conserved
BASP1	0.0436137	0.00744186	0.303644	not detected	not detected	exp	not detected	gain
HINT3	0.179647	0.134884	0.174089	exp	exp	exp	conserved	conserved
MYBBP1A	0.0820353	0.117209	0.0870445	exp	exp	exp	conserved	conserved
GLT8D1	0.446867	0.405581	0.289474	exp	exp	exp	conserved	conserved
C10orf118	0.504673	0.218605	0.190283	exp	exp	exp	conserved	conserved
RAPGEF5	0.00242298	0.024186	0	not detected	other	not detected	not detected	not detected
MEX3D	0.0249221	0.0213953	0.00809717	not detected	other	not detected	not detected	not detected
DAPK1	0.150917	0.0455814	0.253036	exp	other	exp	loss	conserved
PTER	0.113188	0.000930233	0.00607287	exp	not detected	not detected	loss	loss
CD59	0.95154	0.313488	0.0202429	exp	exp	other	conserved	loss
DPH1	0.0145379	0.00372093	0	not detected	not detected	not detected	not detected	not detected
C11orf91	0.0110765	0.00930233	0	not detected	not detected	not detected	not detected	not detected
MLX	0.429907	0.219535	0.15587	exp	exp	exp	conserved	conserved
PSEN1	0.10765	0.0623256	0.0728745	exp	exp	exp	conserved	conserved
ZNF749	0.0238837	0.0437209	0.0161943	other	not detected	not detected	not detected	not detected
ATG5	0.299758	0.12	0.117409	exp	exp	exp	conserved	conserved
DZIP1L	0.0508827	0.0232558	0.137652	exp	other	exp	loss	conserved
YPEL4	0.00138456	0.0027907	0.168016	not detected	not detected	exp	not detected	gain
RPS19	0.996539	0.99814	0.997976	exp	exp	exp	conserved	conserved
TM6SF1	0.000346141	0.0427907	0.0263158	not detected	other	not detected	not detected	not detected
PLEKHA7	0.0145379	0.0716279	0.0425101	not detected	exp	other	gain	not detected
GLIS2	0.130149	0.0874419	0.0263158	exp	exp	other	conserved	loss
CLP1	0.0924195	0.0344186	0.034413	exp	not detected	other	loss	loss
GFM2	0.0726895	0.0316279	0.048583	exp	not detected	other	loss	loss
APEH	0.296296	0.0874419	0.097166	exp	exp	exp	conserved	conserved
CDCA5	0.00415369	0.000930233	0	not detected	not detected	not detected	not detected	not detected
NSUN5	0.234337	0.0706977	0.0283401	exp	exp	other	conserved	loss
ZFP36	0.71928	0.486512	0.694332	exp	exp	exp	conserved	conserved
PSMC3IP	0.0408446	0.0027907	0.0526316	other	not detected	exp	not detected	gain
JARID2	0.0941502	0.299535	0.129555	exp	exp	exp	conserved	conserved
SPECC1L	0.10765	0.0706977	0.149798	exp	exp	exp	conserved	conserved
EML2	0.231914	0.228837	0.226721	exp	exp	exp	conserved	conserved
SLC35E2B	0.176878	0.0865116	0.0182186	exp	exp	other	conserved	loss
STAB1	0.000692281	0.00651163	0	not detected	not detected	not detected	not detected	not detected
CSK	0.0668051	0.0995349	0.119433	exp	exp	exp	conserved	conserved
MUC13	0.0668051	0.0055814	0	exp	not detected	not detected	loss	loss
TRAPPC2P1	0.292143	0.403721	0.133603	exp	exp	exp	conserved	conserved
CPXM1	0.000346141	0	0.00202429	not detected	not detected	not detected	not detected	not detected
SLC7A1	0.260298	0.0660465	0.133603	exp	exp	exp	conserved	conserved
SIDT1	0.0238837	0.00744186	0.00607287	not detected	other	not detected	not detected	not detected
CPEB3	0.0650744	0.0809302	0.0789474	exp	exp	exp	conserved	conserved
DSN1	0.0342679	0.0111628	0.00404858	other	not detected	not detected	not detected	not detected
UBTD1	0.188647	0.0902326	0.0222672	exp	exp	other	conserved	loss
HDGFRP3	0.371409	0.274419	0.178138	exp	exp	exp	conserved	conserved
CCDC9	0.0474213	0.15814	0.0910931	other	exp	exp	gain	gain
C14orf93	0.0785739	0.0204651	0.0283401	exp	not detected	not detected	loss	loss
ZC2HC1A	0.162686	0.221395	0.184211	exp	exp	exp	conserved	conserved
DYNC2LI1	0.251298	0.0995349	0.303644	exp	exp	exp	conserved	conserved
CCNE1	0.00519211	0.0186047	0.00809717	not detected	not detected	not detected	not detected	not detected
NOL9	0.110419	0.0474419	0.0222672	exp	other	not detected	loss	loss
IL7	0.0346141	0.0232558	0.00202429	other	other	not detected	not detected	not detected
CHST8	0.152994	0.0381395	0.0647773	exp	other	exp	loss	conserved
WWC1	0.0775355	0.000930233	0.0263158	exp	not detected	other	loss	loss
UQCRC1	0.691589	0.468837	0.548583	exp	exp	exp	conserved	conserved
NDC1	0.0311526	0.00837209	0.0121457	other	not detected	not detected	not detected	not detected
VASN	0.0214607	0.0288372	0.0425101	other	not detected	other	not detected	not detected
ADORA2A	0.000692281	0.0251163	0.0202429	not detected	other	not detected	not detected	not detected
RRAGD	0.265836	0.0762791	0.123482	exp	exp	exp	conserved	conserved
TYRO3	0.00519211	0	0	not detected	not detected	not detected	not detected	not detected
HEG1	0.0155763	0.0325581	0.0850202	not detected	other	exp	not detected	gain
POP1	0.0453444	0.000930233	0.0121457	other	not detected	not detected	not detected	not detected
ELAC2	0.155417	0.0381395	0.0384615	exp	not detected	other	loss	loss
UBL3	0.471443	0.426977	0.65587	exp	exp	exp	conserved	conserved
RRP1B	0.154725	0.0753488	0.103239	exp	exp	exp	conserved	conserved
NEK6	0.00623053	0.012093	0.0101215	not detected	not detected	not detected	not detected	not detected
ATP5D	0.963655	0.28	0.850202	exp	exp	exp	conserved	conserved
CBWD5	0.236068	0.0753488	0.0708502	exp	exp	exp	conserved	conserved
NSA2	0.803392	0.825116	0.459514	exp	exp	exp	conserved	conserved
SLCO3A1	0.0913811	0.0902326	0.0890688	exp	exp	exp	conserved	conserved
KDM1B	0.0924195	0.0223256	0.01417	exp	other	not detected	loss	loss
ARF4	0.87262	0.76186	0.629555	exp	exp	exp	conserved	conserved
ENC1	0.0498442	0.0130233	0.097166	other	not detected	exp	not detected	gain
SPEF2	0.0359986	0.0167442	0	not detected	not detected	not detected	not detected	not detected
DDTL	0.00553825	0.60093	0.317814	not detected	exp	exp	gain	gain
KCTD15	0.00276912	0.00837209	0.0384615	not detected	not detected	other	not detected	not detected
REPS2	0.0186916	0.0381395	0.0161943	other	other	other	not detected	not detected
ACBD5	0.11838	0.134884	0.198381	exp	exp	exp	conserved	conserved
METTL15	0.0986501	0.00372093	0.0202429	exp	not detected	other	loss	loss
DEK	0.799931	0.488372	0.431174	exp	exp	exp	conserved	conserved
BCL2	0.00415369	0.27814	0.0668016	not detected	exp	exp	gain	gain
ERN1	0.223261	0.0186047	0.137652	exp	not detected	exp	loss	conserved
SLC4A7	0.128764	0.08	0.0850202	exp	exp	exp	conserved	conserved
TRAPPC9	0.161994	0.0027907	0.0910931	exp	not detected	exp	loss	conserved
PITRM1	0.290066	0.103256	0.0546559	exp	exp	exp	conserved	conserved
MBP	0.468328	0.12093	0.129555	exp	exp	exp	conserved	conserved
NIPAL2	0.0927657	0.000930233	0.11336	exp	not detected	exp	loss	conserved
COMMD4	0.545864	0.343256	0.232794	exp	exp	exp	conserved	conserved
ENPP4	0.211146	0.16093	0.119433	exp	exp	exp	conserved	conserved
EHD3	0.0401523	0.024186	0.0242915	not detected	not detected	other	not detected	not detected
ABHD13	0.240914	0.134884	0.0910931	exp	exp	exp	conserved	conserved
GLYR1	0.239875	0.0139535	0.230769	exp	not detected	exp	loss	conserved
TNFSF13B	0.0214607	0.00372093	0	not detected	not detected	not detected	not detected	not detected
AK1	0.811353	0.190698	0.212551	exp	exp	exp	conserved	conserved
HIBADH	0.233991	0.206512	0.370445	exp	exp	exp	conserved	conserved
CDK1	0.0017307	0.0055814	0.00202429	not detected	not detected	not detected	not detected	not detected
VSNL1	0.130841	0.0102326	0.00607287	exp	not detected	other	loss	loss
ARAP3	0.0017307	0	0	not detected	not detected	not detected	not detected	not detected
ARL3	0.862928	0.861395	0.678138	exp	exp	exp	conserved	conserved
ABCF1	0.560402	0.156279	0.279352	exp	exp	exp	conserved	conserved
EIF3I	0.843891	0.544186	0.692308	exp	exp	exp	conserved	conserved
TRPM2	0.00138456	0.00186047	0.00202429	not detected	not detected	not detected	not detected	not detected
ZNF558	0.0190377	0.0325581	0.00202429	not detected	other	not detected	not detected	not detected
CUL5	0.246452	0.0967442	0.206478	exp	exp	exp	conserved	conserved
HAUS6	0.0661128	0.0334884	0.00607287	exp	not detected	other	loss	loss
SLC12A7	0.0422291	0.0418605	0.0688259	other	other	exp	not detected	gain
ZBTB48	0.0827276	0.0325581	0.0323887	exp	not detected	other	loss	loss
LEF1	0.00276912	0	0	not detected	not detected	not detected	not detected	not detected
TMEM234	0.185877	0.00651163	0.560729	exp	not detected	exp	loss	conserved
ENPP5	0.150571	0.0418605	0.208502	exp	other	exp	loss	conserved
PFKP	0.392177	0.283721	0.115385	exp	exp	exp	conserved	conserved
LSM4	0.885427	0.429767	0.643725	exp	exp	exp	conserved	conserved
ACAT1	0.435099	0.293953	0.214575	exp	exp	exp	conserved	conserved
FAM86C1	0.0713049	0.150698	0.202429	exp	exp	exp	conserved	conserved
RIOK3	0.30495	0.195349	0.212551	exp	exp	exp	conserved	conserved
KIAA2018	0.111803	0.012093	0.0242915	exp	not detected	other	loss	loss
RSU1	0.242991	0.122791	0.218623	exp	exp	exp	conserved	conserved
USP4	0.091035	0.0567442	0.133603	exp	exp	exp	conserved	conserved
PRSS3	0.439598	0.000930233	0	exp	not detected	not detected	loss	loss
EMC3	0.660436	0.403721	0.188259	exp	exp	exp	conserved	conserved
UBN1	0.284874	0.0744186	0.269231	exp	exp	exp	conserved	conserved
EXOC2	0.088612	0.0855814	0.103239	exp	exp	exp	conserved	conserved
CDK12	0.283835	0.0967442	0.251012	exp	exp	exp	conserved	conserved
SLC12A8	0.0276912	0.00651163	0.00607287	other	not detected	not detected	not detected	not detected
CENPC	0.169955	0.0669767	0.0910931	exp	exp	exp	conserved	conserved
FOS	0.859467	0.593488	0.955466	exp	exp	exp	conserved	conserved
MYCT1	0.000346141	0.000930233	0.00404858	not detected	not detected	not detected	not detected	not detected
ZNF131	0.173763	0.193488	0.101215	exp	exp	exp	conserved	conserved
SNRNP40	0.377639	0.245581	0.123482	exp	exp	exp	conserved	conserved
ERMP1	0.0339218	0.0260465	0.0303644	other	not detected	other	not detected	not detected
MYO1C	0.207684	0.00465116	0.0647773	exp	not detected	exp	loss	conserved
ZNF205	0.155071	0.0855814	0.0263158	exp	exp	not detected	conserved	loss
PLEKHG2	0.014884	0	0	not detected	not detected	not detected	not detected	not detected
GPR108	0.420561	0.114419	0.196356	exp	exp	exp	conserved	conserved
PLCB3	0.0114226	0.000930233	0.0161943	not detected	not detected	not detected	not detected	not detected
CDC14B	0.0515749	0.16093	0.0668016	exp	exp	exp	conserved	conserved
HPN	0.164071	0.458605	0.00607287	exp	exp	not detected	conserved	loss
TEX2	0.0661128	0.000930233	0.048583	exp	not detected	other	loss	loss
FNIP2	0.349948	0.12186	0.0283401	exp	exp	other	conserved	loss
SFXN2	0.0242298	0.141395	0.285425	not detected	exp	exp	gain	gain
DDX49	0.327449	0.092093	0.133603	exp	exp	exp	conserved	conserved
TTLL11	0.0169609	0.000930233	0	not detected	not detected	not detected	not detected	not detected
PML	0.0816892	0.0130233	0.048583	exp	not detected	other	loss	loss
DDX17	0.755625	0.498605	0.279352	exp	exp	exp	conserved	conserved
MARCH5	0.272413	0.151628	0.325911	exp	exp	exp	conserved	conserved
MIDN	0.575632	0.0511628	0.133603	exp	exp	exp	conserved	conserved
CD97	0.00346141	0.0195349	0.0161943	not detected	not detected	not detected	not detected	not detected
KIAA1432	0.026999	0.0344186	0.0506073	not detected	other	exp	not detected	gain
YWHAE	0.980962	0.699535	0.912955	exp	exp	exp	conserved	conserved
MXD4	0.255798	0.0055814	0.402834	exp	not detected	exp	loss	conserved
TRMT11	0.196954	0.0706977	0.062753	exp	exp	exp	conserved	conserved
PRKCH	0.00969193	0.00651163	0	other	not detected	not detected	not detected	not detected
PREX2	0.0121149	0.000930233	0.00607287	not detected	not detected	not detected	not detected	not detected
MED4	0.514019	0.276279	0.082996	exp	exp	exp	conserved	conserved
AKAP12	0.715472	0.000930233	0	exp	not detected	not detected	loss	loss
FXYD3	0.239875	0.975814	0.360324	exp	exp	exp	conserved	conserved
PRSS35	0.00311526	0.197209	0	not detected	exp	not detected	gain	not detected
ZPBP	0.0107304	0.00465116	0.00404858	not detected	not detected	not detected	not detected	not detected
PGPEP1	0.278989	0.140465	0.109312	exp	exp	exp	conserved	conserved
DENND6A	0.0647283	0.0539535	0.0607287	exp	exp	exp	conserved	conserved
LIPG	0.0145379	0	0	not detected	not detected	not detected	not detected	not detected
HOMER3	0.0301142	0.00744186	0.00404858	not detected	not detected	not detected	not detected	not detected
CNTN3	0.01973	0.0911628	0.01417	not detected	exp	not detected	gain	not detected
NDUFA8	0.787124	0.514419	0.597166	exp	exp	exp	conserved	conserved
COPE	0.955694	0.0744186	0.831984	exp	exp	exp	conserved	conserved
DBR1	0.0695742	0.0213953	0.0688259	exp	not detected	exp	loss	conserved
KDELR3	0.0699204	0.115349	0.0850202	exp	exp	exp	conserved	conserved
CASK	0.0796123	0.0139535	0.0647773	exp	not detected	exp	loss	conserved
RPS13	0.9955	0.990698	0.997976	exp	exp	exp	conserved	conserved
URI1	0.306681	0.154419	0.275304	exp	exp	exp	conserved	conserved
FAM206A	0.0647283	0.176744	0.0445344	exp	exp	other	conserved	loss
CLPB	0.180339	0.064186	0.117409	exp	exp	exp	conserved	conserved
CYB561A3	0.256144	0.0511628	0	exp	exp	not detected	conserved	loss
ELOVL5	0.2063	0.0744186	0.222672	exp	exp	exp	conserved	conserved
HAUS5	0.0204223	0.024186	0.0182186	not detected	not detected	not detected	not detected	not detected
RBBP6	0.432676	0.105116	0.5	exp	exp	exp	conserved	conserved
CTNNAL1	0.373486	0.12186	0.11336	exp	exp	exp	conserved	conserved
ATF6B	0.433368	0.140465	0.0870445	exp	exp	exp	conserved	conserved
MBD3	0.179301	0.132093	0.3583	exp	exp	exp	conserved	conserved
FEM1B	0.200415	0.145116	0.15587	exp	exp	exp	conserved	conserved
GDF15	0.167186	0.00930233	0.00607287	exp	not detected	not detected	loss	loss
BRD1	0.0657667	0.0186047	0.0384615	exp	not detected	other	loss	loss
MFSD12	0.211492	0.0130233	0.0303644	exp	not detected	not detected	loss	loss
ZDHHC5	0.105919	0.0232558	0.0364372	exp	other	other	loss	loss
TM7SF2	0.296989	0.00930233	0.00809717	exp	not detected	not detected	loss	loss
MORN5	0.0308065	0	0.0101215	not detected	not detected	not detected	not detected	not detected
NUDT16	0.339218	0.490233	0.101215	exp	exp	exp	conserved	conserved
DST	0.73451	0.100465	0.417004	exp	exp	exp	conserved	conserved
EFHD2	0.398408	0.0130233	0.165992	exp	other	exp	loss	conserved
C3orf67	0.0314988	0.0390698	0.01417	other	other	not detected	not detected	not detected
FAM171A2	0.0134995	0.0102326	0.0101215	not detected	not detected	not detected	not detected	not detected
ZNF618	0.113188	0.191628	0.0748988	exp	exp	exp	conserved	conserved
DDAH2	0.540672	0.205581	0.0445344	exp	exp	not detected	conserved	loss
TTYH3	0.0339218	0.0595349	0.01417	not detected	exp	not detected	gain	not detected
RCAN2	0.485981	0.225116	0.117409	exp	exp	exp	conserved	conserved
SF3B5	0.934926	0.636279	0.475709	exp	exp	exp	conserved	conserved
UQCR11-1	0.966424	0.738605	0.82996	exp	exp	exp	conserved	conserved
HERC1	0.195223	0.0474419	0.226721	exp	other	exp	loss	conserved
FZR1	0.125649	0.115349	0.109312	exp	exp	exp	conserved	conserved
PPP1R10	0.297681	0.0911628	0.261134	exp	exp	exp	conserved	conserved
KCTD21	0.0318449	0.00651163	0.0202429	not detected	not detected	not detected	not detected	not detected
CLOCK	0.304258	0.209302	0.176113	exp	exp	exp	conserved	conserved
ALKBH3	0.280374	0.0716279	0.0910931	exp	exp	exp	conserved	conserved
DAK	0.128418	0.092093	0.0607287	exp	exp	exp	conserved	conserved
ATF4	0.883351	0.674419	0.746964	exp	exp	exp	conserved	conserved
GHITM	0.911388	0.487442	0.269231	exp	exp	exp	conserved	conserved
YWHAZ	0.82693	0.333023	0.467611	exp	exp	exp	conserved	conserved
LSM14A	0.461751	0.305116	0.168016	exp	exp	exp	conserved	conserved
CACNA1H	0.102111	0.141395	0.137652	exp	exp	exp	conserved	conserved
CDK8	0.0702665	0.0502326	0.384615	exp	exp	exp	conserved	conserved
TAX1BP1	0.727241	0.542326	0.57085	exp	exp	exp	conserved	conserved
MIPOL1	0.0609207	0.024186	0.0506073	exp	not detected	exp	loss	conserved
NAA50	0.327449	0.187907	0.190283	exp	exp	exp	conserved	conserved
LSS	0.0723434	0.0353488	0.0364372	exp	other	other	loss	loss
CHUK	0.130495	0.0223256	0.151822	exp	not detected	exp	loss	conserved
EIF3G	0.834545	0.737674	0.481781	exp	exp	exp	conserved	conserved
JDP2	0.0128072	0.012093	0.0101215	not detected	not detected	not detected	not detected	not detected
OXLD1	0.30945	0.217674	0.0647773	exp	exp	exp	conserved	conserved
MEIS2	0.868813	0.28093	0.706478	exp	exp	exp	conserved	conserved
CCDC137	0.180339	0.0632558	0.0546559	exp	exp	exp	conserved	conserved
CTDSPL	0.205607	0.00930233	0.153846	exp	not detected	exp	loss	conserved
LMBRD1	0.435099	0.173953	0.210526	exp	exp	exp	conserved	conserved
QDPR	0.861198	0.0669767	0.299595	exp	exp	exp	conserved	conserved
MAP3K9	0.0879197	0.00744186	0.0182186	exp	not detected	not detected	loss	loss
HMOX1	0.100381	0.0316279	0.0202429	exp	not detected	other	loss	loss
CSNK1A1	0.781931	0.567442	0.738866	exp	exp	exp	conserved	conserved
CPLX3	0.00484597	0.0288372	0.00202429	not detected	not detected	not detected	not detected	not detected
LRCH3	0.240568	0.173953	0.0668016	exp	exp	exp	conserved	conserved
AKAP13	0.364486	0.16093	0.281377	exp	exp	exp	conserved	conserved
KL	0.024576	0.00651163	0.0425101	other	not detected	other	not detected	not detected
AMBP	0.0100381	0.0288372	0.554656	other	not detected	exp	not detected	gain
MANBA	0.0834199	0.0167442	0.0465587	exp	not detected	other	loss	loss
TAF1	0.0671513	0.0595349	0.17004	exp	exp	exp	conserved	conserved
SUMF2	0.343025	0.0837209	0.048583	exp	exp	not detected	conserved	loss
SLC45A2	0.00242298	0.0186047	0.0222672	not detected	not detected	not detected	not detected	not detected
ARHGEF39	0.00484597	0.0027907	0	not detected	not detected	not detected	not detected	not detected
KLF13	0.0657667	0.0511628	0.518219	exp	exp	exp	conserved	conserved
MED19	0.471097	0.268837	0.097166	exp	exp	exp	conserved	conserved
PLVAP	0.00242298	0.0176744	0.01417	not detected	not detected	not detected	not detected	not detected
HMG20B	0.363794	0.115349	0.202429	exp	exp	exp	conserved	conserved
PPAN	0.184147	0.00186047	0.097166	exp	not detected	exp	loss	conserved
TMEM165	0.492212	0.204651	0.180162	exp	exp	exp	conserved	conserved
ANKRD2	0.000692281	0.0269767	0.00202429	not detected	other	not detected	not detected	not detected
CCDC107	0.757355	0.138605	0.366397	exp	exp	exp	conserved	conserved
KLHL8	0.11838	0.0325581	0.0364372	exp	not detected	other	loss	loss
NLE1	0.0508827	0.0744186	0.0323887	exp	exp	other	conserved	loss
CCNDBP1	0.425407	0.188837	0.236842	exp	exp	exp	conserved	conserved
ACAA2	0.571478	0.168372	0.123482	exp	exp	exp	conserved	conserved
ATXN3	0.188993	0.0427907	0.0323887	exp	other	not detected	loss	loss
ZFPL1	0.476636	0.185116	0.202429	exp	exp	exp	conserved	conserved
RPS19BP1	0.910696	0.434419	0.1417	exp	exp	exp	conserved	conserved
CDK11A	0.25026	0.0725581	0.267206	exp	exp	exp	conserved	conserved
HOGA1	0.00242298	0.190698	0.0101215	not detected	exp	not detected	gain	not detected
CA9	0.00761509	0.024186	0	not detected	not detected	not detected	not detected	not detected
JAZF1	0.227414	0.248372	0.0323887	exp	exp	not detected	conserved	loss
CTRC	0.0602285	0.00186047	0.00202429	exp	not detected	not detected	loss	loss
PI4K2A	0.0654206	0.134884	0.147773	exp	exp	exp	conserved	conserved
KATNAL1	0.107996	0.064186	0.0283401	exp	exp	other	conserved	loss
ZCCHC17	0.454136	0.411163	0.321862	exp	exp	exp	conserved	conserved
VPS51	0.578747	0.00465116	0.210526	exp	not detected	exp	loss	conserved
SLC6A6	0.208377	0.100465	0.668016	exp	exp	exp	conserved	conserved
ADM	0.247837	0.0213953	0	exp	other	not detected	loss	loss
CCDC125	0.10765	0.0651163	0.00404858	exp	exp	not detected	conserved	loss
MORN4	0.126687	0.148837	0.0242915	exp	exp	other	conserved	loss
IDE	0.0706127	0.0604651	0.103239	exp	exp	exp	conserved	conserved
PI4KA	0.218415	0.0586047	0.115385	exp	exp	exp	conserved	conserved
MYO5B	0.0931118	0.0651163	0.0425101	exp	exp	not detected	conserved	loss
KIAA0020	0.278297	0.0418605	0.0931174	exp	other	exp	loss	conserved
C5orf22	0.044306	0.00651163	0.0222672	other	not detected	other	not detected	not detected
PDK3	0.068882	0.0288372	0.082996	exp	other	exp	loss	conserved
XPO4	0.0560748	0.0260465	0.107287	exp	not detected	exp	loss	conserved
SLC26A6	0.0152302	0.0139535	0.00202429	not detected	not detected	not detected	not detected	not detected
GOLGA2	0.630668	0.507907	0.125506	exp	exp	exp	conserved	conserved
C1orf228	0.0103842	0.0502326	0	not detected	exp	not detected	gain	not detected
FBXL16	0.225684	0.129302	0.257085	exp	exp	exp	conserved	conserved
CYP39A1	0.00657667	0.0344186	0.01417	not detected	other	not detected	not detected	not detected
UBXN10	0.0242298	0.00744186	0.0890688	other	not detected	exp	not detected	gain
WDR24	0.0706127	0.00651163	0.0404858	exp	not detected	other	loss	loss
MIS18BP1	0.0896504	0.0455814	0	exp	other	not detected	loss	loss
STARD13	0.117342	0.000930233	0.0728745	exp	not detected	exp	loss	conserved
TOM1L2	0.443752	0.100465	0.0809717	exp	exp	exp	conserved	conserved
ZBTB2	0.0477674	0.0139535	0.0566802	other	not detected	exp	not detected	gain
SNAP29	0.463482	0.117209	0.0546559	exp	exp	exp	conserved	conserved
PRR24	0.132572	0.0027907	0.257085	exp	not detected	exp	loss	conserved
UBE2L3	0.884735	0.544186	0.5	exp	exp	exp	conserved	conserved
SNX24	0.142956	0.106047	0.097166	exp	exp	exp	conserved	conserved
RHOBTB1	0.0166147	0.0865116	0.0546559	other	exp	exp	gain	gain
RPS27A	0.998962	0.99907	1	exp	exp	exp	conserved	conserved
MRPL32	0.571478	0.20186	0.275304	exp	exp	exp	conserved	conserved
SERPIND1	0.0138456	0.012093	0.00202429	other	other	other	not detected	not detected
MTCH1	0.902042	0.83814	0.663968	exp	exp	exp	conserved	conserved
PIK3C2A	0.161648	0.0176744	0.157895	exp	not detected	exp	loss	conserved
ACSL6	0.0446521	0.0204651	0.0647773	other	not detected	exp	not detected	gain
MGA	0.0955348	0.0288372	0.253036	exp	not detected	exp	loss	conserved
CNOT3	0.193493	0.0790698	0.125506	exp	exp	exp	conserved	conserved
ARL16	0.480443	0.0725581	0.101215	exp	exp	exp	conserved	conserved
CNN2	0.0259605	0.0055814	0.00404858	not detected	not detected	not detected	not detected	not detected
MCM5	0.0314988	0.00372093	0.00809717	not detected	not detected	not detected	not detected	not detected
ACSS2	0.0363448	0.0167442	0.082996	other	not detected	exp	not detected	gain
PHKG1	0.000346141	0.000930233	0.00202429	not detected	not detected	not detected	not detected	not detected
SRR	0.0948425	0.0418605	0.0587045	exp	not detected	exp	loss	conserved
CAMSAP1	0.0737279	0.0483721	0.097166	exp	other	exp	loss	conserved
PAM	0.721357	0.588837	0.90081	exp	exp	exp	conserved	conserved
SMC6	0.179647	0.136744	0.611336	exp	exp	exp	conserved	conserved
TMEM138	0.282105	0.067907	0.0850202	exp	exp	exp	conserved	conserved
PPP1R1B	0.000346141	0	0	not detected	not detected	not detected	not detected	not detected
POLR2B	0.411907	0.155349	0.131579	exp	exp	exp	conserved	conserved
HGS	0.325372	0.148837	0.137652	exp	exp	exp	conserved	conserved
CLHC1	0.064036	0.0204651	0.00202429	exp	not detected	not detected	loss	loss
PPIC	0.0661128	0.0195349	0	exp	other	not detected	loss	loss
PSMB7	0.879197	0.650233	0.582996	exp	exp	exp	conserved	conserved
TSR1	0.151956	0.08	0.0647773	exp	exp	exp	conserved	conserved
PLIN2	0.101073	0.0381395	0.0910931	exp	not detected	exp	loss	conserved
YKT6	0.422291	0.413023	0.0991903	exp	exp	exp	conserved	conserved
VPS4B	0.281066	0.218605	0.202429	exp	exp	exp	conserved	conserved
BATF	0.00103842	0.0176744	0	not detected	not detected	not detected	not detected	not detected
SGSM2	0.124957	0.101395	0.0870445	exp	exp	exp	conserved	conserved
XYLB	0.00484597	0.015814	0.0121457	not detected	not detected	not detected	not detected	not detected
TMEM62	0.0609207	0.0353488	0.0445344	exp	other	other	loss	loss
SPOCK1	0.363794	0.0167442	0.382591	exp	other	exp	loss	conserved
STK3	0.11838	0.0251163	0.0587045	exp	not detected	exp	loss	conserved
ATPAF1	0.258221	0.103256	0.0668016	exp	exp	exp	conserved	conserved
CWF19L1	0.0643821	0.0455814	0.0323887	exp	other	not detected	loss	loss
MYLIP	0.306334	0.0781395	0.0182186	exp	exp	not detected	conserved	loss
C16orf62	0.128418	0.0818605	0.139676	exp	exp	exp	conserved	conserved
SH3GL3	0.0017307	0.0381395	0.00202429	not detected	other	not detected	not detected	not detected
SLITRK6	0.103496	0.000930233	0.163968	exp	other	exp	loss	conserved
ARHGAP27	0.00415369	0.04	0.00607287	not detected	not detected	not detected	not detected	not detected
FAM174B	0.392523	0.0111628	0.473684	exp	not detected	exp	loss	conserved
CAP1	0.710627	0.346977	0.048583	exp	exp	other	conserved	loss
INTS10	0.381447	0.0455814	0.0587045	exp	not detected	exp	loss	conserved
RAI2	0.208723	0.0539535	0.147773	exp	exp	exp	conserved	conserved
YDJC	0.411561	0.0651163	0.0809717	exp	exp	exp	conserved	conserved
FBXO5	0.0602285	0.0111628	0.01417	exp	not detected	not detected	loss	loss
ARL14EP	0.287643	0.162791	0.0465587	exp	exp	other	conserved	loss
ARHGEF37	0.0463828	0.024186	0	other	other	not detected	not detected	not detected
MAML2	0.0657667	0.0818605	0.0303644	exp	exp	other	conserved	loss
SLC25A27	0.0103842	0.163721	0.0121457	not detected	exp	not detected	gain	not detected
GMPR	0.0709588	0.526512	0.402834	exp	exp	exp	conserved	conserved
OTUD7A	0.00311526	0.00186047	0.00202429	not detected	not detected	not detected	not detected	not detected
MTRF1L	0.371755	0.064186	0.0323887	exp	exp	other	conserved	loss
TPPP	0.000692281	0.0186047	0.0202429	not detected	other	not detected	not detected	not detected
PDXK	0.470751	0.173953	0.107287	exp	exp	exp	conserved	conserved
CCDC116	0.0017307	0	0.00202429	not detected	not detected	not detected	not detected	not detected
TUBG1	0.443752	0.150698	0.15587	exp	exp	exp	conserved	conserved
IGFBP7	0.465213	0.163721	0.965587	exp	exp	exp	conserved	conserved
NELFE	0.673589	0.288372	0.289474	exp	exp	exp	conserved	conserved
WASF3	0.108688	0.027907	0.0202429	exp	other	not detected	loss	loss
SMG6	0.202492	0.0446512	0.117409	exp	other	exp	loss	conserved
NCKIPSD	0.15334	0.0474419	0.0263158	exp	not detected	other	loss	loss
OSBPL10	0.0595362	0.0102326	0.00202429	exp	not detected	not detected	loss	loss
CSTF1	0.159571	0.0874419	0.062753	exp	exp	exp	conserved	conserved
GEN1	0.0179993	0.0027907	0	not detected	not detected	not detected	not detected	not detected
[truncated: 10,249 more rows]

## Sheet: PP
Supplementary Table 2D: Gene expression and conservation in pancreatic PP cells
[truncated: 11,667 more rows]
