# Supplementary material for: A transcriptional cross species map of pancreatic islet cells
Source: Mol Metab. 2022 Sep 13;66:101595. doi: 10.1016/j.molmet.2022.101595 (PMC9526148; doi:10.1016/j.molmet.2022.101595)
Supplement: Supplementary_Table_3 — Enriched marker genes of endocrine cell types and their conservation. [file mmc3.xlsx]

## Sheet: alpha_human_marker_conservation
Supplementary Table 2A Conservation of human enriched marker genes in alpha cells
	Conservation of human markers Conserved: enriched marker in same cell type as human loss: detected, but not an enriched marker switch: enriched marker in different cell type than human not detected: expressed in <5% of cells of cell type		Expression of human markers in alpha cells detected: >5% of cells
	pig	mouse	pig_detected	mouse_detected
TTR	conserved	conserved	detected	detected
GCG	conserved	conserved	detected	detected
GC	switch	conserved	not detected	detected
CLU	switch	switch	detected	detected
TMEM176B	switch	loss	detected	detected
TMEM176A	switch	switch	detected	detected
FXYD5	conserved	not detected	detected	not detected
VIM	switch	switch	detected	not detected
TM4SF4	conserved	loss	detected	detected
B2M	loss	loss	detected	detected
F10	not detected	not detected	not detected	not detected
CYSTM1	loss	conserved	detected	detected
HIGD1A	switch	conserved	detected	detected
VGF	not detected	conserved	not detected	detected
MYL6	switch	loss	detected	detected
PFN1	switch	loss	detected	detected
RGS4	conserved	loss	detected	detected
CFL1	switch	loss	detected	detected
IRX2	conserved	conserved	detected	detected
PALLD	not detected	switch	not detected	not detected
ALDH1A1	switch	not detected	not detected	not detected
CRYBA2	conserved	conserved	detected	detected
IGFBP2	conserved	not detected	detected	not detected
EZR	loss	loss	detected	detected
PRSS3	not detected	not detected	not detected	not detected
PLIN3	not detected	conserved	not detected	detected
RHOC	conserved	conserved	detected	detected
ZFP36	switch	switch	detected	detected
S100A10	switch	switch	detected	detected
CD63	switch	switch	detected	detected
FAP	not detected	not detected	not detected	not detected
FXYD3	conserved	switch	detected	detected
ELL2	conserved	switch	detected	detected
GNG5	loss	loss	detected	detected
ACTB	conserved	loss	detected	detected
PTP4A3	conserved	switch	detected	detected
FABP5	not detected	switch	not detected	detected
CD36	not detected	not detected	not detected	not detected
GLS	conserved	conserved	detected	detected
SPATS2L	switch	not detected	not detected	not detected
CAPZB	switch	loss	detected	detected
TPM4	switch	switch	detected	detected
PPP2R2B	loss	conserved	detected	detected
ELF3	conserved	switch	detected	detected
LRRFIP1	conserved	switch	detected	not detected
PDK4	conserved	conserved	detected	detected
ACTG1	conserved	conserved	detected	detected
SPOCK3	switch	switch	detected	not detected
PLP2	not detected	not detected	not detected	not detected
ANXA2	loss	switch	detected	not detected
SLC7A2	conserved	conserved	detected	detected
FAM46A	conserved	switch	detected	detected
RPS6KA3	conserved	switch	detected	detected
LMCD1	not detected	switch	not detected	not detected
RHOA	loss	loss	detected	detected
ITGB1	switch	switch	detected	detected
S100A6	switch	switch	detected	not detected
ANXA4	loss	switch	detected	detected
GPC6	conserved	not detected	detected	not detected
PTP4A1	switch	loss	detected	detected
HSPB1	switch	switch	detected	not detected
HMGB3	conserved	conserved	detected	detected
SNRPB	switch	loss	detected	detected
POPDC3	not detected	not detected	not detected	not detected
SH3RF1	loss	not detected	detected	not detected
STXBP6	switch	switch	not detected	detected
ANXA10	loss	not detected	detected	not detected
CDK5RAP1	not detected	not detected	not detected	not detected
ABCB1	not detected	not detected	not detected	not detected
COTL1	switch	conserved	not detected	detected
LPP	loss	loss	detected	detected
SQRDL	not detected	switch	not detected	detected
HSBP1	conserved	loss	detected	detected
PAPPA2	conserved	conserved	detected	detected
FLRT3	not detected	not detected	not detected	not detected
STC2	not detected	not detected	not detected	not detected
PSMD8	not detected	switch	not detected	detected
EIF4A1	switch	conserved	detected	detected
TMEM54	conserved	not detected	detected	not detected
SLC40A1	conserved	loss	detected	detected
AP1S2	switch	switch	detected	detected
SSX2IP	conserved	switch	detected	detected
CD47	conserved	loss	detected	detected
RRAS2	not detected	switch	not detected	detected
C19orf77	switch	conserved	not detected	detected
CPNE3	switch	switch	detected	detected
SERPINA1	conserved	not detected	detected	not detected
PPIA	switch	loss	detected	detected
CLIC1	switch	switch	detected	detected
NUTF2	switch	loss	detected	detected
SEMA3E	conserved	conserved	detected	detected
TMEM163	conserved	switch	detected	detected
GRIA3	conserved	conserved	detected	detected
VSTM2L	conserved	switch	detected	not detected
VAMP8	loss	loss	detected	detected
GAPDH	loss	not detected	detected	not detected
CALM2	switch	conserved	detected	detected
TJP2	not detected	switch	not detected	detected
SAT1	switch	loss	detected	detected
INHBA	switch	not detected	not detected	not detected
H2AFJ	switch	switch	detected	detected
SLC39A1	switch	switch	detected	detected
EVA1A	loss	not detected	detected	not detected
RCAN2	conserved	switch	detected	detected
GLT1D1	switch	switch	not detected	not detected
LAMTOR5	loss	loss	detected	detected
SPINK1	conserved	not detected	detected	not detected
PSME2	switch	not detected	detected	not detected
SERPINE2	not detected	conserved	not detected	detected
SERINC2	loss	switch	detected	not detected
S100A11	loss	conserved	detected	detected
LMNA	conserved	loss	detected	detected
DPP4	conserved	switch	detected	detected
SERPINB1	switch	not detected	detected	not detected
NEDD9	switch	switch	not detected	detected
TP53I13	loss	switch	detected	detected
ARPC3	switch	loss	detected	detected
FAM84A	switch	conserved	not detected	detected
GNG4	conserved	switch	detected	detected
SMOC1	switch	not detected	detected	not detected
YIF1A	switch	loss	detected	detected
FAM96B	loss	loss	detected	detected
GBP2	conserved	not detected	detected	not detected
MYO10	switch	switch	not detected	detected
QDPR	switch	switch	not detected	detected
ATP2B1	conserved	switch	detected	detected
MUC13	not detected	not detected	not detected	not detected
BZW1	switch	switch	detected	detected
ARPC5	loss	loss	detected	detected
ORMDL2	switch	loss	detected	detected
TM4SF1	not detected	not detected	not detected	not detected
TPI1	loss	loss	detected	detected
SEPT9	conserved	switch	detected	detected
RAB11A	conserved	loss	detected	detected
TXN	switch	loss	detected	detected
PMAIP1	switch	not detected	detected	not detected
CHGA	switch	switch	detected	detected
NAA20	switch	switch	detected	detected
ARPC2	conserved	loss	detected	detected
GPX3	loss	conserved	detected	detected
LSR	switch	conserved	detected	detected
PTPLA	switch	switch	not detected	not detected
CALM3	conserved	loss	detected	detected
UQCC2	loss	switch	detected	detected
CPNE8	switch	conserved	not detected	detected
KLHL41	not detected	not detected	not detected	not detected
IRF1	conserved	loss	detected	detected
P4HA2	conserved	switch	detected	detected
SSBP2	not detected	switch	not detected	detected
RAN	switch	loss	detected	detected
TMSB10	conserved	conserved	detected	detected
DYNLT1	conserved	conserved	detected	detected
PPP4C	switch	loss	detected	detected
MCU	conserved	switch	detected	not detected
HPS1	not detected	loss	not detected	detected
ARPC1B	switch	loss	detected	detected
NUDT4	loss	switch	detected	detected
CD82	conserved	switch	detected	detected
NFKBIA	switch	loss	detected	detected
CTSZ	conserved	conserved	detected	detected
PLIN2	not detected	switch	not detected	detected
BAX	loss	loss	detected	detected
A1CF	conserved	conserved	detected	detected
PCSK2	conserved	conserved	detected	detected
DSG2	loss	switch	detected	not detected
ARHGDIA	loss	loss	detected	detected
DUSP4	switch	switch	not detected	not detected
MDK	conserved	conserved	detected	detected
MYO1B	conserved	conserved	detected	detected
SCP2	not detected	loss	not detected	detected
IL1R2	not detected	switch	not detected	not detected
DAPK2	not detected	not detected	not detected	not detected
RBX1	loss	loss	detected	detected
REEP3	loss	switch	detected	detected
CD151	loss	conserved	detected	detected
ZNRF1	conserved	conserved	detected	detected
PSME1	switch	conserved	detected	detected
EGFL7	conserved	switch	detected	not detected
ATP5J2	loss	loss	detected	detected
BLVRB	switch	switch	detected	detected
VIL1	not detected	switch	not detected	not detected
TMBIM6	loss	loss	detected	detected
MPC2	loss	loss	detected	detected
BID	switch	not detected	detected	not detected
JOSD2	loss	conserved	detected	detected
RNF213	not detected	switch	not detected	not detected
SH3BGRL3	loss	conserved	detected	detected
VASP	conserved	conserved	detected	detected
SNRPD1	loss	conserved	detected	detected
CYC1	loss	loss	detected	detected
HABP2	not detected	not detected	not detected	not detected
C1orf21	conserved	conserved	detected	detected
ACTR3	loss	loss	detected	detected
EFHD2	conserved	conserved	detected	detected
TAGLN2	switch	loss	detected	detected
GADD45G	not detected	switch	not detected	detected
STMN1	conserved	switch	detected	not detected
USH1C	not detected	loss	not detected	detected
PDLIM1	not detected	not detected	not detected	not detected
IL1R1	switch	switch	detected	detected
CCT2	switch	conserved	detected	detected
MICU1	conserved	loss	detected	detected
DMKN	not detected	not detected	not detected	not detected
TAX1BP3	switch	conserved	detected	detected
PKM	conserved	switch	detected	detected
CLDN7	switch	switch	detected	detected
TNFSF10	conserved	not detected	detected	not detected
H1F0	not detected	loss	not detected	detected
CDC42	switch	switch	detected	detected
CAP1	loss	loss	detected	detected
TXNDC17	loss	loss	detected	detected
LPGAT1	conserved	switch	detected	detected
CIB1	switch	loss	detected	detected
PSMB8	switch	switch	detected	detected
NDUFS6	loss	loss	detected	detected
MVP	loss	loss	detected	detected
MISP	not detected	conserved	not detected	detected
EDIL3	not detected	not detected	not detected	not detected
PSMB9	conserved	loss	detected	detected
PAFAH1B3	switch	conserved	detected	detected
PRELID1	switch	loss	detected	detected
WDR1	conserved	loss	detected	detected
EIF5A	switch	loss	detected	detected
CLMN	not detected	switch	not detected	not detected
SNRPG	loss	loss	detected	detected
C16orf45	switch	not detected	not detected	not detected
H1FX	not detected	loss	not detected	detected
GNB2	switch	conserved	detected	detected
MMP16	not detected	not detected	not detected	not detected
CD164	switch	switch	detected	detected
RCN1	switch	conserved	detected	detected
NDUFB9	loss	switch	detected	detected
FAM107B	conserved	conserved	detected	detected
LIMA1	loss	switch	detected	detected
CRYZ	switch	switch	detected	detected
GPR137B	conserved	conserved	detected	detected
CLEC11A	loss	loss	detected	detected
IGFBP7	conserved	conserved	detected	detected
TEAD4	not detected	not detected	not detected	not detected
PRRG4	loss	not detected	detected	not detected
DSC2	not detected	not detected	not detected	not detected
RGS17	switch	conserved	detected	detected
NUDC	loss	switch	detected	detected
UBB	switch	loss	detected	detected
PSENEN	loss	loss	detected	detected
PLOD3	conserved	loss	detected	detected
TBCB	loss	loss	detected	detected
SNRPD3	switch	conserved	detected	detected
DST	switch	switch	detected	detected
MYADM	switch	switch	detected	detected
FGL1	not detected	not detected	not detected	not detected
CCT5	switch	loss	detected	detected
ARPC4	switch	conserved	detected	detected
PDE3B	conserved	switch	detected	detected
TPD52L1	switch	switch	not detected	detected
C2CD4B	conserved	switch	detected	detected
PTGER3	switch	not detected	detected	not detected
PHLDA1	not detected	switch	not detected	detected
PGLS	loss	loss	detected	detected
LRPAP1	loss	switch	detected	detected
CCDC124	loss	loss	detected	detected
MAOB	conserved	switch	detected	detected
ENPP1	conserved	not detected	detected	not detected
UBE2L3	loss	loss	detected	detected
NBL1	switch	switch	detected	detected
COA4	loss	switch	detected	detected
EIF4A3	switch	not detected	detected	not detected
HN1	conserved	conserved	detected	detected
ZFP36L1	not detected	not detected	not detected	not detected
KIF19	conserved	switch	detected	not detected
GTF3C6	switch	loss	detected	detected
ZNF703	switch	not detected	not detected	not detected
EIF3I	switch	loss	detected	detected
COPZ1	loss	loss	detected	detected
CDH1	conserved	switch	detected	detected
THOC7	loss	loss	detected	detected
ZFR2	switch	loss	not detected	detected
GATA6	conserved	conserved	detected	detected
CD59	switch	conserved	detected	detected
FAM50A	loss	loss	detected	detected
KIAA0040	switch	switch	not detected	not detected
CASP7	switch	not detected	not detected	not detected
RSAD2	not detected	switch	not detected	not detected
KCNH6	switch	not detected	detected	not detected
PPP1R3B	conserved	not detected	detected	not detected
COMT	loss	switch	detected	detected
PLGRKT	loss	loss	detected	detected
GTPBP4	switch	loss	detected	detected
REXO2	switch	switch	detected	detected
LSM7	loss	loss	detected	detected
GNAI1	conserved	conserved	detected	detected
MRPL28	loss	loss	detected	detected
BTBD11	not detected	not detected	not detected	not detected
MRPL14	loss	loss	detected	detected
EMC10	conserved	loss	detected	detected
RAB20	not detected	switch	not detected	detected
BACE2	switch	switch	not detected	detected
ELOVL1	loss	loss	detected	detected
ASPH	switch	switch	detected	detected
MINOS1	loss	loss	detected	detected
KCNJ3	conserved	conserved	detected	detected
IMPA2	not detected	not detected	not detected	not detected
FAM131C	loss	not detected	detected	not detected
CTSS	switch	not detected	not detected	not detected
FOXA3	conserved	switch	detected	detected
VWA1	not detected	not detected	not detected	not detected
CLDN4	conserved	conserved	detected	detected
RBM47	switch	switch	detected	detected
ACTN1	not detected	switch	not detected	detected
C1GALT1	conserved	switch	detected	detected
NME1	conserved	switch	detected	detected
ARRDC4	conserved	conserved	detected	detected
PLXDC2	switch	not detected	not detected	not detected
TAP1	switch	switch	detected	not detected
PPP1CA	switch	loss	detected	detected
FRMD4B	conserved	switch	detected	detected
NOP56	loss	loss	detected	detected
ATP6V0D1	switch	loss	detected	detected
SLC38A4	loss	switch	detected	detected
HNRNPF	switch	switch	detected	detected
PDE4D	conserved	conserved	detected	detected
PIGT	loss	loss	detected	detected
SPG20	loss	switch	detected	detected
PPP3CA	switch	loss	detected	detected
EIF1AX	loss	loss	detected	detected
CD109	not detected	not detected	not detected	not detected
SH3KBP1	not detected	switch	not detected	detected
RNH1	switch	loss	detected	detected
NUCB1	conserved	conserved	detected	detected
DRAP1	loss	switch	detected	detected
EFNA1	conserved	conserved	detected	detected
SLC7A14	conserved	switch	detected	detected
FLNA	switch	not detected	not detected	not detected
RASSF7	switch	loss	detected	detected
PLK2	switch	conserved	not detected	detected
SH3GLB1	loss	loss	detected	detected
TMEM141	loss	loss	detected	detected
NDUFS7	loss	loss	detected	detected
PHGDH	not detected	switch	not detected	not detected
TAPBP	loss	loss	detected	detected
TTC39A	loss	switch	detected	detected
KDELR2	switch	switch	detected	detected
BCAP31	loss	loss	detected	detected
RRP7A	not detected	loss	not detected	detected
NFU1	loss	loss	detected	detected
MAP4K4	conserved	loss	detected	detected
MSANTD1	not detected	conserved	not detected	detected
SNTG1	switch	switch	detected	not detected
RNF144A	not detected	not detected	not detected	not detected
VAMP5	loss	not detected	detected	not detected
ZDHHC14	conserved	switch	detected	detected
PRMT1	switch	conserved	detected	detected
LBH	switch	switch	not detected	detected
CNN3	switch	switch	detected	detected
PLEKHJ1	loss	switch	detected	detected
TGM2	not detected	not detected	not detected	not detected
TMUB1	switch	loss	detected	detected
NPNT	switch	switch	not detected	not detected
SMYD3	switch	loss	detected	detected
ANK2	not detected	switch	not detected	detected
DIAPH2	not detected	switch	not detected	not detected
CAPNS1	loss	loss	detected	detected
CPNE1	loss	not detected	detected	not detected
RRAS	switch	not detected	not detected	not detected
C11orf70	not detected	not detected	not detected	not detected
FEZ1	not detected	switch	not detected	detected
AP1S1	switch	loss	detected	detected
MTCH2	loss	loss	detected	detected
SPC25	not detected	switch	not detected	detected
C19orf81	not detected	not detected	not detected	not detected
MOB1B	loss	switch	detected	detected
ANG	not detected	switch	not detected	detected
RTN1	switch	conserved	detected	detected
IL6R	switch	switch	detected	detected
ITGB5	conserved	switch	detected	detected
PLEKHA1	loss	loss	detected	detected
YBX3	not detected	switch	not detected	detected
PSMC4	loss	loss	detected	detected
APRT	loss	loss	detected	detected
EIF6	switch	loss	detected	detected
TOX3	not detected	loss	not detected	detected
CCDC50	switch	loss	detected	detected
NFKBIZ	switch	loss	not detected	detected
MAGOH	switch	loss	detected	detected
NME4	switch	switch	detected	detected
PLD3	loss	conserved	detected	detected
RAB5C	switch	loss	detected	detected
ADAM9	loss	switch	detected	not detected
ACVR1	conserved	switch	detected	not detected
MBOAT7	loss	loss	detected	detected
BCAM	conserved	conserved	detected	detected
MAPRE1	loss	switch	detected	detected
MLLT11	conserved	switch	detected	detected
CLPTM1	not detected	switch	not detected	detected
UBE2L6	switch	conserved	not detected	detected
MARCKSL1	not detected	conserved	not detected	detected
IFIH1	conserved	conserved	detected	detected
LAT2	loss	not detected	detected	not detected
MFSD10	switch	switch	detected	detected
SEC14L1	not detected	switch	not detected	detected
FKBP3	switch	loss	detected	detected
EMC7	loss	loss	detected	detected
PPP2R1A	loss	loss	detected	detected
RHOG	switch	switch	detected	detected
ITPA	switch	switch	detected	detected
TMEM50A	switch	loss	detected	detected
VPS29	loss	loss	detected	detected
CNDP2	conserved	loss	detected	detected
TMEM86B	not detected	not detected	not detected	not detected
SAMD5	not detected	not detected	not detected	not detected
ABHD15	not detected	switch	not detected	not detected
PUF60	loss	loss	detected	detected
TMEM14A	loss	switch	detected	not detected
CBX6	conserved	loss	detected	detected
LIMCH1	loss	switch	detected	not detected
UBE2E3	loss	loss	detected	detected
KRAS	loss	switch	detected	detected
AMBP	not detected	switch	not detected	detected
ZNF593	loss	loss	detected	detected
VWA5A	conserved	switch	detected	detected
GLRX	switch	switch	detected	detected
ITGB1BP1	loss	loss	detected	detected
HS2ST1	conserved	loss	detected	detected
ACOT9	switch	not detected	not detected	not detected
FAM89A	switch	not detected	detected	not detected
CDS1	not detected	switch	not detected	not detected
NT5C	switch	loss	not detected	detected
KIF12	loss	loss	detected	detected
GRN	conserved	switch	detected	detected
DCTPP1	switch	switch	not detected	detected
ANO10	switch	loss	detected	detected
CAPG	not detected	not detected	not detected	not detected
PGK1	loss	not detected	detected	not detected
CRIP2	switch	conserved	detected	detected
FAM207A	conserved	switch	detected	detected
LSM6	switch	loss	detected	detected
HNRNPA3	switch	loss	not detected	detected
GIPC1	switch	loss	detected	detected
PLAUR	switch	not detected	not detected	not detected
MAP7	switch	loss	detected	detected
TSPAN15	conserved	switch	detected	detected
BIRC3	loss	loss	detected	detected
RAP1A	switch	loss	detected	detected
HN1L	loss	switch	detected	detected
HSPBP1	loss	loss	detected	detected
CCT3	switch	conserved	detected	detected
RAB25	switch	loss	detected	detected
DTD1	switch	conserved	detected	detected
PFDN6	loss	loss	detected	detected
MRTO4	switch	loss	detected	detected
G6PC3	not detected	loss	not detected	detected
TUBB4B	loss	switch	detected	detected
VSNL1	not detected	switch	not detected	not detected
GCLM	loss	switch	detected	detected
TNFRSF19	not detected	not detected	not detected	not detected
SORBS1	not detected	not detected	not detected	not detected
OTUB1	switch	loss	detected	detected
GSPT1	loss	loss	detected	detected
ZDHHC12	loss	switch	detected	detected
ASPHD1	loss	switch	detected	detected
RAP2B	switch	not detected	detected	not detected
CHMP1A	loss	switch	detected	detected
HTATSF1	switch	loss	not detected	detected
HSD17B10	loss	conserved	detected	detected
CREB5	not detected	conserved	not detected	detected
UGDH	switch	conserved	detected	detected
ZMPSTE24	loss	switch	detected	detected
HIF1A	loss	loss	detected	detected
BOK	loss	switch	detected	not detected
YWHAZ	loss	switch	detected	detected
SPINT1	switch	loss	not detected	detected
VPS25	switch	loss	detected	detected
FAM3B	switch	not detected	not detected	not detected
APIP	switch	switch	detected	detected
DPP3	not detected	switch	not detected	detected
GLUD1	conserved	conserved	detected	detected
STXBP2	loss	loss	detected	detected
SMAD1	conserved	loss	detected	detected
GDE1	loss	switch	detected	detected
POU6F2	conserved	conserved	detected	detected
ABCF1	loss	loss	detected	detected
BAMBI	switch	switch	detected	detected
CPM	not detected	switch	not detected	not detected
BAIAP2L2	conserved	not detected	detected	not detected
PEF1	loss	loss	detected	detected
GSDMD	switch	not detected	not detected	not detected
RAB3GAP2	loss	switch	detected	detected
TMEM56	conserved	switch	detected	detected
GPAA1	switch	loss	detected	detected
HNRNPU	loss	loss	detected	detected
SLC4A2	loss	loss	detected	detected
LRRC59	loss	switch	detected	detected
OCLN	switch	switch	detected	not detected
SMARCA1	loss	conserved	detected	detected
PACRG	loss	loss	detected	detected
CFDP1	loss	switch	detected	detected
ATP2B4	not detected	switch	not detected	detected
ASNA1	loss	loss	detected	detected
SLC15A4	conserved	loss	detected	detected
RAB3C	conserved	conserved	detected	detected
ETFB	loss	switch	detected	detected
CA10	not detected	switch	not detected	not detected
FIBP	loss	loss	detected	detected
DESI1	not detected	switch	not detected	detected
CORO1B	loss	loss	detected	detected
XRCC5	loss	loss	detected	detected
SYDE2	switch	not detected	not detected	not detected
PLS1	switch	switch	not detected	not detected
SLC25A33	conserved	conserved	detected	detected
CD68	conserved	not detected	detected	not detected
SMC4	conserved	conserved	detected	detected
RNF8	loss	not detected	detected	not detected
RAMP2	conserved	switch	detected	not detected
GNAI3	loss	switch	detected	detected
KANK1	switch	loss	not detected	detected
PTTG1IP	switch	loss	detected	detected
EIF4EBP1	switch	switch	detected	detected
LINC00116	loss	loss	detected	detected
C4orf32	switch	switch	detected	detected
PARP9	not detected	switch	not detected	not detected
NCAM1	switch	conserved	detected	detected
CMTM3	not detected	not detected	not detected	not detected
STIP1	loss	conserved	detected	detected
ISG15	switch	not detected	detected	not detected
VEGFC	not detected	not detected	not detected	not detected
IMP4	loss	loss	detected	detected
PES1	loss	switch	detected	detected
RER1	switch	loss	detected	detected
ARRB1	not detected	not detected	not detected	not detected
CADM4	conserved	not detected	detected	not detected
SLC44A4	loss	not detected	detected	not detected
CHID1	conserved	loss	detected	detected
ODF2L	loss	conserved	detected	detected
CD74	switch	switch	detected	not detected
TSPO	conserved	switch	detected	detected
UBE2V2	loss	switch	detected	detected
LAMB1	switch	not detected	not detected	not detected
DDX39A	switch	conserved	detected	detected
TNIP2	loss	not detected	detected	not detected
SF3B4	switch	switch	detected	detected
BAZ1A	not detected	not detected	not detected	not detected
DPM2	loss	loss	detected	detected
MAGOHB	switch	conserved	detected	detected
GCNT1	not detected	not detected	not detected	not detected
NAPG	loss	switch	detected	detected
CRTAC1	not detected	not detected	not detected	not detected
KLC3	not detected	conserved	not detected	detected
F2RL1	not detected	switch	not detected	not detected
STARD13	not detected	switch	not detected	not detected
SLC7A11	not detected	not detected	not detected	not detected
RNF5	loss	switch	detected	detected
MYH9	not detected	loss	not detected	detected
FAM83B	switch	not detected	not detected	not detected
SHISA5	switch	switch	detected	detected
IL18BP	conserved	switch	detected	detected
CAPN1	loss	loss	detected	detected
HADHB	loss	switch	detected	detected
PARP14	not detected	switch	not detected	not detected
ACP2	switch	switch	detected	detected
CTNNA1	loss	loss	detected	detected
DNMT1	loss	not detected	detected	not detected
MRPL47	loss	loss	detected	detected
ENTPD6	loss	switch	detected	not detected
TMEM51	conserved	loss	detected	detected
TCTEX1D2	switch	conserved	detected	detected
CSRP1	switch	conserved	detected	detected
USP25	not detected	not detected	not detected	not detected
DBNL	switch	loss	detected	detected
DAPK3	switch	switch	not detected	detected
FKBP1B	switch	switch	detected	not detected
ISG20	not detected	switch	not detected	detected
PBDC1	switch	loss	detected	detected
SOD2	loss	loss	detected	detected
NMI	conserved	switch	detected	detected
TMBIM1	loss	conserved	detected	detected
TMEM154	not detected	not detected	not detected	not detected
TAP2-1	switch	switch	detected	detected
CCDC86	not detected	conserved	not detected	detected
ARNTL2	not detected	not detected	not detected	not detected
PPP1R11	loss	loss	detected	detected
NRP1	not detected	not detected	not detected	not detected
NELFE	loss	loss	detected	detected
LRRC24	loss	switch	detected	detected
FUCA2	switch	switch	detected	detected
FGF12	not detected	switch	not detected	detected
TGFBR2	not detected	not detected	not detected	not detected
KATNBL1	switch	loss	detected	detected
VRK3	switch	loss	detected	detected
PVR	conserved	not detected	detected	not detected
CDO1	switch	conserved	not detected	detected
PHF11	switch	not detected	not detected	not detected
WEE1	not detected	conserved	not detected	detected
GALNT13	switch	conserved	not detected	detected
ITGA2	switch	not detected	not detected	not detected
MACC1	conserved	not detected	detected	not detected
MET	not detected	switch	not detected	not detected
LMO4	conserved	conserved	detected	detected
SCN3A	conserved	switch	detected	detected
NPTN	loss	loss	detected	detected
PGR	not detected	not detected	not detected	not detected
ADAM10	switch	switch	detected	not detected
WDR77	switch	loss	detected	detected
FAM135A	loss	switch	detected	detected
CDK4	switch	loss	detected	detected
ARHGDIB	switch	not detected	not detected	not detected
PPM1G	switch	loss	detected	detected
YBEY	conserved	loss	detected	detected
KLB	conserved	conserved	detected	detected
COX19	switch	loss	detected	detected
S100A16	not detected	switch	not detected	not detected
ARHGEF12	loss	switch	detected	detected
SIGIRR	switch	switch	detected	not detected
SCAMP2	loss	switch	detected	detected
IMPA1	loss	switch	detected	detected
PYCR1	conserved	switch	detected	detected
CDK6	conserved	not detected	detected	not detected
PKP3	loss	switch	detected	not detected
ACTR1A	loss	loss	detected	detected
HECW2	switch	not detected	not detected	not detected
EXOSC8	switch	conserved	not detected	detected
WWC1	not detected	conserved	not detected	detected
RNF150	switch	switch	not detected	not detected
KCNC1	not detected	not detected	not detected	not detected
AP3S1	switch	switch	detected	detected
SMPD2	loss	switch	detected	detected
COLCA2	not detected	not detected	not detected	not detected
GRAMD4	conserved	not detected	detected	not detected
C5orf15	loss	loss	detected	detected
IL15RA	not detected	switch	not detected	not detected
NRAS	conserved	loss	detected	detected
STAP2	not detected	not detected	not detected	not detected
SUMF2	loss	not detected	detected	not detected
IGFBPL1	conserved	not detected	detected	not detected
MAP4	loss	loss	detected	detected
NR0B2	not detected	not detected	not detected	not detected
LAMP2	loss	switch	detected	detected
SOCS3	conserved	switch	detected	detected
NOL12	loss	loss	detected	detected
GRWD1	switch	not detected	not detected	not detected
SNRNP40	switch	loss	detected	detected
DUSP23	loss	switch	detected	not detected
RAB27A	switch	switch	detected	detected
PLS3	conserved	conserved	detected	detected
ID4	switch	not detected	detected	not detected
PSMB10	conserved	conserved	detected	detected
MAMLD1	conserved	conserved	detected	detected
RAB35	loss	loss	detected	detected
CITED2	switch	switch	detected	detected
ANP32A	switch	conserved	detected	detected
PYROXD2	not detected	not detected	not detected	not detected
MPDU1	loss	loss	detected	detected
TIMM10	loss	loss	detected	detected
TMPRSS2	conserved	switch	detected	not detected
TSPAN14	conserved	not detected	detected	not detected
COL9A2	switch	not detected	not detected	not detected
KIAA1377	loss	loss	detected	detected
IFRD2	not detected	loss	not detected	detected
MLIP	not detected	not detected	not detected	not detected
PTRH1	loss	switch	detected	not detected
SLC35F3	conserved	not detected	detected	not detected
IAH1	loss	loss	detected	detected
RAB8A	loss	switch	detected	detected
IFIT3	switch	switch	not detected	not detected
MYRF	not detected	not detected	not detected	not detected
ADAMTS18	not detected	conserved	not detected	detected
KIAA1244	not detected	switch	not detected	detected
VARS	conserved	loss	detected	detected
LDB2	not detected	not detected	not detected	not detected
ZYX	switch	conserved	not detected	detected
TMEM74B	not detected	not detected	not detected	not detected
BATF2	not detected	not detected	not detected	not detected
BNIP3	loss	loss	detected	detected
CASP3	not detected	not detected	not detected	not detected
CAMK1	conserved	switch	detected	detected
EIF2S1	switch	loss	detected	detected
COMMD7	loss	loss	detected	detected
NELFCD	switch	conserved	detected	detected
PNO1	loss	loss	detected	detected
COMMD1	loss	loss	detected	detected
YDJC	not detected	switch	not detected	not detected
TIMM50	switch	loss	detected	detected
SLC35D2	conserved	not detected	detected	not detected
SEPT6	switch	not detected	detected	not detected
RGS19	conserved	not detected	detected	not detected
LAMC2	switch	not detected	detected	not detected
MPZL1	loss	switch	detected	detected
AIMP2	loss	switch	detected	detected
GULP1	not detected	not detected	not detected	not detected
ISCA2	not detected	loss	not detected	detected
RASSF1	loss	loss	detected	detected
PRKCE	loss	switch	detected	detected
CHD5	switch	switch	not detected	not detected
LUZP1	switch	loss	not detected	detected
TICAM1	switch	switch	not detected	detected
ENPP2	switch	switch	detected	detected
MAOA	switch	conserved	not detected	detected
FLNB	switch	switch	detected	detected
CENPV	loss	loss	detected	detected
DOPEY2	not detected	switch	not detected	detected
NT5C3A	switch	switch	detected	detected
TUBG1	switch	loss	detected	detected
LMAN2L	loss	loss	detected	detected
CDC42SE1	loss	switch	detected	detected
CD2AP	not detected	loss	not detected	detected
INSR	switch	switch	not detected	detected
PDE9A	not detected	not detected	not detected	not detected
LEPROTL1	loss	switch	detected	detected
LMF2	conserved	loss	detected	detected
CCM2	conserved	switch	detected	detected
DTX3L	not detected	loss	not detected	detected
MRPS5	switch	loss	detected	detected
YARS	loss	switch	detected	detected
PDK3	switch	loss	not detected	detected
ALG3	switch	switch	detected	detected
PID1	conserved	switch	detected	detected
RUVBL2	switch	loss	detected	detected
SRSF4	loss	conserved	detected	detected
MAP7D3	not detected	not detected	not detected	not detected
KIAA0020	loss	loss	detected	detected
PRKD1	not detected	switch	not detected	detected
TGFB1I1	switch	not detected	not detected	not detected
CHKA	conserved	switch	detected	detected
EHF	switch	conserved	not detected	detected
CYB5B	switch	switch	detected	detected
NPM3	conserved	loss	detected	detected
PCK2	switch	switch	not detected	detected
GCA	switch	switch	not detected	detected
RPS6KB2	loss	loss	detected	detected
KIAA1549L	not detected	not detected	not detected	not detected
EHD4	not detected	switch	not detected	detected
ELF1	loss	switch	detected	detected
STK32A	not detected	switch	not detected	detected
BTG2	conserved	switch	detected	detected
LYPLA2	conserved	switch	detected	detected
POLE4	loss	switch	detected	detected
MSRB1	switch	loss	detected	detected
NYAP2	switch	not detected	not detected	not detected
SLC25A43	loss	not detected	detected	not detected
SLC12A7	conserved	switch	detected	not detected
ABCC4	switch	switch	not detected	not detected
SHKBP1	not detected	loss	not detected	detected
TEX30	not detected	switch	not detected	detected
GMFB	loss	switch	detected	detected
IFITM2	not detected	conserved	not detected	detected
NAMPT	conserved	switch	detected	detected
HES1	conserved	switch	detected	detected
ABLIM1	conserved	switch	detected	not detected
MAPK12	loss	not detected	detected	not detected
PFKP	loss	switch	detected	detected
GSS	loss	conserved	detected	detected
ABHD5	switch	switch	detected	detected
AMN	not detected	not detected	not detected	not detected
FCGRT	conserved	not detected	detected	not detected
DOK4	switch	not detected	not detected	not detected
DUSP6	conserved	switch	detected	not detected
PLCE1	not detected	not detected	not detected	not detected
SLC16A7	switch	switch	not detected	not detected
RRS1	not detected	conserved	not detected	detected
CCDC92	loss	loss	detected	detected
SERPIND1	conserved	conserved	detected	detected
ICAM1	not detected	not detected	not detected	not detected
SAP30BP	switch	switch	detected	detected
APH1B	not detected	switch	not detected	not detected
SFR1	not detected	loss	not detected	detected
JAKMIP2	not detected	not detected	not detected	not detected
STAT1	conserved	switch	detected	detected
CHCHD3	switch	loss	detected	detected
GAL3ST1	conserved	not detected	detected	not detected
SLC35A4	loss	switch	detected	detected
TSPAN17	switch	switch	detected	detected
CDC42EP2	not detected	not detected	not detected	not detected
MAP7D2	loss	loss	detected	detected
CAPZA1	loss	loss	detected	detected
DCBLD2	switch	not detected	detected	not detected
PPIL6	not detected	not detected	not detected	not detected
ABCD3	conserved	switch	detected	detected
GPER1	not detected	not detected	not detected	not detected
FAM98C	loss	loss	detected	detected
TBC1D9	conserved	switch	detected	detected
NR4A1	conserved	switch	detected	detected
RCE1	loss	loss	detected	detected
GFOD2	loss	loss	detected	detected
DTYMK	loss	switch	detected	detected
SLC5A1	not detected	not detected	not detected	not detected
LPPR5	not detected	not detected	not detected	not detected
SLC44A3	not detected	switch	not detected	detected
SELENBP1	switch	switch	not detected	not detected
ETV6	not detected	not detected	not detected	not detected
NIFK	switch	loss	detected	detected
CNPPD1	loss	switch	detected	detected
SCN3B	loss	switch	detected	not detected
FXYD6	switch	switch	detected	detected
PDHA1	loss	loss	detected	detected
DBNDD1	not detected	not detected	not detected	not detected
KCNIP1	conserved	switch	detected	not detected
PKIA	conserved	switch	detected	detected
ASS1	switch	switch	not detected	not detected
RHBDF2	not detected	not detected	not detected	not detected
SACS	not detected	not detected	not detected	not detected
TRNP1	conserved	switch	detected	not detected
PEG10	switch	not detected	detected	not detected
HAUS2	switch	loss	detected	detected
CD274	not detected	not detected	not detected	not detected
UNC93B1	switch	loss	not detected	detected
ZC3H12A	switch	not detected	not detected	not detected
RIIAD1	loss	conserved	detected	detected
ITPR1	not detected	conserved	not detected	detected
RRP15	switch	loss	detected	detected
CEP85L	not detected	not detected	not detected	not detected
FFAR2	switch	switch	not detected	detected
LASP1	conserved	switch	detected	detected
NIP7	switch	loss	detected	detected
SMAP2	switch	switch	detected	detected
SLC39A4	loss	not detected	detected	not detected
ALDH1B1	loss	switch	detected	not detected
PTPRD	switch	conserved	detected	detected
SH3BP5	switch	not detected	not detected	not detected
SYTL2	not detected	switch	not detected	not detected
ZNF259	not detected	loss	not detected	detected
NOLC1	switch	switch	detected	detected
NPAS4	switch	switch	not detected	detected
CNNM1	loss	not detected	detected	not detected
MYL9	switch	not detected	not detected	not detected
PAK2	loss	loss	detected	detected
PAK1IP1	switch	loss	detected	detected
PDLIM4	switch	not detected	detected	not detected
TMEM136	not detected	not detected	not detected	not detected
JAZF1	loss	not detected	detected	not detected
PLEKHF2	switch	loss	detected	detected
COL27A1	not detected	conserved	not detected	detected
FARSB	loss	loss	detected	detected
SNCA	switch	switch	not detected	not detected
CPPED1	conserved	switch	detected	detected
AP2A2	loss	loss	detected	detected
FAM110C	loss	not detected	detected	not detected
CHML	not detected	not detected	not detected	not detected
TSEN54	loss	loss	detected	detected
FBXO6	loss	switch	detected	detected
MFSD3	loss	not detected	detected	not detected
UTP3	loss	conserved	detected	detected
IQSEC3	switch	not detected	detected	not detected
RUVBL1	switch	loss	detected	detected
H2AFY2	switch	loss	detected	detected
NAT1	switch	not detected	detected	not detected
ITGB8	conserved	switch	detected	not detected
SMC1A	loss	loss	detected	detected
PDZD8	loss	switch	detected	detected
CEACAM1	loss	not detected	detected	not detected
CPLX1	not detected	not detected	not detected	not detected
PRLR	not detected	switch	not detected	detected
BCAP29	loss	loss	detected	detected
BCAR3	not detected	not detected	not detected	not detected
CARD6	not detected	not detected	not detected	not detected
HMGCL	not detected	loss	not detected	detected
MARVELD2	switch	not detected	detected	not detected
ENC1	not detected	switch	not detected	not detected
ELOVL5	conserved	switch	detected	detected
RFC2	switch	loss	detected	detected
LCLAT1	loss	switch	detected	not detected
NOP16	loss	loss	detected	detected
FOSL2	not detected	switch	not detected	detected
GLRX2	switch	switch	detected	detected
ULK4	not detected	not detected	not detected	not detected
CYP3A5	not detected	not detected	not detected	not detected
AGFG1	conserved	switch	detected	detected
PPP1R15A	switch	switch	detected	detected
MOB1A	loss	switch	detected	not detected
PDGFRL	not detected	conserved	not detected	detected
RSU1	switch	switch	detected	detected
C12orf45	loss	switch	detected	not detected
LRIG3	not detected	not detected	not detected	not detected
ABCE1	loss	switch	detected	detected
KIAA0930	loss	switch	detected	not detected
TMEM8A	not detected	switch	not detected	detected
GOLM1	switch	switch	detected	not detected
EPT1	not detected	conserved	not detected	detected
PSMA6	switch	loss	detected	detected
SAMD4A	switch	not detected	not detected	not detected
LAMC1	switch	switch	detected	not detected
TCN2	conserved	switch	detected	detected
STK39	not detected	switch	not detected	detected
RMDN1	switch	switch	detected	detected
TLE3	switch	switch	detected	detected
RNASEH2A	loss	loss	detected	detected
KIAA1671	not detected	conserved	not detected	detected
MAFF	not detected	conserved	not detected	detected
KLHL23	switch	not detected	detected	not detected
RRP1	not detected	loss	not detected	detected
SF3B3	loss	loss	detected	detected
PDCL3	not detected	switch	not detected	detected
OSBPL6	not detected	loss	not detected	detected
AHNAK	not detected	not detected	not detected	not detected
BCCIP	loss	switch	detected	detected
ARL6IP6	switch	switch	detected	detected
TRDMT1	switch	not detected	not detected	not detected
TMOD3	loss	switch	detected	detected
PRKD2	not detected	switch	not detected	not detected
PAK6	conserved	conserved	detected	detected
SORD	conserved	switch	detected	detected
ITPK1	switch	switch	detected	not detected
IDH2	conserved	switch	detected	detected
MYH10	not detected	conserved	not detected	detected
RND3	switch	conserved	not detected	detected
C17orf49	switch	loss	detected	detected
SLC25A22	loss	loss	detected	detected
PCDH9	conserved	switch	detected	not detected
EPSTI1	not detected	not detected	not detected	not detected
ODF3B	conserved	not detected	detected	not detected
NRIP1	loss	conserved	detected	detected
RNPEPL1	conserved	switch	detected	detected
CAMK2G	switch	loss	detected	detected
SNX7	not detected	switch	not detected	not detected
SP4	switch	switch	detected	detected
AOX1	not detected	switch	not detected	not detected
GK	not detected	switch	not detected	not detected
DDX27	switch	loss	detected	detected
FAM102B	not detected	not detected	not detected	not detected
TES	switch	switch	detected	detected
LYAR	switch	loss	not detected	detected
BYSL	switch	switch	detected	detected
NAA25	conserved	loss	detected	detected
S100A2	switch	not detected	not detected	not detected
CLPX	loss	switch	detected	detected
GLTP	switch	switch	not detected	detected
SKAP2	conserved	loss	detected	detected
C17orf62	loss	loss	detected	detected
CCDC137	switch	loss	detected	detected
FBLIM1	switch	not detected	not detected	not detected
PPP2R5B	loss	switch	detected	detected
IRF6	switch	loss	detected	detected
STOML1	not detected	loss	not detected	detected
MBOAT2	conserved	switch	detected	detected
KHDRBS3	switch	switch	detected	detected
RAP1GAP	switch	conserved	detected	detected
DDX56	loss	loss	detected	detected
RHOBTB1	conserved	switch	detected	detected
WDR4	not detected	not detected	not detected	not detected
NEK11	not detected	not detected	not detected	not detected
NOC4L	switch	loss	not detected	detected
DPF1	loss	not detected	detected	not detected
FAM83F	switch	not detected	detected	not detected
DLK2	not detected	not detected	not detected	not detected
IL7	switch	not detected	not detected	not detected
LRR1	not detected	not detected	not detected	not detected
CPEB2	loss	not detected	detected	not detected
MAPK8IP2	not detected	switch	not detected	detected
SMAD5	switch	switch	detected	detected
SPA17	loss	loss	detected	detected
STAT4	not detected	not detected	not detected	not detected
AMOT	not detected	not detected	not detected	not detected
STARD3	switch	loss	detected	detected
SLC35A2	switch	loss	detected	detected
SCFD2	not detected	switch	not detected	not detected
FBLL1	not detected	not detected	not detected	not detected
ARHGAP29	not detected	conserved	not detected	detected
FUOM	loss	switch	detected	detected
PKN1	loss	conserved	detected	detected
RPRD1B	loss	switch	detected	detected
STARD4	switch	switch	not detected	detected
ARMC6	loss	switch	detected	not detected
ITGA1	not detected	not detected	not detected	not detected
GCNT2	loss	loss	detected	detected
CASK	not detected	switch	not detected	detected
MARCH8	loss	switch	detected	detected
LY96	conserved	switch	detected	detected
ZNF318	conserved	loss	detected	detected
NOL11	loss	loss	detected	detected
MICAL1	not detected	not detected	not detected	not detected
NOP14	not detected	loss	not detected	detected
ICT1	loss	switch	detected	detected
FSD1L	loss	not detected	detected	not detected
MED15	loss	loss	detected	detected
TRAF2	not detected	switch	not detected	detected
CYBA	conserved	not detected	detected	not detected
AIFM2	switch	not detected	detected	not detected
NAPRT1	switch	switch	detected	not detected
UMPS	not detected	loss	not detected	detected
MOV10	conserved	switch	detected	not detected
MTMR7	conserved	switch	detected	detected
BMP2	not detected	switch	not detected	not detected
LRRTM2	not detected	switch	not detected	not detected
PYCRL	loss	loss	detected	detected
MGLL	loss	not detected	detected	not detected
TRIM21	not detected	not detected	not detected	not detected
CCDC150	not detected	not detected	not detected	not detected
SDCBP2	not detected	switch	not detected	not detected
PPIF	not detected	loss	not detected	detected
GNB1L	loss	not detected	detected	not detected
GUSB	conserved	loss	detected	detected
WDR59	switch	switch	not detected	detected
NLGN1	not detected	not detected	not detected	not detected
GLB1	not detected	loss	not detected	detected
MYO16	not detected	not detected	not detected	not detected
SLC2A6	not detected	not detected	not detected	not detected
CLCN5	not detected	switch	not detected	detected
GALNS	conserved	conserved	detected	detected
TRMT61A	switch	switch	not detected	detected
KIAA1217	conserved	loss	detected	detected
MCOLN3	not detected	not detected	not detected	not detected
SLC12A8	not detected	not detected	not detected	not detected
PIGO	not detected	not detected	not detected	not detected
PPAN	not detected	loss	not detected	detected
ARID5A	not detected	switch	not detected	detected
ST7	switch	switch	not detected	not detected
RAB6B	loss	switch	detected	not detected
RRP9	switch	loss	not detected	detected
MANEA	loss	not detected	detected	not detected
NEFH	not detected	not detected	not detected	not detected
BLVRA	loss	loss	detected	detected
CD99L2	conserved	switch	detected	detected
ECE2	switch	switch	detected	detected
MGAT4B	conserved	conserved	detected	detected
GUCD1	switch	switch	detected	detected
NFKB2	switch	not detected	not detected	not detected
EHD1	conserved	switch	detected	detected
ROCK2	not detected	loss	not detected	detected
BCL3	conserved	switch	detected	detected
PISD	switch	loss	detected	detected
MVK	switch	loss	not detected	detected
LARP4B	loss	switch	detected	detected
RNF32	not detected	conserved	not detected	detected
FTSJ3	conserved	loss	detected	detected
TSPAN4	conserved	not detected	detected	not detected
ABCB10	switch	switch	detected	detected
MMP15	switch	not detected	detected	not detected
SLC41A2	not detected	conserved	not detected	detected
TUBB3-1	not detected	switch	not detected	not detected
TTC13	conserved	switch	detected	not detected
CLIC4	switch	switch	not detected	detected
FPGS	not detected	switch	not detected	not detected
CTPS1	not detected	switch	not detected	not detected
MLTK	not detected	not detected	not detected	not detected
AGPAT9	not detected	not detected	not detected	not detected
FLOT2	loss	loss	detected	detected
LAMB3	not detected	not detected	not detected	not detected
TMEM106A	not detected	not detected	not detected	not detected
ST3GAL1	switch	switch	not detected	not detected
PPP4R4	switch	conserved	not detected	detected
RASAL2	switch	switch	not detected	detected
MACROD1	switch	switch	not detected	detected
OSBPL10	not detected	not detected	not detected	not detected
MARCH1	switch	not detected	not detected	not detected
FADD	loss	not detected	detected	not detected
NSMCE4A	loss	switch	detected	detected
FRRS1L	loss	not detected	detected	not detected
ARL4C	switch	conserved	detected	detected
GLIPR2	switch	not detected	not detected	not detected
EEFSEC	not detected	loss	not detected	detected
GATM	switch	switch	not detected	detected
ERBB3	conserved	not detected	detected	not detected
AGPAT3	loss	switch	detected	detected
ESRRG	not detected	not detected	not detected	not detected
SARNP	switch	conserved	detected	detected
TAPBPL	conserved	switch	detected	detected
B4GALT5	not detected	switch	not detected	detected
CAMSAP3	loss	switch	detected	not detected
THOP1	switch	switch	detected	detected
BACH2	not detected	not detected	not detected	not detected
VPS41	conserved	switch	detected	detected
NR2F2	not detected	not detected	not detected	not detected
KLF11	conserved	switch	detected	detected
IVNS1ABP	switch	switch	detected	detected
SLC25A20	conserved	conserved	detected	detected
RELB	not detected	conserved	not detected	detected
CRY1	loss	switch	detected	detected
FAM83G	switch	switch	detected	detected
BNIP1	loss	loss	detected	detected
MX1	not detected	not detected	not detected	not detected
TTLL12	conserved	not detected	detected	not detected
TMTC4	conserved	switch	detected	not detected
TMEM164	conserved	switch	detected	not detected
MMAA	not detected	loss	not detected	detected
PLEKHG3	loss	loss	detected	detected
RABL2B	not detected	loss	not detected	detected
EMC1	loss	loss	detected	detected
QSOX2	loss	switch	detected	detected
PPP2R1B	switch	switch	detected	detected
C15orf38	switch	loss	detected	detected
TTC38	not detected	not detected	not detected	not detected
PTPLB	loss	switch	detected	detected
DAPK1	switch	switch	detected	detected
NFKB1	switch	loss	detected	detected
ERBB2IP	switch	switch	detected	detected
OAZ3	not detected	not detected	not detected	not detected
UBXN2A	loss	loss	detected	detected
NPC1	not detected	switch	not detected	detected
WDR20	not detected	loss	not detected	detected
PARP12	conserved	loss	detected	detected
EXT2	not detected	loss	not detected	detected
CIRH1A	not detected	loss	not detected	detected
PYGB	conserved	switch	detected	not detected
COX10	not detected	loss	not detected	detected
SLC48A1	switch	switch	detected	detected
FAH	switch	switch	detected	not detected
ENKUR	switch	switch	detected	not detected
LMNB2	loss	loss	detected	detected
KCNC2	not detected	switch	not detected	not detected
SRSF12	not detected	not detected	not detected	not detected
FOSL1	not detected	switch	not detected	detected
C14orf105	conserved	not detected	detected	not detected
ACAD9	not detected	not detected	not detected	not detected
ELOVL6	conserved	switch	detected	detected
SDCCAG3	not detected	switch	not detected	detected
RPS6KA4	not detected	loss	not detected	detected
RNF217	not detected	switch	not detected	detected
PUS1	not detected	loss	not detected	detected
GFOD1	not detected	not detected	not detected	not detected
C12orf68	switch	conserved	not detected	detected
PLEKHA2	not detected	switch	not detected	detected
TLCD1	loss	loss	detected	detected
TMEM102	switch	switch	not detected	not detected
DOCK1	not detected	switch	not detected	not detected
SPHK1	not detected	not detected	not detected	not detected
LRRC40	switch	loss	not detected	detected
MYO5B	loss	not detected	detected	not detected
OCRL	loss	conserved	detected	detected
CA5B	not detected	not detected	not detected	not detected
BOC	not detected	not detected	not detected	not detected
NET1	not detected	switch	not detected	not detected
XKR4	switch	not detected	not detected	not detected
ANKRD29	conserved	not detected	detected	not detected
PLSCR4	not detected	not detected	not detected	not detected
RGS7	loss	switch	detected	detected
ICK	not detected	not detected	not detected	not detected
EPG5	not detected	switch	not detected	not detected
NR1H3	not detected	switch	not detected	not detected
CORO7	loss	switch	detected	not detected
STAT5A	not detected	switch	not detected	not detected
TP53I11	switch	switch	not detected	detected
EPHB2	not detected	not detected	not detected	not detected
PMM2	loss	switch	detected	detected
PLCB1	switch	switch	detected	detected
PINX1	switch	not detected	not detected	not detected
LRRC27	not detected	not detected	not detected	not detected
CTPS2	not detected	loss	not detected	detected
LRCH2	not detected	switch	not detected	not detected
NFIB	not detected	not detected	not detected	not detected
TAF1B	not detected	loss	not detected	detected
DOCK7	switch	switch	not detected	detected
SIAE	loss	not detected	detected	not detected
MLK4	not detected	not detected	not detected	not detected
MGST1	conserved	not detected	detected	not detected
FAM212B	not detected	not detected	not detected	not detected
IQCD	conserved	not detected	detected	not detected
STAT6	loss	switch	detected	not detected
TNFAIP1	not detected	loss	not detected	detected
SPATA6L	not detected	not detected	not detected	not detected
RPAP3	switch	loss	detected	detected
C14orf37	conserved	not detected	detected	not detected
NEK3	not detected	not detected	not detected	not detected
PANX1	not detected	not detected	not detected	not detected
SNRK	loss	loss	detected	detected
TRIP10	not detected	switch	not detected	not detected
CRIP1	switch	switch	detected	detected
FLT3LG	switch	conserved	detected	detected
PRELID2	not detected	not detected	not detected	not detected
NOP2	loss	switch	detected	not detected
C3orf52	switch	not detected	not detected	not detected
DMD	switch	conserved	not detected	detected
ELL	loss	switch	detected	detected
MLLT3	not detected	switch	not detected	detected
CD40	conserved	not detected	detected	not detected
NCEH1	loss	switch	detected	detected
DNAJC17	switch	loss	detected	detected
POFUT2	loss	switch	detected	detected
TRIOBP	not detected	conserved	not detected	detected
PPIC	switch	not detected	not detected	not detected
MAP10	not detected	conserved	not detected	detected
PPP4R1	not detected	switch	not detected	not detected
APBA3	not detected	loss	not detected	detected
DDX60	not detected	not detected	not detected	not detected
ASGR1	not detected	not detected	not detected	not detected
MAGI3	not detected	not detected	not detected	not detected
ARHGEF28	switch	switch	not detected	detected
BCL6	not detected	not detected	not detected	not detected
MTHFD1L	not detected	switch	not detected	not detected
CACNB2	not detected	switch	not detected	detected
EFTUD2	loss	loss	detected	detected
NT5DC3	not detected	switch	not detected	detected
ACHE	not detected	switch	not detected	detected
PTPN9	loss	loss	detected	detected
STON2	not detected	not detected	not detected	not detected
C1orf168	not detected	not detected	not detected	not detected
MAPK11	not detected	not detected	not detected	not detected
CLIP2	not detected	not detected	not detected	not detected
MIPEP	not detected	loss	not detected	detected
RCC1	not detected	not detected	not detected	not detected
SLC27A4	loss	switch	detected	detected
PREP	loss	not detected	detected	not detected
TP53BP2	conserved	loss	detected	detected
GNL3L	switch	switch	detected	detected
GSR	switch	loss	detected	detected
CPT1A	conserved	switch	detected	not detected
AGRN	conserved	not detected	detected	not detected
TSPAN6	switch	switch	detected	not detected
PSMC3IP	not detected	switch	not detected	not detected
KCNJ2	switch	not detected	not detected	not detected
PFKFB3	conserved	not detected	detected	not detected
VAV3	switch	not detected	not detected	not detected
IPMK	loss	switch	detected	detected
NBEAL2	conserved	conserved	detected	detected
RALGPS2	not detected	loss	not detected	detected
TMEM260	loss	switch	detected	not detected
RASGRP3	not detected	not detected	not detected	not detected
LPCAT1	conserved	loss	detected	detected
NLRC5	not detected	not detected	not detected	not detected
ZNF710	conserved	loss	detected	detected
DEGS2	not detected	switch	not detected	not detected
ADPRH	loss	switch	detected	detected
MOB3A	not detected	conserved	not detected	detected
PLBD2	loss	not detected	detected	not detected
C9orf64	loss	loss	detected	detected
MFSD2A	not detected	not detected	not detected	not detected
KL	not detected	switch	not detected	detected
KLF4	not detected	conserved	not detected	detected
HAUS7	not detected	switch	not detected	detected
ECT2	not detected	not detected	not detected	not detected
LGALSL	loss	switch	detected	not detected
PPP2R3A	loss	loss	detected	detected
AP5Z1	loss	switch	detected	not detected
ERAP1	not detected	loss	not detected	detected
CTTNBP2NL	switch	not detected	not detected	not detected
GRIK5	not detected	switch	not detected	detected
LIMD2	not detected	loss	not detected	detected
NACC2	switch	switch	not detected	detected
DHODH	not detected	switch	not detected	detected
TRIM14	loss	not detected	detected	not detected
SLC5A6	switch	switch	detected	not detected
PLXNA1	not detected	not detected	not detected	not detected
WBSCR27	switch	conserved	detected	detected
ATP8B2	not detected	not detected	not detected	not detected
ZBTB47	switch	switch	detected	detected
PGAM5	switch	not detected	detected	not detected
TMEM104	loss	switch	detected	not detected
MTM1	conserved	not detected	detected	not detected
C17orf70	switch	conserved	detected	detected
SLAIN1	switch	loss	not detected	detected
GABPB1	not detected	conserved	not detected	detected
ENTPD2	not detected	not detected	not detected	not detected
PLEKHG6	not detected	not detected	not detected	not detected
PDZK1	not detected	not detected	not detected	not detected
SAMHD1	not detected	loss	not detected	detected
ACSL4	switch	switch	not detected	detected
TTC26	not detected	switch	not detected	not detected
FBXO36	not detected	loss	not detected	detected
THRB	switch	switch	detected	not detected
MPP3	switch	switch	not detected	not detected
DDX20	switch	switch	not detected	not detected
MAD1L1	switch	not detected	not detected	not detected
DENND6A	loss	switch	detected	detected
TSPAN33	loss	loss	detected	detected
SLC35D1	not detected	not detected	not detected	not detected
HEATR1	not detected	not detected	not detected	not detected
ZWILCH	not detected	not detected	not detected	not detected
CCDC9	switch	loss	detected	detected
KIAA1324L	not detected	switch	not detected	detected
HOXB2	not detected	not detected	not detected	not detected
DHX37	not detected	not detected	not detected	not detected
PPARD	not detected	loss	not detected	detected
TLDC1	not detected	not detected	not detected	not detected
B3GALT2	switch	switch	not detected	not detected
FBXW9	switch	conserved	detected	detected
ADCY6	not detected	switch	not detected	detected
ZNF653	not detected	switch	not detected	not detected
C2orf54	conserved	not detected	detected	not detected
MOB3B	not detected	not detected	not detected	not detected
SH2B3	not detected	not detected	not detected	not detected
CTTNBP2	not detected	switch	not detected	not detected

## Sheet: alpha_pig_mouse_markers
Supplementary Table 2B Enriched marker genes in pig and mouse alpha cells
pig markers	mouse markers
GCG	GCG
SLC7A8	CST3
TMSB10	GPX3
PAPPA2	RPL13
ETV1	GNAS
GNG12	TTR
NUPR1	RBP4
SLC7A2	RPS27A
SERPINA1	RPL35A
CXCL12	RPS23
CTSZ	FLT3LG
SEPP1	RPL14
COX7A2	RPS16
NELL2	RPS3A
CDA	RPS24
SPINK1	RPS17L
TF	RPL23A
MGST1	RPL27A
MFGE8	RPS7
SCG3	RPS15A
AGT	HIGD1A
IRX2	RPS18
PYY	RPL9
GUCA2B	RPL23
GRIA3	RPL7
GLUD1	RPL11
SLC3A2	TMSB4X
TMED3	RPS10-NUDT3
ATPIF1	TMEM27
GUCA2A	APLP1
PEPD	RPS4X
PCSK2	MAFB
GNG2	RPL8
SERPINF2	PYY
CNPY2	RPLP2
FXYD3	RPS14
UCHL1	RPS13
DNPEP	RPL26
MAGED1	RPL30
CALM3	TPT1
RGS4	SFRP5
TTR	RPS9
RAMP3	CRYBA2
SLC16A10	RPL5
NGFRAP1	RPS19
MDK	RPL19
ARPC2	RPL34
IGFBPL1	RPLP1
ACTG1	RPSA
SDF4	RPL32
DYNLL1	ITM2B
GLS	CD81
WLS	RPL6
SHISA2	PCSK2
GPR160	RPS15
CASR	RPS3
UPP1	RPS20
CACNA2D2	GNB2L1
EFS	RESP18
GRN	RPL31
RAB9B	RPL21
CDH17	RPL18
AAMP	EEF1B2
CTHRC1	RPS5
FAM46A	EEF1A1
ZCCHC12	RPL24
SCN1B	ACTG1
SCGN	RPLP0
HSBP1	RPS25
ELL2	RPS29
ERP29	RPL37A
IL18BP	RPL36AL
HOMER2	NPM1
RCN3	SPINT2
SNRPN	RPL37
CDH1	RPS21
LEPREL4	CPQ
MT-ND5	RPL7A
RFX6	RPL10A
GPD1L	RPS2
RABAC1	RPL18A
CD46	CTSZ
SNCG	RPS26
CADM3	ATF3
RAB11A	ETV1
RPL23	RPL28
SKAP2	UPP1
CFI	SCG5
LAP3	RPL22L1
SLC40A1	NPC2
FGFR1	PAPPA2
PPY	NACA
BCAM	EEF1G
FAM107B	RPL4
MGST3	S100A11
ATOX1	RPL3
SKAP1	ACE2
CALR	CTXN2
IGFBP7	PCSK1N
NEFM	RPL15
BSG	RPL27
GFRA1	LGALS3BP
GPC6	SERPING1
NUCB2	H3F3C
CHID1	CALM2
FAM162B	RCN3
SYNGR1	EDN3
OXTR	GC
IGFBP5	PCP4L1
PRKCSH	TUBB6
LY6H	GADD45B
SLC38A11	IFITM2
SPOCK2	IGFBP7
UPK3A	MFAP2
PRKAR2B	IRX2
MRPS6	EEF1A2
ODF3B	AARD
ENO2	H3F3A
CPXM2	RPL22
NEURL1	NDN
RESP18	BTF3
TMEM51	ID3
PRDX4	ITPR1
AKR7A2	SLC7A2
SH3BGRL	EIF3H
GOPC	CALB1
CRYBA2	TNFRSF12A
GCH1	BSG
CPT1A	COX7C
TNFRSF21	SLC25A33
HAPLN4	WNK3
C14orf2	HHATL
HIPK1	SLC25A5
DPP4	NDUFA6
TMEM59L	MAP3K15
UQCR11-1	HMGN1
PROS1	TMEM59L
RNF128	TUBA1A
CD82	SMARCA1
NFE2L3	PGRMC1
GMPR	CYSTM1
CD47	SNRPF
CHCHD7	GNB2
PGAP1	ID1
HCFC1R1	GNAI1
C1QTNF1	FBP1
ARL2	BASP1
ATP5G1	SLC38A5
LIN54	POU6F2
SLC18A2	DRC1
RNASET2	HNRNPA1
RHOBTB1	CALD1
POLR2L	PRDX2
BAALC	AGPAT4
RPS6KA3	ITM2C
TM4SF4	CADM1
SMARCD3	TMSB10
C12orf75	ATP5C1
TSPAN3	TUBB
PRODH2	GLUD1
ARHGEF38	WDR89
ELOVL6	TIMP2
EGR1	HINT1
RPL22L1	THRA
ACTB	CTSB
FHOD3	SPP1
CTBS	OAT
MGST2	PRDX4
SOX4	RAB3C
NENF	TBCA
ANXA5	EIF3F
C2orf72	ALCAM
TTLL12	MED28
SDC2	C2orf70
ARHGAP24	MBNL2
ENPEP	NUCB1
HMGB3	IGSF21
TMEM59	EIF3K
LHFPL1	BEND7
EPHX1	NEFM
ATP8B1	GADD45A
NAGS	UPK3A
NME1	CIT
USMG5	OCRL
PCDH9	DSTN
IGSF23	TSPAN7
GNAI1	PLA2G12A
MYL6B	GRB10
A1CF	SDC2
PDK4	RCN1
FNBP1L	SGCE
RHOBTB3	TESC
EPDR1	KIAA1324
TSPO	UCHL1
DKKL1	DPP10
NCOA7	EIF4A1
CKB	MYO1B
SERPINB9	KLHL13
DZIP3	MAMLD1
SLC23A2	EIF3E
HIP1R	SSTR2
TIMP2	PPY
DNAJC10	GATA6
CA2	KLHDC8B
GALNT14	DNPEP
BEX4	ZCCHC12
LASP1	DNAJC12
TUBB2B	TOMM7
NPY	PLA2G16
ALDH18A1	ANP32A
NRP2	DUSP8
GSPT2	EPCAM
PRPS1	GRIA3
CTGF	F3
C2CD4B	RNF130
GNA14	PTPRD
ILDR1	PAM
EMC10	SNRPE
FAM184B	ZWINT
COX17	APOD
FKBP11	NOSTRIN
BTBD3	SLC39A11
IGFBP2	EIF1B
RAB26	PBX1
FCGRT	RPS12
GPC4	SNRPD1
HPN	PSME1
KRT18	STX16
PSMB10	OLFM1
CPQ	PTOV1
MRAP2	C4orf48
TMEM98	PBXIP1
TMEM56	MARCKSL1
FAM49A	UQCRFS1
RIPPLY2	SH3BGR
TUBB	HMGN2
CDKN2C	PPP2R2B
FXYD5	NHP2L1
KIAA1199	ST3GAL6
EIF3L	TPM1
ALDOB	GPR119
NAMPT	CCDC109B
CP	CDO1
TBC1D9	FFAR4
SLC25A33	PIM2
SRXN1	OAZ2
MTMR7	CFI
ACVR1C	KLF4
TXNDC12	PAK6
ATP2B1	AMOTL1
CCND3	IFIH1
PYGB	HMGN5
ST6GALNAC2	DUSP10
ING3	TPPP3
CYBA	SORCS2
TMEM54	OXTR
LRRFIP1	RHOU
GSTM3	SNRPC
KCNIP1	SPON2
SLC35G1	SERTAD1
C9orf142	GLS
YPEL2	PDK4
PROC	CD9
MGAT5	HAPLN1
MEST	CCT4
TGFB1	SNRPD3
RABGAP1L	MAP1LC3A
PVR	CAMK2D
SESN2	MCTP2
RORB	EIF4H
GRTP1	GALNT13
NTN4	DUSP26
NPM2	DYNLRB2
KIAA1217	CLDN4
PTPRN2	CLDN11
HSPA8	CCT2
HPSE	TCP1
BTG2	RIIAD1
TMED8	AGT
KCNJ3	GLO1
LRRC16A	C9orf89
TGFA	ARL4D
RCAN2	SERPINE2
UBASH3B	ZYX
RELL1	NT5DC2
SPON2	RBBP7
SLC7A14	FGFR1
ADAMTS5	KLB
TMEM9	CMTM7
PLOD3	PDE4D
KLB	DMD
RAB3C	LRPPRC
VWA5B2	FAM213A
SH3GL2	TP53
FAM20A	RTN1
PIGK	CMTM8
EGFL7	CLDN6
IDH2	GFRA1
CHPF	PHB2
CBX6	PAFAH1B3
RBMX2	ZDBF2
FLOT1	OSTF1
GPR56	APLP2
PDE4D	MID1IP1
SDHC	TMBIM1
PODXL2	RAB27B
REV3L	C1orf35
SLC38A5	NUDT11
SYT5	GUCA1A
COPS4	PRMT1
HK1	TSPAN12
TXNDC5	COTL1
PID1	SNX18
STAT1	FAM81A
LY96	BTG3
YBEY	COMMD4
ABHD2	LSR
LMNA	PPDPF
GATA6	REM2
ORAI2	ONECUT2
EPS8	ARG1
FAM115A	CFL2
C1GALT1	RRAGC
LRRC39	SLC7A8
CLDN4	CD83
OSTF1	PTPRK
MZT2B	CREB5
IDUA	C8orf88
ANKH	BBX
GRM4	CRYM
MACC1	KLF10
CNDP2	HK1
FAM129B	RAP1GAP
KIF19	LPIN2
CHPF2	HIST1H1E
ALCAM	LRP1
POU6F2	SARNP
TCN2	CRIP2
SOX6	C17orf70
PTP4A3	PLA2G1B
CCDC67	FAM107B
GALNT9	PPFIBP1
PRPS2	MGST3
NUCB1	GM2A
GCLC	DYNC2LI1
LGALS8	FAM60A
SFXN2	PROX1
SLC25A15	ARHGAP6
LSAMP	C12orf68
PDE5A	SPSB1
SEMA6D	C1orf21
DDOST	GPLD1
PDZRN3	SEMA4F
FURIN	SUPT20H
NPDC1	GSTZ1
VOPP1	DEK
SERPIND1	IKBIP
PLOD2	CCDC86
C14orf132	SLC16A11
PRKG1	DTD1
CST6	TSEN15
ELF3	KCNJ3
DHX9	MAFF
GALNT6	SLC41A2
GYPC	NRIP1
ADCK3	ADH5
VDR	EGR4
C2orf54	IGFBP4
SMIM13	SMC4
SLC22A23	PITPNM2
DES	LAP3
PLEKHA5	ZNF326
GPR155	PIK3IP1
RNF19B	SH3BGRL3
GALNT2	ARPC4
SLC35F1	ANXA6
MMP3	CDC42EP3
FRZB	ISYNA1
SCAMP1	THBS3
ACADVL	IER5
UGT8	TRMT1
TMSB4X	CA8
KCNJ6	TBC1D22A
TIMM10B	ST6GALNAC5
EGR2	HMGB3
TPCN1	UBQLN2
REEP2	HMGB2
MAPK3	RPL35
GLUL	HN1
FAM114A1	ARRDC4
NAV2	CCT3
SLC9A7	BCL11A
KCNK12	SKIL
ILK	UBE2L6
MAMLD1	MSANTD1
C4orf48	NPTX1
MAOB	STX1A
FRMD4B	ACAT1
MAPK4	KLC3
MYO1D	PLIN3
SLC35F3	EIF4B
PPP1R14B	ZNF395
KPNB1	ADAMTS18
TIMM13	RGS17
HN1	EPB41L2
GALE	MPST
LCORL	SERPIND1
GNB5	PIK3C2G
MAT2A	RBMS3
ALDH3A2	RTKN
C3orf83	LYRM5
GSN	KIAA1671
PLOD1	PLA1A
EFNA1	PSMB10
PIAS1	C1orf53
PSD	DOCK11
TNFRSF12A	RP11-87C12.2
LPGAT1	STIP1
C2orf88	PLEKHO1
APOA1	TFE3
STK4	UGT8
FAM110A	PAK3
SPARC	DBN1
RAP1GAP2	CSRP1
LCP1	TSC22D4
DYNLT1	TGFB2
DMTN	CAPSL
TNC	UGDH
NBR1	SCIN
SCN9A	COL1A2
KLF11	ASB4
hsa-mir-1199	CAV2
LGMN	MAN1C1
VPS41	SYT16
RGS5	COBL
TRNP1	A1CF
OCIAD2	THYN1
CPNE4	PLD3
COQ9	TOP2B
FILIP1	ZFAND5
WDR1	LEPREL4
PSMB2	RASGRF2
DNPH1	VPS37B
KDELR1	MDK
MED23	NHSL1
FAM169A	FAM3C
ACOT7	NCAM1
THSD4	RAD18
RNPEP	DYNLT1
FAM199X	EIF2A
TSPAN2	ADK
STMN1	MPP2
PPARGC1A	KDELR3
SGTB	SNX21
CLDN11	RALY
FAM103A1	LSM3
GMDS	TRIM2
PKIA	C19orf77
VWA5A	SERPINH1
TSPAN15	HEBP1
CHST8	WWC1
REV1	CCL27
PLS3	RNASEH2C
SMOC2	NCS1
CERCAM	SDK1
LDHD	NHP2
MAP4K4	GIPC2
TSPAN12	TIPARP
SH3BP2	MAP2K1
SNX29	APITD1
TMPRSS2	GNG2
CNRIP1	GAR1
MFSD7	HSD17B10
C16orf87	SH3BP4
ITFG3	APP
RAPGEFL1	JOSD2
ARRDC3	GPC4
NXN	SASH1
NOMO2	EPHX4
GNAZ	RHOC
SERP2	MED9
INSIG1	IFRD1
MCU	FAM84A
C14orf105	UTP3
DPP7	COL27A1
ACSL5	WDR83
MEIS1	PRR7
PLXNA2	ITFG2
LPIN2	OGFR
GAST	VASP
NUAK1	GPRC5B
SNX10	TCTEX1D2
ABRACL	NYAP1
RFESD	PPT2
CYP27A1	CSRP2
TM6SF1	ATXN7L1
GHR	GPR137B
ACTA1	DUSP16
GALNS	EML2
TMEM179	ST8SIA3
ECHDC2	MED19
GPBAR1	SLMO2
CCT7	RPA3
IFIH1	ARL4C
EIF4G1	TRIQK
COL8A1	TAX1BP3
ENPP1	DCLK2
TAPBPL	BHLHB9
ZDHHC14	KIN
AFMID	PDGFRL
BAK1	QARS
GSTM4	CDKN1C
NXPE2	MYO1E
KLF10	FAM172A
BAIAP2L2	MAML2
RAB4A	EFNA1
NYNRIN	IRAK2
CUX1	MLF1
PARM1	ARNT2
FAM98A	VGF
QKI	RELB
RNASEL	ZNRF1
PDE4B	MGMT
DGKZ	GCN1L1
DLG4	BST2
MTM1	RND3
EPS8L2	CDYL2
GABRB3	EHF
EFCAB4A	BLOC1S4
DHRS4L2	TRIOBP
MAP2K3	PRKRA
UBALD2	NYNRIN
SS18L2	SYT11
PRR16	C14orf1
GUSB	ZRANB3
ERBB3	TUBB2B
YIPF3	NUDT13
COL22A1	NUDT21
SKIL	ARHGEF9
MAF	NAB2
HES6	VSIG10
PACSIN1	EFHD2
TMEM164	KHDRBS1
JAG1	PAK7
CTSA	USP11
FAM83H-AS1	CD59
MBOAT2	CDKN2C
FEM1C	FLVCR1
ME1	ALDOC
APOC3	RXRA
SLC39A7	SEMA3E
TMEM206	MPPED2
DNAJC5	ZBTB10
PTCHD2	LTBP3
PAK6	GALNS
CTD-2192J16.22	RRAGB
ICMT	RBM11
CTSC	SERINC5
SNRNP48	PPP2R2A
ZMAT5	RNF32
WDR6	MAOA
STK25	BLOC1S2
AK1	ZNF618
ZC3H7B	TST
VAT1	PNPLA2
PDGFA	NIT2
TSPAN4	C14orf132
EFHD2	TLE1
GPM6A	DYNC1I1
SEPT9	FBXW9
FGFR4	LONRF2
HNF4A	NUBP2
CLPTM1L	HSBP1L1
SCN3A	FAM126A
MREG	TOX
TP53BP2	CPNE8
ACAA2	TMEM86A
EGR4	C20orf27
DPM3	LDLRAP1
SLC43A2	STARD5
P2RX7	RBMX2
ATP11A	BCAM
EXOC2	MPV17L
TMIE	LEO1
TBC1D1	IGF2BP3
CD200	RAI2
ANKRD27	LMO4
DEAF1	MYH10
MGMT	GNB4
LMF2	NTPCR
GPR137B	SMOX
HAP1	PCBP4
SLC4A7	GSPT2
CTSH	ARHGAP29
TMEM131	LGMN
PAK3	EPT1
HAAO	TP53RK
KIAA0319L	THUMPD1
SEMA3E	TPST1
HADHA	TMEM130
LMO4	MUM1L1
LYN	PLEKHB1
CDK6	IQCB1
VASP	SYTL5
ABCC1	CAPN2
ZBTB16	TRIM56
PFKL	KPNA4
CRAT	VPS37D
TRIB2	MAGOHB
FNDC3B	CRCP
MAN1A1	PROSER1
NNT	CNRIP1
MAP4K3	CBLC
SLC15A3	WSB1
EPB41L1	LRRC16A
DLGAP3	PTK2B
GAL3ST1	PROC
LDLRAD4	ASAP2
NR4A2	NPR2
MGAT4B	FBXW4
GEM	WBSCR27
C19orf33	FCHSD2
RAMP2	CEP41
PFDN4	MISP
LGI3	CD151
UNC119B	WEE1
CDCP1	ODF2L
C1QTNF6	RAB13
CLIP3	VAT1L
DBN1	METTL16
ABLIM1	SPATS2
HSDL2	ATR
ABCA5	TMED1
PKNOX2	APOLD1
DUSP5	DDX39A
PPP1R3B	RCCD1
RIPK4	RELL2
MYO1B	MSH2
C14orf37	MOB3A
SMAD3	UCK1
SMC2	ZFP1
SNCB	ITSN2
PFKFB3	KLC4
HCN2	GPN3
BACE1	MSI1
EVI5	WNK2
TTC21B	SMYD5
NEDD4L	RWDD2A
FOXP1	GTF2H4
GALNT3	REEP2
CAMK2B	GTPBP6
EMILIN1	ASXL1
SDC4	LMBR1L
SORD	SESN1
UBAC1	CCDC39
NAB2	TRAF4
ANXA11	RPF2
EFR3B	KPTN
SMOX	BEND5
PIP5K1C	NELFCD
RORA	RSPH1
ODC1	WDR91
OGDH	PLS3
TM4SF5	EXOSC8
PRR7	CBWD5
TNR	PSPC1
FADS2	SRSF4
CLSTN3	LETMD1
DHX30	SIM1
SYNE3	MAP2K5
NISCH	NME5
SESN1	GSS
SSFA2	PLK2
NYAP1	MGAT5
SMC4	SUPT3H
SOCS3	PCYOX1L
MTURN	CCDC113
GM2A	HSD17B4
STRIP2	WDR55
CD99L2	PKN1
WNK2	CAPN15
PSMB9	MESDC1
RAB31	VGLL4
MTUS1	FANCL
UBA1	RIMS2
PLEKHG5	MAP10
OGFRL1	MID1
CD40	MGAT4B
ARRDC4	MFHAS1
TMEM196	SNX24
TIMP1	LTA4H
ITGB5	RRS1
CTD-3193O13.9	HSPB8
CAMKK2	TET1
BMPR1A	REL
HEBP2	DNAAF2
HOMEZ	TENM4
PROX1	GMPR2
GPR133	EXOSC2
RASA4B	IPPK
CDK2AP1	KATNB1
LYRM2	AGK
NR4A1	WRAP53
HES1	RFX7
LGALS3BP	TMEM8B
KBTBD8	CNPY4
SPNS2	EFNB1
CHKA	LDHD
CCDC3	AP4M1
DHX40	NAPEPLD
AKAP7	TDP1
UNC5CL	RGCC
PKM	SLC25A20
SLC25A30	ALDH6A1
CD68	CEP68
ELOVL2	RABEP2
BTBD6	DNPH1
ACO1	IL18
GPR63	DCAF17
NUS1	MSH3
IFT122	SEMA4A
LEAP2	SSH3
APOO	OPHN1
PDE1C	GABPB1
OXLD1	ZSWIM4
MOGS	FAM47E-STBD1-1
SHISA4	KLF16
LRBA	PPP4R4
TSPAN14	DCAF4L2
ING2	RPS6KL1
FAAH	LEMD3
IGF2R	NBEAL2
PBX1	ALS2
LARGE	TDO2
LYPLA2	SEPT10
ARHGEF3	AMER1
TNFSF10	PBLD
THOC5	IFNGR2
ZNF710	SLC39A14
IL27RA	RAD52
DNASE1L1	GAS6
TSPYL5	MRPS27
TAGLN3
EPN2
ABCD3
SLC41A1
WDR81
SSX2IP
HEG1
UNC45A
PLEKHM2
LPAR1
SYTL1
AMPD3
NCDN
CCDC68
GBP2
SLC37A1
CYB5RL
MICU1
FAM171A1
ZNF532
DUSP6
PDE8A
VSTM2L
MROH1
EHD1
TMEM256-PLSCR3
INPP4B
PGAM2
P4HA2
MBTPS1
FHAD1
ARL4D
PIR
SEC22C
GNG4
FAM84B
NQO1
EIF3B
KCTD2
PTAR1
KDELR3
ITGB8
C9orf116
VARS
MAN2A1
RBM15
ACVR1
MCF2L
PINK1
PDE3B
C4orf22
CLDN10
CPPED1
LACTB
NMI
CIDEB
PRSS35
MED10
CDK18
CAMK1
MLXIP
AKIRIN2
PIK3AP1
TMOD2
RHOC
ANKRD2
SCN7A
MGAM
SIK1
ATP2A3
IL1RAP
OAT
ESRRA
SMURF1
ZNRF1
SPRYD3
NADK
SLC25A20
FKBP9
ARHGEF19
CHD2
RPP40
RARRES1
RARS2
DKFZP761J1410
MED24
SALL2
PTPRA
TTYH3
KLHL18
COL16A1
YEATS2
BTBD17
NRAS
ZNF219
FASTK
GRIP1
IQCD
ERI3
GXYLT1
SMAD1
BAI3
LGALS3
RNF157
NAA25
C5orf30
FITM2
RNPEPL1
KIF3C
COQ2
LPCAT1
CYP4V2
PYCR1
CCM2
BCL11A
ARHGAP1
SEMA4F
KRT222-1
HS2ST1
ARMC4
NOL9
SUB1
SERHL2
SLC39A14
C1orf21
ZFPM1
WRNIP1
SFXN1
DUSP22
SLC39A13
MAST3
ABLIM3
FAM219B
TTC13
SH3BP4
TMTC4
ELOVL5
FOXA3
FAM160B1
LFNG
LHFPL2
PAQR7
TMED6
ANKRD29
DNAJC25
ZNF280C
GNG7
KPNA2
DNAJC22
GPATCH4
NBEAL2
SCARB1
SMYD2
TBC1D8B
MARK4
NT5DC2
SLC35D2
TMEM163
NUP37
SLC15A4
BCL3
UBE2O
RCL1
PVRL1
FRA10AC1
MT3
B3GAT2
AGRN
C5orf42
RIN2
KDM4C
THUMPD3
FAM49B
LPAR6
ASB1
TTLL1
GPR125
SIDT2
ARMC9
SLC29A1
MTMR1
IRF1
TP53INP1
LPCAT3
CYTH3
BDH2
CDHR2
ADRBK1
RPIA
ENTPD7
WSCD1
E2F6
ETS2
ADORA2A
RFNG
EPS8L3
ADD1
FOCAD
NDUFS2
PARP12
HABP4
SLC30A1
CERS6
RSG1
AP1M1
LRP3
NCK2
SKIV2L
ST3GAL2
MB21D2
ZNF575
SUV39H2
RIPK3
SCMH1
SCAP
SDR42E1
AKT1
NDUFAF4
XAF1
CD276
ST14
CBX4
SLC12A7
ALYREF
GPSM1
RFX4
DGKQ
EXTL2
HEBP1
NHEJ1
ME3
FTSJ3
RARS
ATF3
PACS2
AGFG1
PCGF3
MCM7
CAMSAP1
EML1
LLGL1
SLC12A2
CPT2
C1orf116
TMEM63B
MIF4GD
PHLDB3
GCN1L1
TRIM59
CPSF1
DOT1L
CCRN4L
AGFG2
AEN
RRP8
BMS1
EXOC6
NPM3
HIST1H4J
PQLC1
TMEM47
HS6ST1
PTPRM
RGS19
PIK3R1
N4BP2L1
ZMIZ2
FAM81A
LPPR4
SNAP91
TRMT10A
LGALS9
MGAT3
EDARADD
PRSS23
C2CD4D
GRAMD4
KIAA1841
KAT2A
SGCB
UHRF1BP1
IMPDH1
MOV10
CLN6
ADSSL1
LMO7
PIK3C3
LTBP3
MAP3K11
FAM160A2
C1orf198
CIT
SMIM1
TMEM109
GTF3C1
ITPRIPL2
C1QTNF2
CACNA1A
ZNRF3
PPM1H
EPS15L1
TRIM2
FDXR
B4GALT4
ARMCX4
CADM4
FBXO16
PAPD7
BPGM
EIF4E3
APAF1
TMEM117
PHC1
UNC13A
PCCA
COLGALT1
ZC3HC1
ETNK2
EFHC1
VPS37B
BSPRY
MED17
LIMD1
MARCH6
DCAKD
NBAS
NEURL4
ACSF3
MAPKBP1
KCNQ2
ZNF354C
ZNF318
TMLHE
WHSC1
MKL1
PAIP2B
HDHD3
ZNF398
RNF208
LRRC8A
KIAA0100
MLLT11
FAM207A
UCK2
SEPSECS
REXO4
EFNB1
ATG7
TCOF1
PITPNM2

## Sheet: beta_human_marker_conservation
Supplementary Table 2C Conservation of human enriched marker genes in beta cells
	Conservation of human markers Conserved: enriched marker in same cell type as human loss: detected, but not an enriched marker switch: enriched marker in different cell type than human not detected: expressed in <5% of cells of cell type		Expression of human markers in beta cells detected: >5% of cells
	pig	mouse	pig_detected	mouse_detected
INS	conserved	conserved	detected	detected
IAPP	not detected	conserved	not detected	detected
HADH	conserved	conserved	detected	detected
SAMD11	conserved	not detected	detected	not detected
MT-ND2	loss	conserved	detected	detected
MT-ND1	loss	conserved	detected	detected
MT-CYB	conserved	conserved	detected	detected
MT-ND3	loss	conserved	detected	detected
RPL4	switch	switch	detected	detected
MT-CO3	loss	conserved	detected	detected
MT-ND4	loss	conserved	detected	detected
RPS4X	switch	switch	detected	detected
MT-ATP6	conserved	conserved	detected	detected
HOPX	conserved	conserved	detected	detected
MT-CO2	loss	conserved	detected	detected
MT-ND5	switch	conserved	detected	detected
TPT1	switch	switch	detected	detected
MT-CO1	loss	conserved	detected	detected
GSN	switch	conserved	not detected	detected
RPL3	loss	switch	detected	detected
ERO1LB	conserved	conserved	detected	detected
NPTX2	switch	switch	detected	not detected
FXYD2	conserved	not detected	detected	not detected
RPL24	loss	switch	detected	detected
BTG3	switch	switch	detected	detected
UCHL1	switch	switch	detected	detected
TSC22D1	loss	loss	detected	detected
SLC6A6	conserved	switch	detected	detected
RPL34	loss	switch	detected	detected
ELMO1	conserved	conserved	detected	detected
RPL5	switch	switch	detected	detected
RGS16	switch	conserved	detected	detected
KCNK16	switch	not detected	detected	not detected
RPS23	loss	switch	detected	detected
ABCC8	loss	conserved	detected	detected
RPS6	switch	loss	detected	detected
TOMM7	loss	switch	detected	detected
G6PC2	conserved	conserved	detected	detected
NKX6-1	conserved	conserved	detected	detected
PCSK1	conserved	conserved	detected	detected
TMEM37	not detected	not detected	not detected	not detected
PKIB	conserved	conserved	detected	detected
NACA	loss	switch	detected	detected
PDX1	conserved	conserved	detected	detected
EEF2	loss	loss	detected	detected
PRSS23	switch	switch	detected	not detected
MT-ND4L	loss	conserved	detected	detected
GLTSCR2	conserved	switch	detected	detected
GPX2	not detected	conserved	not detected	detected
C1QL1	switch	not detected	detected	not detected
RPL13	switch	switch	detected	detected
MAP1LC3A	conserved	switch	detected	detected
RPS3	loss	switch	detected	detected
RPS25	switch	switch	detected	detected
EIF4A2	conserved	switch	detected	detected
RPS3A	loss	switch	detected	detected
FAM159B	switch	switch	not detected	detected
TSPAN13	switch	conserved	detected	detected
RPL35A	loss	switch	detected	detected
CDKN1C	conserved	switch	detected	not detected
EIF3L	switch	loss	detected	detected
SORL1	conserved	conserved	detected	detected
PRUNE2	not detected	conserved	not detected	detected
HSP90B1	switch	conserved	detected	detected
DNAJB9	conserved	conserved	detected	detected
TIMP2	switch	switch	detected	detected
RPL6	switch	switch	detected	detected
SOCS2	conserved	switch	detected	detected
RPL21	switch	switch	detected	detected
PERP	switch	switch	detected	detected
GAD2	conserved	not detected	detected	not detected
RPL7	loss	switch	detected	detected
CIRBP	loss	switch	detected	detected
ASB9	conserved	not detected	detected	not detected
CPE	conserved	loss	detected	detected
RPL10	switch	loss	detected	detected
RPS13	switch	switch	detected	detected
RPS14	switch	switch	detected	detected
ABRACL	switch	conserved	detected	detected
GJD2	conserved	conserved	detected	detected
SLC30A8	conserved	conserved	detected	detected
ERLEC1	loss	loss	detected	detected
EEF1A1	switch	switch	detected	detected
TGFBR3	loss	not detected	detected	not detected
PCP4	conserved	switch	detected	detected
SUSD4	not detected	switch	not detected	detected
TUBB2B	switch	switch	detected	not detected
MT2A	conserved	conserved	detected	detected
PEMT	loss	conserved	detected	detected
NUCB2	switch	conserved	detected	detected
SYT13	switch	conserved	detected	detected
TSPAN1	switch	not detected	not detected	not detected
RASD1	not detected	conserved	not detected	detected
GNAS	switch	switch	detected	detected
STX1A	not detected	switch	not detected	not detected
SYNE2	switch	switch	not detected	detected
RPS27	loss	loss	detected	detected
RPL9	loss	switch	detected	detected
SOD3	not detected	not detected	not detected	not detected
EEF1B2	loss	switch	detected	detected
RPL29	switch	not detected	detected	not detected
C14orf132	switch	switch	not detected	not detected
RPL37	switch	switch	detected	detected
EIF3E	loss	switch	detected	detected
RPS18	switch	switch	detected	detected
OLFM2	loss	not detected	detected	not detected
ENTPD3	loss	conserved	detected	detected
GABARAPL1	conserved	loss	detected	detected
RPL31	loss	switch	detected	detected
PFN2	loss	loss	detected	detected
DNAJC3	loss	conserved	detected	detected
TBC1D22A	not detected	switch	not detected	detected
SCN1B	switch	conserved	detected	detected
TOMM20	switch	loss	detected	detected
CCND1	not detected	conserved	not detected	detected
PPP1R1A	conserved	conserved	detected	detected
CAMLG	loss	loss	detected	detected
FTH1	switch	loss	detected	detected
ASAP1	loss	switch	detected	detected
PFKFB2	not detected	not detected	not detected	not detected
SNCB	switch	switch	not detected	detected
MPP1	switch	switch	detected	not detected
SRD5A1	not detected	not detected	not detected	not detected
C9orf135	loss	not detected	detected	not detected
RPS12	switch	switch	detected	detected
VEGFA	conserved	conserved	detected	detected
TTC39C	conserved	not detected	detected	not detected
GLIS3	conserved	conserved	detected	detected
GPX4	conserved	loss	detected	detected
CASR	switch	not detected	not detected	not detected
ISCU	loss	loss	detected	detected
TMEM66	loss	conserved	detected	detected
CALD1	not detected	switch	not detected	detected
HSPA5	loss	conserved	detected	detected
HERPUD1	loss	conserved	detected	detected
EPHX1	switch	conserved	detected	detected
WLS	switch	conserved	detected	detected
GPNMB	not detected	not detected	not detected	not detected
RBP4	switch	switch	not detected	detected
MT-ND6	loss	not detected	detected	not detected
SLC43A2	switch	conserved	detected	detected
PGRMC2	switch	conserved	detected	detected
GAMT	loss	not detected	detected	not detected
INS-IGF2	switch	not detected	detected	not detected
BAG3	not detected	switch	not detected	detected
SEC11C	loss	conserved	detected	detected
C15orf61	loss	loss	detected	detected
NEFM	switch	switch	detected	detected
C8orf47	not detected	switch	not detected	not detected
ACAT1	switch	switch	detected	detected
TMEM45A	not detected	not detected	not detected	not detected
OCIAD2	switch	conserved	not detected	detected
PDIA6	switch	conserved	detected	detected
GCGR	not detected	conserved	not detected	detected
C9orf3	loss	conserved	detected	detected
CHST8	switch	switch	not detected	not detected
CCDC85B	loss	loss	detected	detected
NAP1L1	loss	loss	detected	detected
DUSP26	not detected	switch	not detected	detected
CNP	loss	switch	detected	not detected
PIPOX	not detected	not detected	not detected	not detected
PLEKHM2	switch	loss	detected	detected
EEF1D	switch	loss	detected	detected
IER3	switch	switch	not detected	detected
ANGPTL2	not detected	not detected	not detected	not detected
GCSH	switch	loss	detected	detected
NKX2-2	loss	conserved	detected	detected
MLXIPL	conserved	conserved	detected	detected
CYP2U1	conserved	conserved	detected	detected
BNIP3L	loss	switch	detected	detected
SCG3	switch	conserved	detected	detected
SMAD9	conserved	not detected	detected	not detected
SLC6A17	conserved	loss	detected	detected
OLFM1	loss	switch	detected	detected
SLC39A14	switch	switch	detected	not detected
NDRG4	loss	loss	detected	detected
MANF	loss	conserved	detected	detected
ZC3H3	conserved	conserved	detected	detected
SYT7	conserved	conserved	detected	detected
LDHB	switch	conserved	not detected	detected
OSTC	switch	loss	detected	detected
APOBEC2	loss	not detected	detected	not detected
EIF3H	loss	switch	detected	detected
TNFRSF11A	not detected	not detected	not detected	not detected
PEBP1	switch	loss	detected	detected
C12orf75	switch	conserved	detected	detected
MAN1A2	loss	conserved	detected	detected
SCD	loss	conserved	detected	detected
WSCD2	conserved	not detected	detected	not detected
SAT2	switch	switch	not detected	detected
SDF2L1	conserved	conserved	detected	detected
UBTD1	conserved	conserved	detected	detected
SEC11A	switch	loss	detected	detected
KCNMA1	conserved	conserved	detected	detected
ID3	conserved	switch	detected	not detected
FICD	conserved	conserved	detected	detected
TSPYL2	loss	loss	detected	detected
GADD45B	switch	switch	detected	detected
GPM6A	switch	switch	not detected	not detected
TMEM150C	switch	conserved	not detected	detected
PAIP2	loss	loss	detected	detected
TPD52	loss	conserved	detected	detected
PNRC1	loss	switch	detected	detected
REEP2	switch	switch	detected	detected
APBB2	not detected	conserved	not detected	detected
FBXO7	switch	conserved	detected	detected
MRPL34	loss	conserved	detected	detected
FAM105A	switch	loss	detected	detected
GPD1	loss	conserved	detected	detected
PVRL3	loss	conserved	detected	detected
PIR	switch	not detected	detected	not detected
SPP1	conserved	switch	detected	detected
BHLHE41	conserved	conserved	detected	detected
FKBP11	switch	conserved	detected	detected
EPAS1	not detected	not detected	not detected	not detected
ATP2A3	switch	conserved	detected	detected
SERP1	switch	conserved	detected	detected
EIF4B	loss	switch	detected	detected
EIF1B	loss	switch	detected	detected
SVIP	loss	conserved	detected	detected
FAM229B	not detected	loss	not detected	detected
NAV2	switch	loss	not detected	detected
ENDOD1	not detected	conserved	not detected	detected
RASGRF1	conserved	conserved	detected	detected
TNFAIP8	conserved	conserved	detected	detected
DGCR6	loss	loss	detected	detected
CABP7	conserved	conserved	detected	detected
VAT1L	conserved	switch	detected	detected
NINJ1	not detected	loss	not detected	detected
KCNH2	loss	switch	detected	detected
KCNQ2	switch	not detected	not detected	not detected
SEMA6D	switch	not detected	not detected	not detected
SREBF1	conserved	conserved	detected	detected
GPR56	switch	conserved	detected	detected
EDARADD	switch	not detected	not detected	not detected
C11orf1	loss	not detected	detected	not detected
MAN1C1	switch	switch	not detected	detected
GNL3	switch	loss	detected	detected
COX7A2L	conserved	loss	detected	detected
TCERG1L	switch	not detected	not detected	not detected
ZFP36L2	conserved	conserved	detected	detected
TRAM1	loss	conserved	detected	detected
RRAGD	loss	conserved	detected	detected
ALKBH7	loss	loss	detected	detected
XBP1	loss	conserved	detected	detected
P4HB	loss	conserved	detected	detected
MAPT	loss	conserved	detected	detected
CRELD2	loss	conserved	detected	detected
EBAG9	loss	conserved	detected	detected
FAM162A	loss	conserved	detected	detected
HDAC9	loss	not detected	detected	not detected
SLC2A13	conserved	conserved	detected	detected
MEIS2	conserved	switch	detected	detected
ID1	conserved	switch	detected	not detected
LDLRAP1	not detected	switch	not detected	not detected
CXXC5	loss	switch	detected	detected
RAB26	switch	not detected	detected	not detected
SERINC1	loss	conserved	detected	detected
LETMD1	conserved	switch	detected	detected
ALDOC	conserved	switch	detected	detected
TAGLN3	switch	switch	not detected	not detected
ANAPC16	loss	conserved	detected	detected
CTXN2	loss	switch	detected	not detected
FFAR4	not detected	switch	not detected	not detected
SH3BGRL	switch	switch	detected	detected
ROBO1	switch	conserved	not detected	detected
MTUS2	not detected	switch	not detected	not detected
SCGN	switch	loss	detected	detected
HEBP1	switch	switch	detected	not detected
CYP27A1	switch	not detected	detected	not detected
SIVA1	loss	loss	detected	detected
EBPL	not detected	switch	not detected	detected
CDKN2C	switch	switch	detected	detected
RCBTB2	loss	loss	detected	detected
TMEM64	conserved	conserved	detected	detected
SPINK2	not detected	not detected	not detected	not detected
FAM134B	loss	loss	detected	detected
MIS18BP1	loss	not detected	detected	not detected
SLC35D3	conserved	conserved	detected	detected
ST13	conserved	loss	detected	detected
PARVB	not detected	not detected	not detected	not detected
PDIA4	loss	conserved	detected	detected
CDKN1B	loss	switch	detected	detected
ESR1	not detected	not detected	not detected	not detected
ARMCX3	switch	loss	detected	detected
PHF1	conserved	loss	detected	detected
INSIG1	switch	conserved	detected	detected
CNRIP1	switch	switch	detected	detected
SYNGR4	not detected	not detected	not detected	not detected
RNF130	conserved	switch	detected	detected
ROBO2	not detected	conserved	not detected	detected
SLC25A34	conserved	not detected	detected	not detected
CCDC28A	conserved	loss	detected	detected
FAM174A	loss	loss	detected	detected
BPIFC	not detected	not detected	not detected	not detected
PRKCA	loss	conserved	detected	detected
WNT4	conserved	conserved	detected	detected
NMRK1	loss	not detected	detected	not detected
ISCA1	not detected	not detected	not detected	not detected
GEM	switch	loss	not detected	detected
SLC2A2	conserved	conserved	detected	detected
KLHDC2	loss	switch	detected	detected
PLCXD3	conserved	loss	detected	detected
MTPN	conserved	loss	detected	detected
TTC3	loss	switch	detected	detected
EDN3	not detected	switch	not detected	not detected
GNAO1	loss	loss	detected	detected
ENAH	conserved	conserved	detected	detected
ALOX5	not detected	not detected	not detected	not detected
ABHD3	conserved	not detected	detected	not detected
SLC18A2	switch	not detected	not detected	not detected
F12	not detected	not detected	not detected	not detected
ADCK3	switch	conserved	detected	detected
HYOU1	loss	conserved	detected	detected
RBFOX3	not detected	switch	not detected	not detected
PHACTR2	not detected	not detected	not detected	not detected
ARPP19	loss	loss	detected	detected
SAFB2	loss	conserved	detected	detected
RIC3	loss	loss	detected	detected
FAM115A	switch	switch	detected	detected
ARL16	loss	switch	detected	detected
SSTR5	switch	not detected	not detected	not detected
SLCO5A1	not detected	not detected	not detected	not detected
CTSD	loss	loss	detected	detected
TSPYL1	not detected	loss	not detected	detected
ETS2	switch	conserved	detected	detected
OXA1L	loss	switch	detected	detected
PIGP	loss	loss	detected	detected
UBXN6	switch	loss	detected	detected
BEND6	not detected	not detected	not detected	not detected
ZNF32	loss	loss	detected	detected
SMPDL3A	not detected	conserved	not detected	detected
CHN1	loss	conserved	detected	detected
MSI2	conserved	loss	detected	detected
AZI2	loss	loss	detected	detected
IQSEC1	not detected	not detected	not detected	not detected
NAT8L	conserved	not detected	detected	not detected
MTDH	loss	conserved	detected	detected
TMEM108	not detected	conserved	not detected	detected
ELAVL4	conserved	conserved	detected	detected
TMEM167A	loss	conserved	detected	detected
SURF4	loss	conserved	detected	detected
TIMM17A	loss	loss	detected	detected
TMEM109	switch	loss	detected	detected
ING2	switch	loss	detected	detected
SETD7	conserved	conserved	detected	detected
STEAP3	not detected	not detected	not detected	not detected
TTLL7	loss	conserved	detected	detected
ZMIZ1	not detected	conserved	not detected	detected
DOCK10	conserved	conserved	detected	detected
FAM3C	conserved	switch	detected	detected
TFEB	loss	not detected	detected	not detected
TBC1D4	switch	conserved	detected	detected
GNG7	switch	not detected	detected	not detected
EPDR1	switch	not detected	detected	not detected
ATRNL1	not detected	conserved	not detected	detected
PITHD1	loss	loss	detected	detected
TRIM2	switch	switch	not detected	detected
TBC1D24	loss	conserved	detected	detected
SEC63	loss	conserved	detected	detected
ABAT	conserved	conserved	detected	detected
SLC7A5	loss	conserved	detected	detected
CHST9	conserved	not detected	detected	not detected
RCN2	loss	switch	detected	detected
ADM	switch	not detected	not detected	not detected
LRP5L	not detected	not detected	not detected	not detected
ME1	switch	loss	detected	detected
COMTD1	loss	loss	detected	detected
GOLGB1	conserved	conserved	detected	detected
PLEKHA3	not detected	conserved	not detected	detected
CHPF	switch	conserved	detected	detected
SUN1	loss	conserved	detected	detected
TMEM14C	switch	loss	detected	detected
CCNC	loss	loss	detected	detected
KIAA1614	not detected	not detected	not detected	not detected
AMZ2	loss	switch	detected	detected
VPS51	not detected	loss	not detected	detected
METTL9	loss	switch	detected	detected
SSH2	not detected	loss	not detected	detected
MZF1	conserved	not detected	detected	not detected
OSBPL8	loss	conserved	detected	detected
RHOBTB3	switch	conserved	detected	detected
DYNC1I1	loss	switch	detected	not detected
YPEL3	loss	switch	detected	detected
FAM222A	conserved	conserved	detected	detected
HSF4	not detected	not detected	not detected	not detected
MGAT1	switch	conserved	detected	detected
DLG2	switch	not detected	not detected	not detected
RAB3A	loss	conserved	detected	detected
AP3B1	conserved	loss	detected	detected
DDIT3	conserved	conserved	detected	detected
ASRGL1	loss	loss	detected	detected
SPAG6	not detected	not detected	not detected	not detected
VOPP1	switch	switch	detected	detected
NCOR2	not detected	loss	not detected	detected
HRK	not detected	not detected	not detected	not detected
INSM1	not detected	conserved	not detected	detected
MRAP2	switch	not detected	not detected	not detected
POLR1D	loss	loss	detected	detected
PCGF5	loss	loss	detected	detected
TGFB1	switch	not detected	not detected	not detected
HSPB6	not detected	conserved	not detected	detected
VAT1	switch	switch	detected	detected
TSPAN9	not detected	loss	not detected	detected
CDH22	conserved	switch	detected	detected
DERL3	switch	conserved	not detected	detected
HMGN5	switch	switch	detected	detected
GPSM1	switch	conserved	detected	detected
RNF13	loss	loss	detected	detected
SLC45A3	not detected	not detected	not detected	not detected
KLHL42	switch	conserved	detected	detected
MCUR1	conserved	loss	detected	detected
NOL3	loss	conserved	detected	detected
EAF2	switch	not detected	detected	not detected
MFI2	not detected	not detected	not detected	not detected
NR3C1	conserved	loss	detected	detected
PACSIN3	not detected	not detected	not detected	not detected
JAKMIP1	not detected	not detected	not detected	not detected
DNAJC19	loss	loss	detected	detected
KISS1R	not detected	not detected	not detected	not detected
GMPR	switch	conserved	detected	detected
ZNF503	conserved	not detected	detected	not detected
KCNE4	not detected	not detected	not detected	not detected
SLC8A1	conserved	not detected	detected	not detected
IGFBP5	switch	not detected	detected	not detected
TGFBR3L	not detected	not detected	not detected	not detected
MT-ATP8	not detected	conserved	not detected	detected
ARL4D	switch	switch	detected	detected
EIF2A	loss	switch	detected	detected
ARHGEF9	conserved	switch	detected	detected
DXO	loss	loss	detected	detected
SAYSD1	not detected	conserved	not detected	detected
SNX10	switch	loss	detected	detected
UAP1	switch	loss	detected	detected
LYSMD2	loss	loss	detected	detected
ACVR1B	loss	conserved	detected	detected
NSMF	loss	loss	detected	detected
WARS	loss	conserved	detected	detected
PIGA	conserved	conserved	detected	detected
GLT8D2	not detected	not detected	not detected	not detected
SLCO3A1	loss	loss	detected	detected
ENHO	switch	conserved	detected	detected
PRKACB	switch	conserved	detected	detected
ANKRD37	switch	loss	detected	detected
TAOK3	conserved	loss	detected	detected
TMEM243	switch	loss	detected	detected
COX7A1	conserved	not detected	detected	not detected
CCDC67	switch	not detected	not detected	not detected
TKT	switch	loss	detected	detected
SEPT1	not detected	not detected	not detected	not detected
IL17RB	not detected	not detected	not detected	not detected
SLC12A5	not detected	switch	not detected	not detected
LDLRAD4	switch	conserved	detected	detected
GALNT10	loss	conserved	detected	detected
TTC7B	conserved	conserved	detected	detected
COQ10A	conserved	conserved	detected	detected
CEBPB	conserved	conserved	detected	detected
METTL7A	loss	conserved	detected	detected
SULF2	switch	not detected	not detected	not detected
NUS1	switch	conserved	detected	detected
LARP1B	not detected	conserved	not detected	detected
SGK1	not detected	not detected	not detected	not detected
PRPH	not detected	not detected	not detected	not detected
DNAJC22	switch	not detected	not detected	not detected
CD200	switch	switch	detected	detected
OSER1	loss	loss	detected	detected
C21orf91	switch	not detected	detected	not detected
FAM102A	conserved	conserved	detected	detected
CFL2	switch	switch	detected	detected
CD14	not detected	not detected	not detected	not detected
IGSF11	not detected	not detected	not detected	not detected
PARM1	switch	switch	detected	not detected
KLHL24	switch	conserved	detected	detected
PNPLA8	switch	loss	detected	detected
ENO2	switch	conserved	detected	detected
FAM171B	switch	conserved	detected	detected
ISOC1	loss	switch	detected	detected
PTPRK	conserved	switch	detected	not detected
CLCN3	conserved	loss	detected	detected
UNC119	loss	loss	detected	detected
RAPH1	not detected	conserved	not detected	detected
HHATL	conserved	switch	detected	not detected
TRIM9	switch	loss	not detected	detected
GPX1	switch	switch	detected	detected
SURF2	loss	loss	detected	detected
SPATS2	loss	switch	detected	not detected
TMEM50B	conserved	conserved	detected	detected
MSN	conserved	not detected	detected	not detected
RGCC	not detected	switch	not detected	not detected
TMED6	switch	switch	not detected	detected
SMIM1	switch	conserved	not detected	detected
FBXO25	switch	conserved	detected	detected
KIF22	not detected	conserved	not detected	detected
GREM1	not detected	not detected	not detected	not detected
HOOK2	conserved	conserved	detected	detected
HPCA	conserved	not detected	detected	not detected
MAP3K8	not detected	switch	not detected	not detected
KIRREL3	not detected	not detected	not detected	not detected
CACNA1A	switch	loss	detected	detected
PNPLA2	loss	switch	detected	detected
TAF7	switch	loss	detected	detected
CLGN	loss	not detected	detected	not detected
TFDP2	conserved	switch	detected	detected
TEN1	loss	loss	detected	detected
ARHGEF3	switch	conserved	not detected	detected
MDP1	loss	conserved	detected	detected
TOB1	loss	conserved	detected	detected
TLE1	conserved	switch	detected	detected
DNAJB11	switch	conserved	detected	detected
FGD4	conserved	loss	detected	detected
KRT222-1	switch	switch	detected	not detected
ARG2	conserved	not detected	detected	not detected
TSPAN7	switch	switch	detected	detected
CMTM8	conserved	switch	detected	detected
ADAMTS5	switch	not detected	not detected	not detected
YPEL2	switch	conserved	detected	detected
ACLY	conserved	conserved	detected	detected
SIPA1L2	conserved	not detected	detected	not detected
YEATS2	switch	conserved	detected	detected
NQO1	switch	not detected	detected	not detected
WIPI1	switch	conserved	not detected	detected
CMIP	loss	conserved	detected	detected
SYBU	not detected	switch	not detected	not detected
TMEM27	conserved	switch	detected	detected
SMIM18	switch	not detected	not detected	not detected
TMEM55B	loss	loss	detected	detected
RBBP8	switch	loss	detected	detected
USP1	loss	conserved	detected	detected
LMO1	conserved	conserved	detected	detected
XPR1	loss	loss	detected	detected
EMP2	not detected	not detected	not detected	not detected
HS6ST1	switch	loss	not detected	detected
SLC25A36	loss	conserved	detected	detected
QTRT1	switch	conserved	not detected	detected
ITGA10	not detected	not detected	not detected	not detected
TTC32	switch	loss	not detected	detected
CREBL2	conserved	loss	detected	detected
TIMMDC1	loss	switch	detected	detected
MZT1	loss	switch	detected	detected
C2orf69	not detected	not detected	not detected	not detected
PRKCDBP	switch	switch	not detected	not detected
EPB41L1	switch	loss	detected	detected
SHC1	not detected	conserved	not detected	detected
ABCA3	conserved	conserved	detected	detected
THAP2	loss	conserved	detected	detected
REPIN1	loss	loss	detected	detected
CDK2AP2	loss	conserved	detected	detected
RNF6	not detected	loss	not detected	detected
ANKRD6	conserved	not detected	detected	not detected
HAPLN4	switch	conserved	not detected	detected
CBX4	switch	loss	not detected	detected
DIXDC1	not detected	switch	not detected	detected
C16orf80	loss	loss	detected	detected
RAB39B	loss	conserved	detected	detected
CD72	not detected	not detected	not detected	not detected
UBL3	conserved	loss	detected	detected
KIAA1456	conserved	loss	detected	detected
PREB	conserved	conserved	detected	detected
HMGB2	switch	switch	not detected	detected
ZNF667	loss	conserved	detected	detected
NR1D1	conserved	conserved	detected	detected
NME3	not detected	not detected	not detected	not detected
RABGGTB	loss	loss	detected	detected
RAP1GAP2	switch	conserved	detected	detected
UBE4B	switch	loss	detected	detected
TXNRD1	switch	loss	detected	detected
NPPC	conserved	not detected	detected	not detected
STX3	loss	loss	detected	detected
IFT20	loss	conserved	detected	detected
KIAA0247	loss	conserved	detected	detected
C22orf39	loss	switch	detected	detected
FADS1	loss	conserved	detected	detected
ABHD10	switch	switch	detected	detected
FMN2	not detected	conserved	not detected	detected
NOV	not detected	not detected	not detected	not detected
RB1CC1	loss	conserved	detected	detected
DGKB	conserved	not detected	detected	not detected
DDIT4	loss	conserved	detected	detected
RBFOX2	loss	loss	detected	detected
SERTAD4	not detected	not detected	not detected	not detected
KIAA2022	not detected	not detected	not detected	not detected
THRA	loss	switch	detected	detected
CCNG2	switch	loss	not detected	detected
WIPI2	switch	conserved	detected	detected
CEBPG	loss	conserved	detected	detected
ACADSB	switch	conserved	detected	detected
LRRN3	conserved	not detected	detected	not detected
RPH3AL	loss	loss	detected	detected
TMEM189	conserved	conserved	detected	detected
LYRM5	loss	switch	detected	detected
BEGAIN	not detected	not detected	not detected	not detected
RNF135	loss	loss	detected	detected
EEPD1	not detected	conserved	not detected	detected
RWDD2A	loss	switch	detected	not detected
RGL1	conserved	loss	detected	detected
ZC3H6	loss	loss	detected	detected
CADM1	loss	switch	detected	detected
BMF	conserved	not detected	detected	not detected
RNF157	switch	conserved	not detected	detected
GLCCI1	conserved	not detected	detected	not detected
JADE1	loss	conserved	detected	detected
CYB5R1	loss	conserved	detected	detected
DUT	loss	loss	detected	detected
PRKRA	switch	switch	detected	detected
GADD45A	conserved	switch	detected	detected
PRKAR2B	switch	conserved	not detected	detected
PLCB4	loss	switch	detected	detected
SLC30A1	switch	conserved	not detected	detected
DNAJC4	loss	loss	detected	detected
RNF2	switch	conserved	detected	detected
WDR25	loss	not detected	detected	not detected
ABCG1	not detected	conserved	not detected	detected
FAM92A1	not detected	loss	not detected	detected
BZW2	switch	loss	detected	detected
CAMK2B	switch	loss	detected	detected
ARHGAP24	switch	loss	detected	detected
HBP1	loss	loss	detected	detected
PLXND1	not detected	not detected	not detected	not detected
SLC33A1	loss	conserved	detected	detected
CPD	conserved	conserved	detected	detected
NISCH	switch	loss	detected	detected
TMEM41B	loss	conserved	detected	detected
TRPM5	not detected	conserved	not detected	detected
UNK	loss	loss	detected	detected
RAB3IP	loss	loss	detected	detected
CCDC59	loss	loss	detected	detected
SLC25A29	conserved	conserved	detected	detected
C19orf60	loss	conserved	detected	detected
MTFR1	loss	loss	detected	detected
FAM13A	not detected	not detected	not detected	not detected
CMTM7	conserved	switch	detected	not detected
MIS12	loss	conserved	detected	detected
NCALD	switch	switch	detected	detected
ALKBH5	loss	conserved	detected	detected
TMEM123	conserved	switch	detected	detected
CACNA1D	conserved	conserved	detected	detected
TENC1	not detected	conserved	not detected	detected
HILPDA	switch	switch	detected	detected
CHDH	not detected	not detected	not detected	not detected
CLK1	loss	loss	detected	detected
IDI1	loss	switch	detected	detected
MXI1	loss	loss	detected	detected
CHPT1	switch	loss	detected	detected
PJA2	loss	loss	detected	detected
PTAR1	switch	not detected	detected	not detected
SYT16	not detected	switch	not detected	not detected
RMND5A	loss	loss	detected	detected
SPTB	conserved	not detected	detected	not detected
STOX2	loss	loss	detected	detected
SMIM11	loss	switch	detected	detected
RBP1	switch	switch	not detected	not detected
ST3GAL5	not detected	conserved	not detected	detected
SYVN1	loss	conserved	detected	detected
PTCHD2	switch	not detected	detected	not detected
CHL1	not detected	not detected	not detected	not detected
DAAM1	conserved	conserved	detected	detected
DFNB31	not detected	conserved	not detected	detected
FBXO32	not detected	conserved	not detected	detected
KIAA1644	conserved	switch	detected	not detected
DNM3	not detected	loss	not detected	detected
CCDC57	conserved	not detected	detected	not detected
AKTIP	loss	loss	detected	detected
EFHD1	not detected	not detected	not detected	not detected
ZNF821	switch	switch	detected	detected
BRD7	loss	loss	detected	detected
BET1	loss	conserved	detected	detected
TUSC1	not detected	conserved	not detected	detected
MNS1	loss	conserved	detected	detected
SEL1L	loss	conserved	detected	detected
USP2	conserved	conserved	detected	detected
VEGFB	conserved	conserved	detected	detected
CHP1	loss	switch	detected	detected
UBA5	loss	conserved	detected	detected
GYLTL1B	loss	conserved	detected	detected
SMAD7	switch	switch	detected	detected
LAPTM4B	loss	loss	detected	detected
ADAMTSL2	not detected	not detected	not detected	not detected
DCBLD1	not detected	not detected	not detected	not detected
ABCA5	switch	conserved	detected	detected
INPP5F	not detected	conserved	not detected	detected
MYCBP2	loss	loss	detected	detected
PIK3C2A	not detected	conserved	not detected	detected
CAMKK1	loss	not detected	detected	not detected
KEAP1	loss	conserved	detected	detected
NUAK1	switch	conserved	not detected	detected
TNK2	loss	conserved	detected	detected
NFASC	not detected	loss	not detected	detected
SLC29A4	not detected	switch	not detected	detected
DMXL1	not detected	conserved	not detected	detected
PTPRS	not detected	not detected	not detected	not detected
C1orf63	loss	conserved	detected	detected
CYLD	loss	conserved	detected	detected
RASGEF1B	conserved	not detected	detected	not detected
TBPL1	switch	switch	detected	detected
TMEM55A	loss	conserved	detected	detected
HOMER2	switch	not detected	detected	not detected
C4orf19	switch	conserved	detected	detected
MESP1	loss	not detected	detected	not detected
CREBRF	conserved	conserved	detected	detected
PDE3A	not detected	not detected	not detected	not detected
GLT8D1	switch	loss	detected	detected
ZMAT3	conserved	conserved	detected	detected
TRIM16L	switch	not detected	not detected	not detected
RYBP	loss	loss	detected	detected
ATP6V1A	loss	conserved	detected	detected
NR1D2	conserved	conserved	detected	detected
HSPA13	loss	conserved	detected	detected
MAST4	loss	loss	detected	detected
SLC9A3R1	loss	switch	detected	detected
NPR2	not detected	switch	not detected	not detected
SOBP	not detected	conserved	not detected	detected
RNASEH1	loss	conserved	detected	detected
RDH10	loss	not detected	detected	not detected
HSD17B4	loss	switch	detected	detected
LAD1	conserved	not detected	detected	not detected
NDEL1	loss	conserved	detected	detected
SDHAF1	loss	conserved	detected	detected
LY6E	not detected	loss	not detected	detected
RALGDS	conserved	loss	detected	detected
POP5	not detected	conserved	not detected	detected
ANKRD10	loss	conserved	detected	detected
RAB9B	switch	not detected	detected	not detected
UNC50	switch	conserved	detected	detected
VPS37A	loss	conserved	detected	detected
SLC4A10	not detected	conserved	not detected	detected
RBBP6	loss	loss	detected	detected
MCTP2	not detected	switch	not detected	not detected
MXRA7	conserved	conserved	detected	detected
KLF13	loss	loss	detected	detected
EIF2AK1	loss	conserved	detected	detected
BTBD3	switch	switch	not detected	detected
SPATA13	conserved	conserved	detected	detected
ANKRA2	loss	switch	detected	detected
MAP2K6	switch	not detected	not detected	not detected
FAM171A1	switch	conserved	detected	detected
USP6NL	conserved	conserved	detected	detected
ATOH8	not detected	not detected	not detected	not detected
CDC6	not detected	not detected	not detected	not detected
CKS1B	loss	conserved	detected	detected
MEF2D	loss	conserved	detected	detected
ACVR1C	switch	not detected	not detected	not detected
ORMDL3	conserved	loss	detected	detected
CIR1	switch	loss	detected	detected
RASGRF2	not detected	switch	not detected	detected
SNX29	switch	not detected	not detected	not detected
GIPR	not detected	conserved	not detected	detected
GLP1R	not detected	not detected	not detected	not detected
HIAT1	loss	loss	detected	detected
KCTD14	not detected	not detected	not detected	not detected
IGF2BP2	not detected	not detected	not detected	not detected
HIP1	not detected	conserved	not detected	detected
YIPF5	loss	conserved	detected	detected
KIAA0226	not detected	loss	not detected	detected
FAM217B	not detected	conserved	not detected	detected
RORB	switch	not detected	not detected	not detected
NHLRC3	conserved	conserved	detected	detected
BNIP2	switch	conserved	detected	detected
PTPRN2	switch	loss	detected	detected
ZNF365	switch	switch	not detected	not detected
MYT1L	not detected	loss	not detected	detected
ABLIM2	not detected	not detected	not detected	not detected
OXSM	loss	not detected	detected	not detected
MAGT1	loss	conserved	detected	detected
DHCR7	switch	conserved	detected	detected
PELI1	switch	conserved	not detected	detected
PINK1	switch	loss	detected	detected
PIK3R3	not detected	conserved	not detected	detected
GNA13	loss	conserved	detected	detected
LRRC42	switch	switch	detected	detected
RUNX1T1	conserved	switch	detected	detected
GRB10	not detected	switch	not detected	detected
PTGR1	switch	not detected	not detected	not detected
FAM46C	loss	conserved	detected	detected
PGM3	not detected	loss	not detected	detected
ZFAND2A	loss	conserved	detected	detected
CA11	not detected	not detected	not detected	not detected
CDC37L1	conserved	conserved	detected	detected
CBR1	switch	loss	detected	detected
KLHDC9	loss	loss	detected	detected
KAT6B	loss	conserved	detected	detected
CCPG1	loss	conserved	detected	detected
HSD17B14	switch	not detected	not detected	not detected
LPAR6	switch	conserved	detected	detected
ACSL1	loss	switch	detected	detected
C20orf112	switch	switch	detected	not detected
IRF2BPL	not detected	switch	not detected	detected
RHOD	conserved	not detected	detected	not detected
SLC2A10	not detected	not detected	not detected	not detected
GALNT14	switch	conserved	not detected	detected
TCP11L2	not detected	loss	not detected	detected
C15orf39	not detected	switch	not detected	not detected
CBX7	not detected	loss	not detected	detected
DBP	conserved	conserved	detected	detected
EEF1G	switch	switch	detected	detected
ANKRD39	loss	loss	detected	detected
PPP2R2C	not detected	not detected	not detected	not detected
NDFIP2	loss	conserved	detected	detected
TRIM37	conserved	loss	detected	detected
UNC5D	not detected	not detected	not detected	not detected
INSIG2	not detected	conserved	not detected	detected
ARID3A	loss	not detected	detected	not detected
CRTAP	not detected	conserved	not detected	detected
ZNF697	not detected	conserved	not detected	detected
FGF9	not detected	switch	not detected	detected
MAP6	not detected	conserved	not detected	detected
CYS1	conserved	switch	detected	not detected
UNC80	conserved	loss	detected	detected
FAM155A	not detected	switch	not detected	detected
C9orf72	not detected	switch	not detected	detected
KIF26B	not detected	not detected	not detected	not detected
BMI1	conserved	conserved	detected	detected
KATNAL1	conserved	loss	detected	detected
FAM13C	not detected	not detected	not detected	not detected
UPP1	switch	switch	detected	detected
FAM129B	switch	conserved	not detected	detected
GGCT	switch	loss	detected	detected
SLC39A8	not detected	not detected	not detected	not detected
TSC2	loss	conserved	detected	detected
CALCOCO1	not detected	conserved	not detected	detected
ZNF791	not detected	not detected	not detected	not detected
RGMB	not detected	conserved	not detected	detected
TMEM5	switch	loss	detected	detected
TRAF3IP2	switch	conserved	not detected	detected
MED9	conserved	switch	detected	detected
SETX	loss	conserved	detected	detected
FOXP4	not detected	loss	not detected	detected
RASSF8	not detected	conserved	not detected	detected
RIMKLA	not detected	conserved	not detected	detected
PHF7	not detected	loss	not detected	detected
SGK3	not detected	conserved	not detected	detected
NDRG1	conserved	switch	detected	detected
NEDD4L	switch	switch	not detected	detected
SEMA6A	switch	not detected	not detected	not detected
SLC2A1	switch	loss	detected	detected
EVL	loss	loss	detected	detected
GRAMD1A	not detected	switch	not detected	detected
SLC25A38	loss	loss	detected	detected
SNAPC5	loss	loss	detected	detected
SEPT3	not detected	not detected	not detected	not detected
SNAP47	not detected	switch	not detected	detected
ITPR2	not detected	conserved	not detected	detected
LIN7B	switch	conserved	detected	detected
CCR10	not detected	not detected	not detected	not detected
KLHL2	conserved	conserved	detected	detected
DRAM1	not detected	not detected	not detected	not detected
WASF3	conserved	not detected	detected	not detected
MAML3	loss	conserved	detected	detected
TSHZ1	conserved	conserved	detected	detected
KLHL29	conserved	not detected	detected	not detected
PTPN3	loss	not detected	detected	not detected
RNF113A	loss	switch	detected	detected
SNRPN	switch	switch	detected	detected
HSPA1B	conserved	conserved	detected	detected
KDM7A	not detected	loss	not detected	detected
CLIP1	loss	conserved	detected	detected
KCTD6	conserved	loss	detected	detected
SSC5D	loss	not detected	detected	not detected
TMEM132A	not detected	not detected	not detected	not detected
ZNF395	conserved	switch	detected	detected
NFIX	not detected	conserved	not detected	detected
RANBP9	not detected	loss	not detected	detected
WDYHV1	loss	loss	detected	detected
JAG2	not detected	not detected	not detected	not detected
IGSF1	not detected	switch	not detected	detected
HMOX1	not detected	conserved	not detected	detected
E2F6	switch	conserved	detected	detected
TP53INP2	conserved	conserved	detected	detected
PRRC2B	loss	conserved	detected	detected
PHYH	loss	loss	detected	detected
PDE8B	switch	not detected	not detected	not detected
PER3	conserved	switch	detected	detected
MRS2	loss	conserved	detected	detected
C16orf72	conserved	conserved	detected	detected
MPV17L2	loss	loss	detected	detected
WDR45	loss	loss	detected	detected
CNKSR2	not detected	not detected	not detected	not detected
GINS3	not detected	not detected	not detected	not detected
COPS2	loss	loss	detected	detected
GINS2	switch	not detected	not detected	not detected
CDC34	loss	not detected	detected	not detected
FADS2	switch	not detected	detected	not detected
GOLGA7B	loss	switch	detected	detected
FAM117A	conserved	conserved	detected	detected
HERC2	not detected	loss	not detected	detected
ARHGAP18	loss	conserved	detected	detected
SEPP1	switch	conserved	detected	detected
NFE2L1	conserved	conserved	detected	detected
LITAF	not detected	loss	not detected	detected
SCAI	not detected	loss	not detected	detected
SLC25A45	not detected	not detected	not detected	not detected
DTX3	loss	loss	detected	detected
DCP2	loss	loss	detected	detected
FAM69B	loss	conserved	detected	detected
CTRB2	not detected	switch	not detected	detected
AGT	switch	switch	not detected	detected
BPHL	switch	loss	detected	detected
TMEM196	switch	not detected	detected	not detected
FMN1	not detected	not detected	not detected	not detected
LDLRAD3	switch	switch	not detected	not detected
C1orf51	conserved	conserved	detected	detected
PSMG4	loss	loss	detected	detected
CCDC34	loss	loss	detected	detected
REPS2	conserved	conserved	detected	detected
CELF2	not detected	switch	not detected	detected
OCEL1	loss	conserved	detected	detected
PLCXD2	not detected	loss	not detected	detected
CDK5	loss	switch	detected	detected
RHNO1	loss	conserved	detected	detected
LRIF1	not detected	loss	not detected	detected
DGKD	not detected	conserved	not detected	detected
BAIAP3	loss	switch	detected	detected
RBM11	switch	switch	not detected	not detected
CXXC4	loss	conserved	detected	detected
DNAJB1	conserved	switch	detected	detected
LZTFL1	loss	loss	detected	detected
DIP2C	loss	conserved	detected	detected
DPH5	switch	switch	detected	detected
PTPRU	conserved	conserved	detected	detected
PLCL2	conserved	conserved	detected	detected
GTDC1	switch	switch	not detected	not detected
FAM149A	not detected	switch	not detected	detected
DDX26B	not detected	conserved	not detected	detected
PRR7	switch	switch	detected	detected
AACS	conserved	conserved	detected	detected
ACTC1	not detected	not detected	not detected	not detected
KRT7	switch	conserved	detected	detected
AKT3	loss	conserved	detected	detected
TANC2	not detected	loss	not detected	detected
SUGP1	not detected	conserved	not detected	detected
MCC	loss	conserved	detected	detected
ATPAF2	loss	loss	detected	detected
NIN	loss	not detected	detected	not detected
PIK3IP1	conserved	switch	detected	detected
CC2D2A	not detected	loss	not detected	detected
TCF4	loss	switch	detected	detected
SLC6A9	not detected	not detected	not detected	not detected
ZNF771	loss	loss	detected	detected
ANKMY2	switch	conserved	detected	detected
GLS2	not detected	not detected	not detected	not detected
HIBADH	loss	loss	detected	detected
TTC8	loss	loss	detected	detected
NEIL2	loss	conserved	detected	detected
PSD	switch	switch	detected	detected
UBXN10	not detected	conserved	not detected	detected
RLTPR	loss	loss	detected	detected
ZFHX3	conserved	loss	detected	detected
RASSF6	switch	not detected	not detected	not detected
RGS9	not detected	switch	not detected	detected
BPGM	switch	loss	detected	detected
SYTL1	switch	conserved	not detected	detected
ABCA2	loss	loss	detected	detected
ARHGEF7	loss	conserved	detected	detected
TIAM1	switch	not detected	detected	not detected
NRBF2	switch	switch	detected	detected
UBE3C	not detected	conserved	not detected	detected
ADSSL1	switch	not detected	not detected	not detected
TNRC6A	conserved	loss	detected	detected
SRGAP3	not detected	not detected	not detected	not detected
CDK8	loss	loss	detected	detected
ESRP1	loss	conserved	detected	detected
RNF19B	switch	conserved	detected	detected
AGGF1	loss	loss	detected	detected
FAM222B	loss	loss	detected	detected
FBXO8	not detected	loss	not detected	detected
CHD7	loss	conserved	detected	detected
PPM1H	switch	conserved	not detected	detected
HRSP12	loss	switch	detected	detected
PROCR	not detected	not detected	not detected	not detected
AMPD2	loss	conserved	detected	detected
AK4	not detected	not detected	not detected	not detected
HIPK1	switch	loss	detected	detected
DGKE	loss	conserved	detected	detected
ATP11A	switch	switch	detected	detected
PRRT1	not detected	loss	not detected	detected
NMNAT2	loss	not detected	detected	not detected
SDK2	not detected	conserved	not detected	detected
CDADC1	switch	loss	not detected	detected
ATG13	loss	conserved	detected	detected
TUBE1	not detected	not detected	not detected	not detected
TMEM42	loss	conserved	detected	detected
BHLHE40	loss	conserved	detected	detected
GPRIN3	not detected	conserved	not detected	detected
IMPDH1	switch	conserved	not detected	detected
PCYOX1	loss	conserved	detected	detected
RC3H2	loss	conserved	detected	detected
ATPAF1	loss	conserved	detected	detected
GLRB	not detected	conserved	not detected	detected
C9orf116	switch	loss	detected	detected
CREB3L4	not detected	not detected	not detected	not detected
SYNGR3	not detected	switch	not detected	not detected
GPR155	switch	not detected	not detected	not detected
GPANK1	loss	conserved	detected	detected
SPSB3	switch	loss	detected	detected
ABR	loss	loss	detected	detected
ADAMTS2	not detected	not detected	not detected	not detected
ADI1	switch	conserved	detected	detected
SESN1	switch	switch	detected	detected
ATMIN	conserved	conserved	detected	detected
CYP46A1	not detected	not detected	not detected	not detected
LXN	switch	loss	not detected	detected
FAHD2B	not detected	switch	not detected	detected
CEP70	not detected	loss	not detected	detected
POLR1E	not detected	not detected	not detected	not detected
ZNF280D	loss	loss	detected	detected
ENPP5	conserved	conserved	detected	detected
CTNNA2	not detected	not detected	not detected	not detected
ROR1	not detected	not detected	not detected	not detected
ADAL	not detected	not detected	not detected	not detected
TBC1D15	loss	conserved	detected	detected
PPP1R3C	not detected	not detected	not detected	not detected
VPS37C	not detected	switch	not detected	not detected
RASGRP1	not detected	not detected	not detected	not detected
NUDT7	conserved	conserved	detected	detected
PKP2	switch	switch	detected	detected
OTUD3	conserved	conserved	detected	detected
DNAJB4	loss	switch	detected	detected
RABGAP1L	switch	switch	detected	detected
P2RX6	not detected	not detected	not detected	not detected
TCEA3	not detected	switch	not detected	not detected
EXOC2	switch	loss	detected	detected
GPRIN1	not detected	switch	not detected	detected
TSGA10	switch	conserved	not detected	detected
C3orf18	switch	not detected	not detected	not detected
ACP6	not detected	switch	not detected	detected
TUFT1	switch	loss	not detected	detected
REM2	conserved	switch	detected	detected
ROM1	loss	loss	detected	detected
EPHX2	not detected	not detected	not detected	not detected
CAMTA2	loss	conserved	detected	detected
GNPDA2	switch	loss	detected	detected
DCUN1D4	loss	conserved	detected	detected
FLCN	conserved	conserved	detected	detected
CDC42EP4	conserved	not detected	detected	not detected
SLAIN2	loss	conserved	detected	detected
JADE2	conserved	conserved	detected	detected
CISH	conserved	conserved	detected	detected
ULK3	loss	conserved	detected	detected
DHX32	switch	conserved	detected	detected
ETNK2	switch	not detected	detected	not detected
CRBN	loss	switch	detected	detected
SLC4A8	conserved	loss	detected	detected
C15orf65	not detected	loss	not detected	detected
PAN2	not detected	conserved	not detected	detected
PTCH1	switch	loss	not detected	detected
TTL	not detected	not detected	not detected	not detected
TMCC1	not detected	loss	not detected	detected
RAD9A	not detected	not detected	not detected	not detected
ZNF652	not detected	conserved	not detected	detected
ETFDH	switch	loss	detected	detected
RNF168	not detected	loss	not detected	detected
XPNPEP3	not detected	not detected	not detected	not detected
TMEM39A	switch	conserved	detected	detected
JMY	not detected	loss	not detected	detected
C14orf28	switch	not detected	not detected	not detected
DIRAS2	not detected	not detected	not detected	not detected
TNFAIP8L1	not detected	not detected	not detected	not detected
CD302	not detected	not detected	not detected	not detected
ZNF639	loss	loss	detected	detected
LYRM9	not detected	conserved	not detected	detected
KCTD13	loss	switch	detected	detected
ULK1	loss	conserved	detected	detected
LGALS8	switch	switch	detected	detected
MYOM2	not detected	not detected	not detected	not detected
ERRFI1	switch	loss	detected	detected
TMEM218	not detected	conserved	not detected	detected
ZNF277	loss	loss	detected	detected
AVIL	not detected	not detected	not detected	not detected
SLC46A3	conserved	loss	detected	detected
CDR2	not detected	conserved	not detected	detected
SPON2	switch	switch	not detected	detected
RIN2	switch	not detected	not detected	not detected
SEMA4D	not detected	loss	not detected	detected
MAP2K5	loss	switch	detected	detected
CENPW	not detected	not detected	not detected	not detected
GTF3C1	switch	conserved	detected	detected
OXR1	switch	conserved	detected	detected
TESK1	loss	conserved	detected	detected
AHR	switch	not detected	not detected	not detected
HSD17B8	loss	loss	detected	detected
LYST	not detected	not detected	not detected	not detected
LPIN3	not detected	not detected	not detected	not detected
XKR8	not detected	not detected	not detected	not detected
SNX5	switch	conserved	detected	detected
SLC38A2	loss	conserved	detected	detected
GSTM4	switch	loss	detected	detected
TMOD2	switch	conserved	not detected	detected
REG1B	not detected	not detected	not detected	not detected
KLHL28	loss	not detected	detected	not detected
GNAL	not detected	not detected	not detected	not detected
MSTO1	switch	loss	not detected	detected
MSMO1	conserved	conserved	detected	detected
FOXO3	loss	loss	detected	detected
GOLPH3L	loss	switch	detected	detected
ITPR3	not detected	loss	not detected	detected
FAM8A1	loss	conserved	detected	detected
EXTL2	switch	conserved	detected	detected
SIAH1	loss	not detected	detected	not detected
CCND2	loss	conserved	detected	detected
SPIDR	not detected	not detected	not detected	not detected
FKBP14	conserved	switch	detected	not detected
RASGEF1A	not detected	switch	not detected	not detected
PEX7	conserved	loss	detected	detected
TRAPPC6B	loss	loss	detected	detected
SETBP1	not detected	switch	not detected	detected
CAPRIN2	not detected	not detected	not detected	not detected
RNFT1	loss	switch	detected	detected
WHAMM	loss	loss	detected	detected
RNF4	loss	switch	detected	detected
S100A13	conserved	loss	detected	detected
CLCN4	not detected	conserved	not detected	detected
ATM	loss	conserved	detected	detected
FAM214B	conserved	loss	detected	detected
SPIRE1	loss	conserved	detected	detected
STAMBPL1	switch	not detected	not detected	not detected
CNTN5	not detected	not detected	not detected	not detected
DSTYK	conserved	conserved	detected	detected
PDZRN3	switch	not detected	not detected	not detected
PEX12	loss	conserved	detected	detected
KIAA1715	conserved	loss	detected	detected
RSPH1	not detected	switch	not detected	detected
PTPN4	loss	loss	detected	detected
IKZF5	loss	loss	detected	detected
PEG3	loss	conserved	detected	detected
TMEM143	not detected	not detected	not detected	not detected
UBN2	not detected	loss	not detected	detected
NOA1	not detected	loss	not detected	detected
TMEM97	loss	loss	detected	detected
AASDH	loss	not detected	detected	not detected
XPOT	loss	conserved	detected	detected
PCGF1	loss	loss	detected	detected
DYRK3	switch	switch	not detected	detected
MEGF9	conserved	conserved	detected	detected
NCOA3	loss	conserved	detected	detected
CYFIP2	not detected	conserved	not detected	detected
LYSMD3	loss	switch	detected	detected
DNAJC18	loss	switch	detected	detected
CASZ1	not detected	conserved	not detected	detected
FBXO33	conserved	loss	detected	detected
FOXN2	not detected	conserved	not detected	detected
MTMR4	loss	conserved	detected	detected
KCTD8	switch	switch	not detected	detected
ELK4	not detected	loss	not detected	detected
TVP23C	conserved	loss	detected	detected
BLMH	loss	loss	detected	detected
BEND5	not detected	switch	not detected	detected
C16orf46	not detected	not detected	not detected	not detected
ZNF583	loss	not detected	detected	not detected
TEF	not detected	conserved	not detected	detected
OMA1	not detected	loss	not detected	detected
RGN	not detected	not detected	not detected	not detected
hsa-mir-1199	switch	not detected	detected	not detected
TSPAN5	not detected	conserved	not detected	detected
ONECUT2	not detected	switch	not detected	not detected
CCDC149	loss	conserved	detected	detected
CDH2	switch	switch	not detected	detected
GTF2IRD1	loss	loss	detected	detected
KSR2	conserved	loss	detected	detected
SALL2	switch	not detected	detected	not detected
LRRC4	not detected	not detected	not detected	not detected
CREB3L1	not detected	conserved	not detected	detected
COBLL1	conserved	conserved	detected	detected
TANGO2	loss	loss	detected	detected
C16orf52	loss	conserved	detected	detected
UBE2E2	not detected	switch	not detected	detected
CHD1	loss	switch	detected	detected
TNKS2	loss	loss	detected	detected
TMEM144	not detected	not detected	not detected	not detected
SPECC1	not detected	loss	not detected	detected
GLIS2	loss	switch	detected	not detected
ARFGEF2	loss	conserved	detected	detected
PKD2	loss	conserved	detected	detected
EIF2D	switch	loss	detected	detected
KIAA1147	not detected	loss	not detected	detected
TRIM7	loss	switch	detected	detected
SCIN	not detected	switch	not detected	not detected
EEF1A2	not detected	switch	not detected	not detected
SENP2	loss	conserved	detected	detected
FUT8	switch	conserved	detected	detected
PARP2	loss	loss	detected	detected
CAB39L	loss	loss	detected	detected
LRRC14	loss	loss	detected	detected
RPS6KA5	conserved	not detected	detected	not detected
HEXIM2	loss	not detected	detected	not detected
ICAM2	not detected	not detected	not detected	not detected
UAP1L1	switch	conserved	detected	detected
TPRA1	loss	conserved	detected	detected
PRRT3	not detected	not detected	not detected	not detected
KIF5A	not detected	not detected	not detected	not detected
KIF13A	conserved	not detected	detected	not detected
B4GALNT1	not detected	not detected	not detected	not detected
METTL4	not detected	not detected	not detected	not detected
FAM53B	not detected	not detected	not detected	not detected
DCX	conserved	conserved	detected	detected
KLF9	conserved	loss	detected	detected
C12orf29	not detected	not detected	not detected	not detected
ZBTB8A	switch	conserved	not detected	detected
NEGR1	conserved	conserved	detected	detected
CLASP2	loss	conserved	detected	detected
HSD17B7	switch	not detected	detected	not detected
SCRN3	conserved	loss	detected	detected
ZFP62	switch	loss	detected	detected
PDK2	not detected	conserved	not detected	detected
HSDL1	conserved	loss	detected	detected
GMCL1	not detected	conserved	not detected	detected
PRKCH	not detected	not detected	not detected	not detected
HEY1	not detected	not detected	not detected	not detected
TCEAL6	not detected	not detected	not detected	not detected
CRYAB	loss	not detected	detected	not detected
NUDT11	not detected	switch	not detected	not detected
SNX21	conserved	switch	detected	detected
SAMD12	conserved	not detected	detected	not detected
LONRF2	conserved	switch	detected	not detected
RARA	switch	conserved	not detected	detected
RRAGB	loss	switch	detected	not detected
BBS2	loss	loss	detected	detected
ADC	not detected	conserved	not detected	detected
RAI1	loss	conserved	detected	detected
MXD1	switch	loss	detected	detected
GPR75-ASB3	not detected	switch	not detected	detected
MDFIC	conserved	not detected	detected	not detected
DYNLRB2	loss	switch	detected	not detected
FOXO1	conserved	conserved	detected	detected
TWSG1	loss	conserved	detected	detected
CENPC	not detected	loss	not detected	detected
HYKK	not detected	not detected	not detected	not detected
RCBTB1	not detected	conserved	not detected	detected
KBTBD6	loss	conserved	detected	detected
RORC	loss	switch	detected	detected
N4BP3	not detected	not detected	not detected	not detected
ARHGAP44	not detected	switch	not detected	detected
LRP2BP	not detected	not detected	not detected	not detected
NPL	not detected	not detected	not detected	not detected
ATG16L1	loss	conserved	detected	detected
AQP11	loss	conserved	detected	detected
CCDC117	loss	loss	detected	detected
ICA1L	not detected	conserved	not detected	detected
BCL2L11	not detected	loss	not detected	detected
ATL1	switch	conserved	not detected	detected
GCAT	loss	conserved	detected	detected
ZNF483	not detected	not detected	not detected	not detected
CCDC18	not detected	not detected	not detected	not detected
C11orf63	not detected	not detected	not detected	not detected
ABHD4	switch	loss	not detected	detected
RAB24	loss	loss	detected	detected
ABTB1	loss	loss	detected	detected
ZNF25	loss	switch	detected	detected
MFSD9	not detected	not detected	not detected	not detected
HIVEP2	not detected	conserved	not detected	detected
UHRF1BP1L	loss	conserved	detected	detected
AMIGO1	loss	conserved	detected	detected
SLC25A37	switch	not detected	detected	not detected
KAT2B	conserved	conserved	detected	detected
XRRA1	not detected	not detected	not detected	not detected
CCDC8	conserved	switch	detected	not detected
ZBTB17	loss	loss	detected	detected
NUDT8	loss	conserved	detected	detected
HERC3	conserved	switch	detected	detected
CXADR	conserved	loss	detected	detected
TMEM135	conserved	conserved	detected	detected
MAP4K2	not detected	loss	not detected	detected
MAF	switch	not detected	not detected	not detected
MADD	not detected	conserved	not detected	detected
MAST1	not detected	conserved	not detected	detected
GAS2L1	switch	switch	not detected	detected
RFXAP	loss	switch	detected	detected
FAM76A	loss	loss	detected	detected
ADRBK2	conserved	conserved	detected	detected
FN3K	loss	conserved	detected	detected
PITPNM1	not detected	loss	not detected	detected
HPN	switch	not detected	detected	not detected
FAM84B	switch	conserved	detected	detected
NALCN	conserved	loss	detected	detected
SETD6	not detected	conserved	not detected	detected
C12orf49	conserved	conserved	detected	detected
SWAP70	switch	not detected	not detected	not detected
B3GNT7	not detected	not detected	not detected	not detected
C1orf216	not detected	loss	not detected	detected
PAPD5	conserved	conserved	detected	detected
NADK2	not detected	loss	not detected	detected
LRRC20	not detected	not detected	not detected	not detected
ANKRD9	not detected	not detected	not detected	not detected
TGDS	loss	switch	detected	detected
FBXO16	switch	loss	not detected	detected
MTR	not detected	not detected	not detected	not detected
CCDC126	conserved	not detected	detected	not detected
LRRC45	loss	loss	detected	detected
SH3BGRL2	switch	switch	not detected	not detected
GNG11	not detected	not detected	not detected	not detected
PIKFYVE	not detected	conserved	not detected	detected
NPHP3	not detected	not detected	not detected	not detected
NOSTRIN	not detected	switch	not detected	detected
KDELC2	not detected	conserved	not detected	detected
ANGEL1	not detected	conserved	not detected	detected
NCOA2	not detected	conserved	not detected	detected
NLK	conserved	conserved	detected	detected
GRM4	switch	not detected	not detected	not detected
NIPAL3	loss	conserved	detected	detected
SEPT5	switch	not detected	detected	not detected
PSD3	not detected	switch	not detected	detected
NEO1	conserved	loss	detected	detected
USP51	not detected	conserved	not detected	detected
ELMO2	conserved	loss	detected	detected
CNNM2	not detected	conserved	not detected	detected
BCO2	not detected	not detected	not detected	not detected
IGFBP4	not detected	switch	not detected	not detected
SPATA2	loss	conserved	detected	detected
KLHL5	not detected	not detected	not detected	not detected
ZCCHC2	not detected	conserved	not detected	detected
DLG3	not detected	conserved	not detected	detected
ZNF174	loss	not detected	detected	not detected
PRKAR1B	switch	loss	not detected	detected
LRRC1	not detected	conserved	not detected	detected
ZHX3	not detected	conserved	not detected	detected
RNF103	loss	switch	detected	detected
METTL20	switch	switch	detected	not detected
CCL2	not detected	not detected	not detected	not detected
SLC26A2	loss	conserved	detected	detected
ST6GAL1	not detected	switch	not detected	detected
JARID2	loss	switch	detected	detected
TTC39B	not detected	conserved	not detected	detected
MMD	not detected	conserved	not detected	detected
TMEM151A	switch	switch	detected	not detected
PELI3	conserved	not detected	detected	not detected
TMEM116	not detected	not detected	not detected	not detected
LANCL1	switch	conserved	detected	detected
BIN1	loss	conserved	detected	detected
EPOR	not detected	not detected	not detected	not detected
FBXL19	not detected	not detected	not detected	not detected
EDEM1	loss	conserved	detected	detected
SLC1A4	not detected	conserved	not detected	detected
PROC	switch	switch	not detected	not detected
L3HYPDH	loss	not detected	detected	not detected
REEP1	not detected	not detected	not detected	not detected
CRYBG3-1	not detected	conserved	not detected	detected
NAP1L2	not detected	loss	not detected	detected
GPT2	not detected	not detected	not detected	not detected
BDH1	not detected	conserved	not detected	detected
C14orf93	not detected	not detected	not detected	not detected
PKD1	loss	conserved	detected	detected
MCCC1	not detected	loss	not detected	detected
KLC4	loss	switch	detected	detected
EPC2	switch	loss	detected	detected
HMBOX1	loss	conserved	detected	detected
FAM220A	not detected	conserved	not detected	detected
FLYWCH1	not detected	switch	not detected	detected
CHST2	not detected	not detected	not detected	not detected
CDON	not detected	conserved	not detected	detected
SH2D3C	not detected	loss	not detected	detected
C9orf91	not detected	switch	not detected	not detected
SPTBN2	not detected	conserved	not detected	detected
LRP3	switch	conserved	detected	detected
STK33	conserved	not detected	detected	not detected
OGFRL1	switch	switch	detected	not detected
NEURL2	loss	not detected	detected	not detected
TRAM1L1	not detected	not detected	not detected	not detected
LCA5L	not detected	not detected	not detected	not detected
GHRL	not detected	not detected	not detected	not detected
CCDC84	switch	conserved	not detected	detected
WDR17	not detected	not detected	not detected	not detected
DHX33	not detected	conserved	not detected	detected
NR4A2	switch	conserved	not detected	detected
SLC25A35	not detected	not detected	not detected	not detected
TBC1D10A	not detected	conserved	not detected	detected
FAM161A	loss	conserved	detected	detected
RWDD2B	loss	not detected	detected	not detected
NFIL3	switch	loss	detected	detected
TACSTD2	not detected	not detected	not detected	not detected
DYM	loss	conserved	detected	detected
PIM1	not detected	conserved	not detected	detected
ARSG	not detected	not detected	not detected	not detected
RFX1	loss	not detected	detected	not detected
ZBTB26	not detected	not detected	not detected	not detected
RAP2C	conserved	not detected	detected	not detected
ERICH2	loss	not detected	detected	not detected
CEP85	not detected	loss	not detected	detected
PARD3	not detected	conserved	not detected	detected
TUBD1	not detected	not detected	not detected	not detected
AMPD3	switch	not detected	not detected	not detected
MIOS	loss	conserved	detected	detected
CSGALNACT2	loss	conserved	detected	detected
OSGIN1	switch	switch	not detected	detected
MMP7	loss	not detected	detected	not detected
ZNF287	not detected	not detected	not detected	not detected
KIF3C	switch	not detected	detected	not detected
CPEB3	loss	conserved	detected	detected
NAB1	loss	switch	detected	detected
MBNL3	switch	not detected	not detected	not detected
ATP6AP1L	not detected	not detected	not detected	not detected
ZNF189	loss	not detected	detected	not detected
SENP3	not detected	switch	not detected	detected
GFM2	not detected	conserved	not detected	detected
CDKN2B	not detected	loss	not detected	detected
TMCO4	not detected	not detected	not detected	not detected
GPRASP1	loss	switch	detected	detected
HLF	conserved	switch	detected	detected
ZBTB2	not detected	switch	not detected	detected
PEX11A	loss	loss	detected	detected
ITSN1	not detected	not detected	not detected	not detected
CKAP2	not detected	not detected	not detected	not detected
TRIM41	conserved	conserved	detected	detected
TMEM63C	loss	not detected	detected	not detected
NFXL1	loss	conserved	detected	detected
DZIP1	switch	not detected	not detected	not detected
PIGV	loss	conserved	detected	detected
LGALS3	switch	not detected	detected	not detected
CENPL	not detected	not detected	not detected	not detected
CHST14	not detected	not detected	not detected	not detected
TRIM47	not detected	not detected	not detected	not detected
TRPS1	conserved	switch	detected	detected
FAN1	loss	not detected	detected	not detected
RPS17L	loss	switch	detected	detected
HAUS4	not detected	not detected	not detected	not detected
TMCC2	not detected	conserved	not detected	detected
LYSMD4	not detected	conserved	not detected	detected
HIVEP1	not detected	conserved	not detected	detected
B3GNT2	conserved	not detected	detected	not detected
OSGEPL1	loss	loss	detected	detected
SCTR	not detected	not detected	not detected	not detected
ADPRM	not detected	loss	not detected	detected
RNFT2	conserved	not detected	detected	not detected
SEC24A	loss	loss	detected	detected
FAM47E-STBD1-1	switch	switch	not detected	not detected
CXCL16	not detected	not detected	not detected	not detected
FBXO48	conserved	not detected	detected	not detected
DNAH5	not detected	not detected	not detected	not detected
GZF1	not detected	conserved	not detected	detected
PRKCD	not detected	not detected	not detected	not detected
ANKRD32	loss	switch	detected	detected
AARD	conserved	switch	detected	detected
IZUMO4	not detected	loss	not detected	detected
PPIP5K1	loss	switch	detected	detected
ABHD6	loss	conserved	detected	detected
RAP2A	not detected	loss	not detected	detected
ZC3H10	switch	conserved	detected	detected
ALDH6A1	conserved	switch	detected	detected
SAP30L	not detected	conserved	not detected	detected
DUSP19	loss	loss	detected	detected
SUV420H2	not detected	loss	not detected	detected
NAGPA	not detected	loss	not detected	detected
PPOX	loss	loss	detected	detected
ARNTL	switch	not detected	not detected	not detected
FASTKD1	not detected	conserved	not detected	detected
RAB11FIP4	conserved	not detected	detected	not detected
RAB33B	loss	loss	detected	detected
RIMKLB	conserved	not detected	detected	not detected
NUPR1	switch	conserved	detected	detected
EXOC8	loss	conserved	detected	detected
FARP2	not detected	not detected	not detected	not detected
AMPH	conserved	switch	detected	detected
SGSM1	loss	loss	detected	detected
RHCE	not detected	conserved	not detected	detected
CNEP1R1	loss	switch	detected	detected
MBLAC2	loss	switch	detected	detected
BCAS3	not detected	loss	not detected	detected
ZSCAN2	not detected	not detected	not detected	not detected
KBTBD2	switch	loss	not detected	detected
ZBTB5	not detected	not detected	not detected	not detected
ACAP1	not detected	not detected	not detected	not detected
ZNF248	loss	not detected	detected	not detected
EPB41L2	not detected	switch	not detected	not detected
CEP250	loss	not detected	detected	not detected
STK38L	loss	conserved	detected	detected
PDE5A	switch	conserved	not detected	detected
GGT7	not detected	conserved	not detected	detected
PCTP	not detected	conserved	not detected	detected
PLEKHH2	not detected	loss	not detected	detected
AGTPBP1	not detected	conserved	not detected	detected
DIRAS1	not detected	not detected	not detected	not detected
ELOVL4	switch	not detected	detected	not detected
ZMAT1	not detected	loss	not detected	detected
NAF1	conserved	loss	detected	detected
HYDIN	not detected	not detected	not detected	not detected
C2orf42	not detected	loss	not detected	detected
ZNF518B	switch	not detected	not detected	not detected
VMAC	loss	conserved	detected	detected
CTSH	switch	switch	detected	not detected
ZNF510	not detected	not detected	not detected	not detected
PPAT	not detected	conserved	not detected	detected
DZIP1L	conserved	switch	detected	detected
MACROD2	not detected	loss	not detected	detected
BRSK1	not detected	not detected	not detected	not detected
C20orf96	switch	not detected	detected	not detected
RAVER2	switch	not detected	not detected	not detected
ATG4C	not detected	conserved	not detected	detected
FAM168A	loss	loss	detected	detected
ANKRD42	loss	not detected	detected	not detected
CDK14	conserved	conserved	detected	detected
CEP19	switch	conserved	not detected	detected
FOXJ2	loss	conserved	detected	detected
INPP4B	switch	not detected	detected	not detected
CPEB1	loss	conserved	detected	detected
RARRES1	switch	not detected	not detected	not detected
RFESD	switch	conserved	detected	detected
GPR158	conserved	conserved	detected	detected
CEP120	not detected	conserved	not detected	detected
ATG14	not detected	not detected	not detected	not detected
APOM	not detected	not detected	not detected	not detected
GID4	not detected	conserved	not detected	detected
METTL21B	not detected	conserved	not detected	detected
SLC20A1	loss	conserved	detected	detected
TRIM39	not detected	conserved	not detected	detected
ABHD17B	loss	switch	detected	detected
SLC31A2	not detected	loss	not detected	detected
AGBL5	conserved	not detected	detected	not detected
MST4	not detected	conserved	not detected	detected
KDM3A	loss	conserved	detected	detected
TTC18	not detected	not detected	not detected	not detected
WDR53	not detected	loss	not detected	detected
B4GALT6	not detected	loss	not detected	detected
BHLHB9	loss	switch	detected	detected
CBX8	switch	switch	not detected	detected
PGBD5	loss	loss	detected	detected
WBP1	switch	switch	detected	detected
HSPBAP1	not detected	not detected	not detected	not detected
CD83	switch	switch	not detected	not detected
SH3BP5L	loss	loss	detected	detected
ACSS2	not detected	conserved	not detected	detected
TMEM173	not detected	not detected	not detected	not detected
PHKA1	switch	conserved	not detected	detected
MMP3	switch	not detected	not detected	not detected
NMT2	switch	conserved	not detected	detected
CHAC1	not detected	conserved	not detected	detected
KLHL21	switch	loss	not detected	detected
WNK2	switch	switch	not detected	not detected
AKAP7	switch	switch	detected	detected
MPP7	not detected	conserved	not detected	detected
TTC21A	not detected	not detected	not detected	not detected
GPR19	not detected	loss	not detected	detected
LDB1	loss	conserved	detected	detected
FOXRED2	not detected	conserved	not detected	detected
SMAD3	switch	not detected	detected	not detected
RHOBTB2	loss	not detected	detected	not detected
POLH	conserved	not detected	detected	not detected
CYR61	switch	switch	detected	not detected
TBC1D8	conserved	conserved	detected	detected
RHOF	conserved	not detected	detected	not detected
KCTD7	not detected	not detected	not detected	not detected
ZNF749	not detected	not detected	not detected	not detected

## Sheet: beta_pig_mouse_markers
Supplementary Table 2D Enriched marker genes in pig and mouse beta cells
pig markers	mouse markers
INS	INS
HOPX	G6PC2
ESM1	UCN3
HIGD1A	BACE2
ERO1LB	ERO1LB
RPN2	PRLR
CAMK2N1	TRPM5
DBI	SLC2A2
CCDC57	PPP1R1A
PCP4	PAPSS2
BOD1	NKX6-1
DDAH1	COX6A2
NSG2	IAPP
PLCXD3	ENHO
LRRN3	FKBP1B
NKX6-1	GNG12
AARD	ATP2A2
HADH	SYTL4
GPC3	SPOCK2
COX7A2L	PCSK1
PDX1	PDE5A
ASB9	ATF5
ACLY	HADH
LONRF2	MT-CO1
STXBP5	ZDHHC2
ITGB6	NUPR1
ERP27	PHACTR1
APP	MT-CO2
COCH	MT-ATP6
ARL4C	MT-CYB
PPP1R1A	SCG2
PCSK1	CHD7
CLU	SDF2L1
ANKRD6	NTRK2
ENPP2	MT-CO3
PPM1E	GJD2
EMB	CA10
P2RY1	SLC4A7
SLC35D3	GAD1
BMF	SEC11C
SMAD9	HSPA5
ZFP36L2	RASD1
LRRTM4	ACLY
CPD	EMILIN1
CPE	KDM2B
MT-CYB	GPR158
SAMD12	MT-ND4
FXYD2	CREG1
NEBL	SERP1
PGRMC1	VSTM2L
TH	FKBP11
MT-ATP6	CAMK2N1
THRB	P4HB
SLC2A2	CD63
SPOCK1	PDX1
DGKB	SCG3
RENBP	CHIC1
BRI3	MT-ND2
RUNX1T1	SPC25
ADRBK2	UFM1
ATP6V1D	RIMS3
NPPC	HAPLN4
DUSP15	CALR
C9orf41	ZC3H3
CABP7	MT-ND5
CD9	SYT13
PTGER4	MANF
WFDC1	SYT4
G6PC2	DDIT3
BEND7	PCLO
UNC5B	MIA3
PLAGL1	DDC
GPX4	MLXIPL
ZNF503	FKBP2
FLNB	LMAN1
ID1	DNAJC24
EPB41L4A	SLC30A8
VEGFA	C2CD4B
NT5C2	MADD
GAD2	SEL1L
MRPS33	NUCB2
CXADR	PSAP
HPGD	MT-ND1
STEAP2	RASGRF1
SLC35B3	CHGA
UTRN	WLS
ARHGDIB	TMEM163
CMTM8	VPS8
ITGAV	ATP2A3
PM20D2	MAGT1
SMS	OCIAD2
TMEM65	EDEM1
CD81	CD164
EIF4A2	HSP90B1
GGH	TMED9
ELP4	HDLBP
BTG1	CKB
MEGF11	SH3PXD2A
ST8SIA5	UQCC2
KCNMA1	TSSC4
C1orf173	CNTN1
LMO1	ENTPD3
SESN3	DERL2
KLHL29	PHGDH
FZD1	SEC61G
FXYD1	ITGAV
RASGRF1	PDIA6
CALB1	DNAJC3
KIF5C	MAOB
MAP1LC3A	GADD45GIP1
SLC25A13	CYB5B
CYB561	KIAA1191
SYNDIG1L	UQCRQ
ABAT	TP53INP2
SERINC5	TMEM65
NRCAM	GLRX
SLC6A17	H2AFJ
RCAN3	VDR
CNTN1	MT-ND3
ITM2B	NEUROD1
ID3	HEPACAM2
PRKAB2	TMEM147
PNRC2	CTTNBP2
EPB41L3	GLUL
GLIS3	RTN4
OPCML	NR1H3
FHL1	RNF182
KIAA1644	IFT20
FAIM2	LIMCH1
MTPN	IL1R1
C12orf49	TMOD1
NT5E	NRTN
CDC14B	UGGT1
MLXIPL	TRAM1
AGL	DEGS1
AP1S2	CANX
JAM2	CYFIP2
RTN4	GHR
PIGA	FAM46A
IL6ST	SLC22A23
DNAJC24	PRUNE2
GJD2	ICA1L
CDKL2	TTYH2
AVPI1	TSPAN13
TMEM50B	TMEM248
FUCA2	ADORA2B
MT2A	CHAC1
SPOCK3	SYP
RGS17	LRRFIP2
ATP6V0D1	AKAP13
PTGER3	NDUFV3
MUC1	DHRS4L2
TFPI2	DNAJB11
CITED1	EPS8
NR3C1	TUBB3-1
WSCD2	MLEC
CPEB4	SURF4
TSHZ1	CCND2
COX7A1	BMP1
PPM1K	VIMP
PCBD1	GNS
STEAP1	HIST1H4J
ZDHHC13	INSM1
DOCK10	SVIP
PRDX5	RAB3A
SGPL1	MNS1
TPPP	ATP6V1E1
SLC8A1	FOS
DLC1	DAD1
MCCC2	RWDD1
USP2	NFE2L1
COQ10A	DUSP23
MCUR1	PYCR2
BRINP2	AQP11
UBL3	SIAH2
CHST9	DERL3
GOLPH3	SMIM1
PREB	TES
DGKG	PRKACB
DUSP1	CHST11
SOAT1	POFUT2
MBNL1	PC
RBM47	SLC35B1
ALG2	DYNLL2
ELMO1	SPCS2
SIK2	GOLGA4
SIDT1	ASNS
TPPP3	SRPR
ARHGEF28	HYOU1
CNTN3	SEC61A1
HMGCLL1	NFIX
C15orf48	TLE3
FAM3C	CHCHD10
ID2	NR4A1
TAOK3	GUK1
CMTM7	SELT
ZKSCAN1	FUOM
SELM	PLK3
H2AFJ	ABHD2
ATXN7L1	FRZB
PPP2R5A	DERL1
FYCO1	CDA
CCDC85A	SARS
TMEM27	WARS
MAP1A	EMID1
SNRNP70	TRABD
YWHAQ	MST4
SPTB	GPSM1
VLDLR	SLC24A2
CSRP1	LBH
MAP1LC3B	EIF4EBP1
MRPL30-1	DPM3
PRKACA	ZNF774
VPS54	COL6A3
SLC16A12	MTHFD2
LUZP1	VEGFA
HSPB1	FHDC1
RPP25	SLC7A14
NAT9	IDS
ARHGEF9	KLHL32
DCX	P2RY1
NLK	MBD2
KIF13A	LOXL2
MSRB2	RPN2
KLHL13	GIPR
KSR2	MT2A
DNAJB9	GNG4
CSE1L	KCNIP1
AHCYL1	TMEM160
B3GNT8	HINT3
C3orf70	GFPT1
PAX6	ARL8B
COA3	NUP93
SEPT8	INSIG1
B3GALT2	GALNT18
ZDHHC2	RRBP1
EFNB2	SPCS1
CHGA	COX5A
LRRC8C	HM13
TCTEX1D2	GCGR
ST13	VAPB
RHOD	NARS
CRYL1	ATP5G1
SAMD11	ITPR2
KLHDC8B	WNT4
CEBPB	GLRX5
AIDA	CCDC6
DDTL	EDEM2
GLTSCR2	CRELD2
SFT2D2	GALNT14
CD164	TMTC3
KRT80	LIFR
EPB41L4B	CLN6
NYAP2	KIF5B
SORL1	LMAN2
SPTBN1	CLPTM1L
BHLHE41	NDUFS2
HSPA1B	VIL1
ZADH2	MT-ND4L
DAZAP2	FAM174B
SOWAHA	CREB3L1
JAK1	PAX6
GFPT1	DENND4C
CTNNBIP1	KRTCAP2
FASN	S100A1
MED13L	KCNH1
FMR1	SLC38A10
DUSP4	SDK2
SH3YL1	SMIM14
APC	PVRL3
DCAF7	COMT
RHOQ	MRPS14
ZNF395	GABBR2
SLC6A6	TNFRSF9
SYT7	DNAJB9
CPNE5	SYNDIG1L
CREG1	EMB
RAB5C	CBS
SLC9A2	SLC43A2
DYNLL2	TH
MSMO1	NIPAL1
PKIB	SELM
TNRC6A	ZFHX2
TVP23C	PARD3
LAD1	SLC39A7
ST3GAL6	RPS6KA2
MYO3A	ST8SIA5
TMEM52	CRYL1
GADD45A	CEBPB
BTBD8	USP35
SDF2L1	NABP1
TMEM38B	IGF1R
ITGBL1	GMPPB
MAPK10	RFK
NREP	RPN1
OPTN	MBOAT2
CTSO	SNAP25
PER2	CBR3
FAM195B	ERP29
TNFAIP8	TMEM206
RBM38	ETNK1
SIRPA	CXXC4
FLYWCH2	NT5C3A
KCNK1	TMED10
SLC16A11	ASAH1
BRAF	LRRFIP1
KHK	PHACTR3
MAP2K1	TIMM10B
DCXR	ABRACL
IL1R1	LRRN1
TMEM106B	ZDHHC3
PABPC5	KDELR2
SIGIRR	SRP9
IGFALS	IRF2BP2
VAV3	SRP54
CASC4	KRT7
NFKBIB	NDUFB9
KIAA1191	C9orf3
CYP2U1	SOCS3
LRP12	SLC33A1
STON1	IGFALS
MARK1	SAR1A
RIMKLB	GMPR
ETNK1	ELOVL5
SLC30A8	MDH1
RAP1B	S100A4
MSN	SKAP1
CRIP1	CPEB1
FAM102A	ATP6V1A
CISD2	CMIP
SNX21	BTBD17
MXRA7	SDC3
OSBPL5	AGPAT3
SNX18	SAR1B
GLA	SORBS2
USP32	YIPF2
DNAL4	GPD2
RHEB	BMI1
MEIS2	SORL1
HHATL	PREPL
MED27	CYB5A
DPYSL3	C1orf27
MDFIC	SEC63
ABCC5	MIF
IL6R	LPGAT1
TEKT4	EPB41L3
IRF2BP2	GGA2
NFE2L1	ASB11
GABARAPL1	SLC35B4
TNRC6C	GCH1
ABCC4	UBE3C
CLDN12	AQP4
PDLIM5	TBCD
SIRT2	SSR1
ZC3H3	SCLY
UBTD1	BHLHE40
HSD3B7	SMIM20
SPATA6	UBA5
TNPO1	VLDLR
TP53I11	STXBP1
SGSM2	SSR4
REM2	ATP8B1
STK33	ANKRD10
STXBP1	SSFA2
ENPP5	LMO1
CLCN3	ADORA1
GRIK4	COPE
HLF	SQLE
DAPK1	IP6K2
ARG2	ITFG3
PHACTR1	SEC16B
TGFBR1	IDH2
CADM2	PKP4
CDKN1C	ARFGAP3
IQSEC2	REPS1
OSTM1	ATG13
AP3B1	PROM1
RERG	PTPRF
SMAD5	CABP1
TOB2	CRYBB3
ADAM23	DUSP1
CDH22	GHITM
MMP11	SEC31A
PACSIN2	UFC1
PLEKHF2	TMEM256
TMEM87A	ELL2
DNAJC21	TSHZ1
NAPRT1	SEPP1
SREBF2	GGT7
ATP9A	TGOLN2
RELL2	PIP5K1B
MSRB1	LDLR
UCHL5	SLC7A5
BMI1	DGKG
HP1BP3	ATF6
SLC25A29	SREBF1
GCNT4	ZFYVE21
CDC37L1	GRK5
LGR4	PHF20L1
COBLL1	GADD45G
TMBIM4-1	TCF25
PCOLCE	TMEM238
RAD21	PREB
ORMDL3	AHCYL1
SH3BP5	AKT1
MAPRE3	REEP5
FAM117A	PEX11G
MAP7	PDIA3
TMEM251	AC024592.12
COX16	SLC37A4
NUDT7	KIAA0040
C7orf63	USP33
DPF2	METTL21B
PCDH17	GDAP2
TRIM37	PRKCA
ATP8A2	TRIB3
EML4	ATF4
C4orf32	FCER1G
CYP51A1	SCARB2
OSBPL3	MRPS12
PPIP5K2	ANAPC16
RASSF3	SEC62
APLP2	TMOD2
GPC1	TMEM8A
FBXO33	DIO1
C21orf59	PPAT
SERINC3	TMEM167A
UPF3A	PTPN11
RNF41	SYNPR
RBMS1	ATP2C1
FBXO21	DYNLT3
NDRG1	CACNA2D1
AKAP11	NCEH1
GNPDA1	C19orf70
KIAA1456	DDIT4
DSTYK	GOSR2
RAPGEF5	ESRP1
ARL9	TIMM8B
TPST2	METTL7A
DUSP16	PIK3R1
DRAM2	NBAS
CITED2	KRAS
TFRC	ERGIC2
VAT1L	RCBTB1
GGA2	PSME4
FKBP5	GRIN1
C6orf120	OXCT1
CERKL	RIMBP2
SYDE2	USP16
MED9	LARP1B
PTPRD	UAP1L1
UBE2D1	JADE1
MTA3	MAPKAPK3
RASSF7	REPS2
MYLIP	ZNF516
CTBP2	SLC12A7
IQSEC3	REXO2
DTNB	FAM19A5
PTPN1	KIAA1324L
BAD	MAP1LC3B
ACOT11	PRKCSH
MMP15	ROBO1
CDC42EP4	LAMP1
TMED5	HSPA12A
RAB27A	NR1D1
ORMDL1	OGDH
DHRS13	FUCA1
PKN2	FBXO32
CAT	HSPA13
PER3	SRM
CARTPT	C9orf16
CCDC6	ITGA6
INHBA	AP1S2
STT3B	TMEM218
GOLGA4	CORO2B
JADE2	SS18L2
M6PR	UBXN4
TMEM135	SLC38A4
OSCP1	HERPUD1
TSSC4	TCF7L1
ARHGEF37	MTSS1L
PAQR3	PTBP3
PLCL2	ECE1
TLE3	USO1
STIM2	POLR2J3
CLOCK	DESI1
TTC39C	BCAT2
PLAGL2	ALDH1L2
GNPTAB	C19orf10
UBE2A	NAPA
STARD4	NUS1
C1orf85	CYB561
SLC6A8	TEX264
FBXW7	TM9SF3
KIF1B	IL6R
UTP18	PRDX6
TMEM189	INTS3
GPR158	DISP2
CCDC28A	ADAM9
CRYZ	C1orf122
RHPN2	TNFAIP3
FAM57A	RAB27A
KIF3B	TWSG1
KIAA1715	SSR3
HPCA	RANGAP1
KCNH6	PARVA
IGF1R	LARP1
CD59	CDH1
ELAVL4	CASC4
WDR77	ETFB
MYH14	SLC6A19
ZNF655	AARS
MSI2	TMED2
LAMC1	PPIB
KLHL2	NIPAL3
PDK3	FAM91A1
BICD1	MCC
RASGEF1B	SCD
NARS	TOR3A
EFR3A	BTG1
DOK4	C5orf30
CHAC2	DDRGK1
PI4KA	FAM210B
HERC3	ZNF106
ZFHX3	ASIC1
FAM83F	SLC4A10
TMEM123	KIAA0513
ST7	ATP13A1
AMPH	SPHKAP
PGAM5	TBC1D22B
WBSCR27	PEG3
RXRA	TMEM30A
PEX7	XBP1
DECR1	FFAR3
ZYG11B	YIF1B
FAM20B	GNPDA1
DPYD	GRAMD3
C10orf32	SLC25A1
TESC	NDUFB8-1
GSKIP	BCKDK
CCDC8	GOLGB1
MAPK6	HSPB6
MAMDC2	NOP10
NR1D2	TIMM13
MARCH5	FKBP9
ZMAT3	RAB6A
B3GNT2	PDGFA
FAM83G	PRNP
SH3GL3	TSPAN5
AACS	GDE1
FZD7	FRMD5
SLC19A2	ATP6V0B
NF2	SYVN1
GALNT18	MDM1
YTHDF3	NR1D2
RAB32	RHOBTB1
CACNB3	PDE4B
CYB5B	DDX31
MAP4K5	H6PD
FH	DDOST
AGBL5	TCTA
EXO5	LEPROTL1
UNC13B	SRP72
PPIL2	INPP5F
SLC25A34	PRRC1
LTBP4	ST8SIA1
VEGFB	ANG
ALDOC	ATP6AP2
CCDC173	OSBP
RCOR1	MRPL12
NCK1	VSNL1
DUSP7	RAP1GAP2
USP6NL	CLSTN1
GLCCI1	SNX5
ABHD5	PCYOX1
MEGF9	RCAN2
GSE1	SHC1
ENAH	JAK1
ABTB2	PKDCC
CDK14	MTHFD1
MSC	TSPYL4
IL17D	BHLHE41
FLCN	SGCZ
PSEN2	AMPD2
NPTXR	NCKAP1
KCNC3	XK
MICU3	SGPL1
WIPF2	FOXO1
TSR1	EGFR
TTYH2	EID1
MIB1	CITED2
CIPC	GRIP1
GHSR	C6orf226
ANKRD50	INPP4A
RAB11FIP2	UPF3B
MAPK1	SLC25A29
GNE	PSMD6
NAT8L	LARS
DDX41	SEC24C
SMOC1	UBE2M
AMFR	DGKE
SOCS2	KIF1B
NPAT	DLG3
PLCB1	LARP4B
KCTD6	ADCY9
MTSS1L	EIF4G1
MZF1	EIF4G2
ZHX1	SMAP2
LONRF1	UQCR10
OTUD3	SMAP1
HOOK2	RBM17
CISH	PIGA
CREBL2	FAM217B
SIPA1L2	ENPEP
NALCN	CMAS
AVL9	ARID5A
ABCA3	COX7B
RGL1	EXOSC7
ZDHHC24	CSDE1
WNT4	PLXNB2
TP53INP2	CACNA1D
GGPS1	CRY2
NEGR1	NDUFC1
LRRC56	TFRC
CCDC126	ARHGEF12
CSDC2	ERGIC1
DPYSL2	DPP4
REPS2	TERF2
TRAK1	ARHGAP5
EIF5A2	NEU1
CRKL	TMEM127
MITF	ABCA1
APLF	SGPP2
PPP1R36	ENAH
FAM222A	PAIP2B
DENND4C	FBXO2
SNAP23	TCEB2
GOLM1	TBL1Y
FBXO31	CCND1
POLH	TACC2
DBP	NUDT7
LRRFIP2	NME1
PHF10	PKIB
TMEM107	INPP5A
SPP1	C20orf194
DNAJB1	BPNT1
HDAC6	ZC3H12C
UBR3	C12orf5
SMC5	PITPNM3
NUPL1	SEC23IP
CYS1	MTCH1
RAP2C	KCNAB3
PLCG2	TMEM9B
TULP3	RUSC1
PPP6R3	ERP44
BACH1	ENDOG
EFCAB14	SEC14L1
TRPC1	EDEM3
BCKDHB	PYCR1
FOXO1	TMEM184A
ASXL2	TMEM66
PIK3IP1	TMEM214
FNIP1	ANAPC13
PTPRG	IFT81
LRCH1	S100A10
MBP	TNFRSF21
BAZ1B	ABCB10
TOR1AIP1	ALKBH5
TTBK2	CLINT1
NGB	ENTPD7
ARID1B	PRKAR2B
ZBTB45	TOLLIP
ING1	SMARCC2
SNTG1	HID1
RNF170	PTEN
TMEM170A	OCIAD1
NAA40	GMDS
ENKUR	SAYSD1
NUDT16L1	ABHD15
FOXN3	CGREF1
RPS6KA5	THEM6
AHCYL2	UBE2O
KHDRBS3	PDPK1
TMEM67	SAMD4B
MARCH4	DDX50
DDIT3	DNMT3A
HSDL1	CHPF
SLC7A1	EVA1B
CRY2	SEC23B
KAT2B	VPS35
NCAM1	C1GALT1
RBL2	USP9X
IL13RA1	WDR7
LIN52	ABAT
TFDP1	DDX6
ZFYVE9	NCOA1
S100A13	CCDC167
SERGEF	SYT14
RALGAPB	TBC1D15
IFT88	AFF1
SLMAP	CEBPG
LARP4	DHX32
ZFYVE21	DMXL2
RPGR	NKTR
RNF44	MCF2L
RALGAPA2	ANKRD54
FAM185A	LAMP2
PPP2R1B	C6orf62
SETD3	TRMT6
RNF145	SERINC1
SRFBP1	SEC16A
METTL14	RAB22A
KIAA0895	OSTM1
RNF14	ATP1A1
ZBTB7A	MAPRE2
DAAM1	MRPL42
PIM2	ECHDC2
SLC25A24	TPGS1
NHLRC3	RAB7A
RANBP2	SCAND1
NARF	TRIP11
SYNJ2	SEPSECS
MTFR1L	ZMPSTE24
BMPR2	TBL2
UGP2	FH
PLSCR1	MT3
TRPS1	ZBTB7B
CAMK1G	CADPS
TRAF3IP1	ABCC8
SREBF1	SLC25A36
EFNB3	SLC35F5
KLF9	FAM135A
DHDH	CCDC127
RAB11FIP4	SGPP1
BCL9	ADI1
C15orf41	SRPRB
STAT2	ACTR2
RAP1GAP	PRRC2B
SLC46A3	ZRANB1
KLHL23	VEGFB
NFS1	PMEPA1
SYNJ1	EMC4
MAPKAPK3	CDK2AP2
FAM91A1	FRAS1
ABHD3	TUBB4B
MTMR3	SRP19
KPNA4	RGS16
TMCC3	IMPDH1
OXCT1	RGAG4
KMO	DNAJC5
SNTB2	MARCH6
BROX	CEP290
ADAM10	AP3D1
UBN1	MT-ATP8
DNMT3A	VPS37A
C1orf51	ARHGAP35
TNS3	DFNB31
HSPA12A	YARS
PARD6B	MAPK14
GPLD1	BAG2
TRIM8	CHMP4C
PEX5L	CNN3
PBX2	GCAT
DNAJA4	TENM3
EXTL3	VKORC1L1
ZFHX2	NMT2
TBC1D8	ATP6V0E1
IL34	ZNF622
COLGALT2	SLC1A4
HSPH1	FAM83G
RNF130	ATP7A
MUL1	FAM219A
PHF1	ANKRD40
CHD1L	STAT3
DUS1L	ENPP5
PTPRF	TPD52
LBH	VAMP2
CDC73	TCN2
NCOA6	RPUSD1
AHCTF1	FLNB
DST	HOPX
PTK7	RCAN3
HERC1	POP5
ACOT8	GORASP2
ABI1	GNAI3
RALGDS	SFXN2
METTL10	DNAJC1
COL3A1	EXOC5
PCBP3	CERK
KLHL7	KLF5
AKAP2	MCFD2
DZIP1L	ISG20
TRIM41	NKX2-2
SPATA13	CCM2
C2CD2L	PPM1B
ARL17A	PRKAG2
FBXO48	ISOC2
PDCD7	RRAGD
RAB39A	SYTL1
PEX3	CLIP1
SP4	RNF150
MAML2	GNE
ZBTB18	NLK
SETDB2	CYP2U1
SH3RF3	ACOT13
ESCO1	C4orf19
TJP1	C12orf75
NABP2	FAM220A
RNF220	FAM20B
ZBTB33	SUPT5H
CIC	COPB2
ITPK1	GRN
GRAMD3	FN3K
TATDN2	TXNDC11
SLC5A6	PLCH1
TRIM24	SLC25A25
ZBTB47	ARCN1
RAB23	ZCCHC2
RTN4RL1	ABCD3
PTPRU	TBC1D4
LSM14B	DMPK
TLE1	SNX30
CHORDC1	ARC
ATMIN	DTNB
SLC4A8	CGRRF1
WASF3	ARMC5
GOLGB1	XRCC3
DGKH	CKAP4
FKBP14	UBR3
RNF38	REC8
ALDH6A1	TULP4
CCDC22	CTNNBIP1
ADRB2	GALE
ELMO2	ANPEP
GATM	CDK2AP1
GUCD1	EIF2S2
USP53	GLB1L2
PAPD5	DFFB
SLC2A13	HSPA1B
NAF1	BRSK2
CDR2L	ENDOD1
RB1	PARD6G
B3GALNT2	CPEB4
CREBRF	DST
SUZ12	HYPK
PLS1	GRINA
C5orf51	EPB41
C11orf54	MRPL54
KIAA1407	BCL3
SLC25A25	FAM102A
RFC5	TMCO1
KIAA0513	ARAF
SNX25	RFESD
ACOX3	ANKS1A
NRBP2	RIMKLA
TRAF3	MIB1
USP36	CUL3
TMEM64	TXNL1
PTPRK	PANK3
PAK1	ATP6V1D
VPS53	TMEM164
CHD5	MIDN
SCRN3	FNIP1
KATNAL1	EPRS
FICD	FAM117A
NEO1	ANKS4B
ELMO3	MRPS34
TRAK2	TMEM56
TMEM62	PPP2CA
HMGCS1	SFXN1
C16orf72	UBE4A
TAF5L	NAA60-1
GPALPP1	ACOT11
VAC14	CPM
SETD7	THAP7
RIC8B	SYT7
MOSPD2	POM121
POM121	DOCK10
LARP1	C11orf65
LINGO1	AURKAIP1
KCTD16	DDX3X
IGSF5	DUS1L
TTC7A	PPP6R1
CACNA1D	DPP9
CDKN3	C1orf63
CD8B	FAM175B
PATL1	PRPF4B
PKP4	SUDS3
CCDC64	SOGA2
PIGM	HIPK3
VRK3	NPTXR
PGP	SLITRK6
ZNF516	MAP2K2
ARHGEF4	KDELC2
CRIM1	WWP2
UBAP2	PCBP3
PKNOX1	RNPEPL1
GCDH	ELP3
ECHDC3	FITM2
PPFIBP1	BAIAP2
PTDSS2	SYS1
ZDHHC9	FOXA2
ZNF711	MAST3
PDP1	WSB2
PROSER1	HARS
LSS	SAFB2
LZTS3	PPP3R1
SLC17A9	DCAF7
RAB7L1	LGALSL
SETD8	ST5
RECK	KIAA0232
DENND2A	BCR
ZNRF2	DENR
LETMD1	CST6
ADCK2	GTPBP2
KIAA0753	TGFBRAP1
FAM214B	SEPT11
FBXW9	MAPT
DPY19L3	NAA30
MUT	SFMBT1
ZNF451	DEGS2
CSAD	POLR3K
FGD4	LURAP1L
AP5M1	CLPP
C12orf4	TNFAIP8
DHRS7	C6orf89
NR1D1	VPS4B
DHRS3	SGSM3
CDK7	CTAGE5
RHOF	VKORC1
AAED1	SLC30A7
MTRF1L	BRAF
RLF	NUDT9
MVK	DDTL
MPND	CELSR2
C1orf131	GOLGA3
PELI3	FAM173B
RNFT2	SLC16A12
SMG6	GBF1
UNC80	TMF1
C3orf58	CTDSPL
NACC2	CSRP2BP
NPAS4	PRKAA1
ZNF775	TMPRSS2
ABCB10	NT5C2
ACSL4	FOXRED2
SIPA1L1	CLN3-1
TAF4	PTPRN
MYD88	CCRN4L
MPPE1	ALG1
TFDP2	CFLAR
BBS1	PCMTD1
TRMT13	SLC36A1
C3orf67	PI4K2A
TTC7B	CLIC4
ERICH1	FNIP2
TBC1D22B	KCTD20
	NUAK1
	RNF181
	TMEM150C
	SLC9A7
	ARFGEF2
	FOSL2
	GGACT
	NOL8
	TTC19
	C2CD2L
	IARS
	TMEM179
	CLUH
	FAM160B1
	OXR1
	ALG3
	ATP6V0A2
	PDE8A
	ATXN2L
	SLC35E1
	FAM63B
	POLR2L
	ZNF346
	MROH1
	TMEM205
	ZNF667
	MACF1
	YIPF6
	DPP3
	SERPINI1
	MTDH
	MPHOSPH8
	TSGA10
	KIDINS220
	C10orf32
	ERO1L
	NPLOC4
	NF2
	JTB
	MMD
	NFXL1
	ABCA3
	HES6
	FTL
	RNF185
	ZMYND8
	CAMKK2
	DPH3
	OSBPL5
	PGRMC2
	GATAD2A
	UBR2
	LDB1
	CMTM4
	MBNL1
	DCDC2
	DDX24
	TRIO
	SLC2A13
	POLR2A
	NFATC3
	MPP3
	LARP4
	SDCBP2
	SEC13
	GPR56
	ZSWIM7
	R3HDM2
	SLC25A28
	NPR1
	OTUD4
	GDAP1
	QDPR
	EIF3M
	ANKRD44
	FBXO7
	SEC24D
	LETM1
	PIK3C2A
	KIF19
	GTPBP1
	KIAA0196
	ASB1
	CROT
	RPP25L
	NBR1
	PDE10A
	NDEL1
	PRKCE
	SHISA2
	ARFGEF1
	DGKD
	KAT2B
	GANAB
	STARD10
	SIPA1L3
	C19orf60
	C3orf70
	FMN2
	CYCS
	SRP68
	EFCAB14
	BET1
	LACTB2
	CREB3L2
	UFL1
	TMEM42
	MARVELD3
	UNC50
	CDS1
	XPOT
	BAG4
	STT3A
	TRAPPC13
	KIAA1244
	TRAPPC9
	PER1
	SCARF2
	DGCR2
	FADS1
	EIF5B
	GLG1
	ABHD6
	CDK5RAP3
	DNAJC21
	ATP6V0A1
	CPEB3
	RANBP2
	ARL5A
	SIX4
	SRPK2
	EIF3C
	TLK1
	MRPL46
	EIF2B4
	HOOK1
	CDIPT
	IL1R2
	NAV1
	ADRBK2
	SCRN1
	TOM1
	GBAS
	S100A6
	FHOD3
	GOLT1B
	DUSP5
	LPPR4
	ZBTB14
	DCUN1D3
	ARPC5L
	MLYCD
	GPATCH2
	POMC
	ALDH9A1
	MED8
	MFSD11
	HMGCLL1
	FICD
	VTI1B
	ZDHHC24
	SLC44A3
	FAM162A
	BCCIP
	MGRN1
	CMBL
	C21orf33
	TOM1L2
	JADE2
	TMEM259
	AP1B1
	IREB2
	PXK
	MALSU1
	ETV5
	EEPD1
	COPG1
	TRIM41
	UBE2J1
	AIDA
	SDHC
	OTUB2
	RAB3GAP2
	RNASEH2B
	ST18
	AVPI1
	SLC38A2
	PIP4K2C
	CD44
	RNF141
	NDUFA3
	AP2B1
	PVRL1
	FFAR2
	NAGA
	TNPO1
	LRRN2
	APBB2
	NUDCD3
	LRRC59
	IRGQ
	C19orf66
	CLDN7
	IBTK
	TARS
	PCYT1B
	TBC1D24
	PPP1R10
	PPME1
	QSOX2
	C19orf24
	FNDC3B
	CCDC122
	LSM1
	PSPH
	PLCG1
	MTMR4
	CPD
	MSMO1
	RBM47
	SMPD2
	DAGLA
	RCHY1
	GUCY2C
	DDX17
	RHBDD1
	LTN1
	PITPNA
	C11orf83
	UTRN
	FAM46C
	PPP6R3
	MTHFR
	EGLN1
	PCK2
	PARN
	MARS
	SLC39A9
	IPO7
	NCBP2-AS2
	MTMR10
	TRIAP1
	GLIS3
	SPTLC1
	AUP1
	TTLL7
	OS9
	ATP2B1
	COA7
	SCAMP2
	ZNHIT2
	FGD6
	GSN
	NRXN1
	SPTBN4
	TMED5
	NARS2
	DAPP1
	CACNA1C
	NEIL2
	TBC1D9
	DTX2
	LPHN1
	BDH1
	ACYP2
	APC
	MVB12A
	USP45
	SLC30A5
	RAB37
	MARCH4
	KIAA0100
	KIAA0319L
	TJP3
	C2orf88
	SERINC3
	VAMP4
	C10orf10
	ZC3H7A
	CXorf56
	DNAJA4
	LRP10
	SLC25A46
	ANKRD12
	CMPK2
	UBXN10
	C1orf174
	SACM1L
	FAM206A
	RIOK3
	YTHDF3
	EMD
	ARFGAP1
	METTL1
	PDXDC1
	GAK
	MMGT1
	PBX3
	FLCN
	MRPS24
	C8orf4
	RERE
	PEX2
	B3GALT5
	WDR12
	SRPK1
	VPS13C
	RNF145
	ZNFX1
	FAM129B
	KCNN3
	ABCC4
	MAPK8IP3
	SSX2IP
	TRAPPC5
	KTN1
	DCAF8-1
	SLC25A16
	ACTR3C
	TTC26
	SNX13
	SREBF2
	TOR1AIP1
	ELAVL4
	GSTO1
	PIP4K2A
	DNAJC10
	HNRNPUL2
	EIF2S3
	NCBP1
	POLDIP2
	ABLIM1
	CABP7
	AMFR
	API5
	CRIP1
	CNOT1
	OXLD1
	PUM2
	AREL1
	MYT1
	CASZ1
	DHRS7
	HMGCR
	TM9SF2
	PRKRIR
	SDHAF1
	NKIRAS1
	PELI1
	ZDHHC5
	TMEM63A
	CCDC47
	RAB8A
	RTN4RL1
	SLC44A1
	GPRIN3
	ZC3H10
	CCPG1
	ARFIP2
	SORT1
	TMEM192
	DBP
	BIN1
	C5orf51
	RACGAP1
	LMBRD1
	BOLA1
	MGEA5
	CHRNB2
	MRPS26
	PIKFYVE
	SNX19
	MUT
	PIGH
	MARCH9
	PIK3R3
	EEF2K
	SMARCA4
	KLHL24
	MEGF9
	LENG8
	STARD7
	OSBPL2
	MAP3K10
	TOR1AIP2
	YWHAZ
	ALDH3A2
	MRPL34
	CROCC
	ACADSB
	MYO18A
	NOD1
	ICT1
	ZYG11B
	HAX1
	DPY19L4
	YIPF5
	QPCTL
	SUPT4H1
	AKAP11
	TYSND1
	DEAF1
	SQRDL
	PABPC4
	C12orf44
	PCYT1A
	AGAP1
	SLC23A2
	UBR4
	DDX18
	GRPEL1
	DCT
	NME1-NME2
	SLAIN2
	TMCO3
	GPX2
	C1orf43
	TMEM41B
	PAXIP1
	RABEP1
	PLXNA2
	SETD7
	MORN4
	CCDC101
	WHSC1L1
	ANKRD13C
	SNAP23
	CACUL1
	DAPK3
	MKNK1
	GSK3A
	MTMR6
	USP2
	COL4A3BP
	TMEM108
	PARD3B
	ACTN1
	PDCD6IP
	DBI
	ELF3
	MRAS
	NDUFAF6
	SLC35C2
	DAAM1
	FILIP1
	HIVEP2
	ATP1B3
	ORAI3
	TMEM203
	NTMT1
	SLC9A1
	NRD1
	HAGHL
	CSF1
	SH3D19
	UBE2Z
	CRLS1
	ARMC8
	RAB10
	EML5
	FUT8
	PTPDC1
	PIK3CA
	POR
	TRAK2
	ZBTB18
	FABP3
	RABL6
	DHDDS
	ALG5
	GNAZ
	MEN1
	FAM222A
	GALNT10
	CSTF3
	GTF3C4
	RAPGEF4
	ATG5
	MTIF3
	TJP1
	DHX40
	RAB6B
	VDAC1
	SLC35D3
	PDIA4
	ABHD13
	RYK
	STT3B
	GSE1
	KPNA3
	FBXO31
	RB1CC1
	PIAS2
	DPAGT1
	GCC1
	ST7
	QSOX1
	RELL1
	TMEM39A
	AGPAT5
	CPOX
	NPRL3
	FOCAD
	RANBP10
	NGRN
	SHOC2
	ACPL2
	FOXJ2
	MRPL18
	DUSP18
	WDR37
	KLHDC10
	EXT1
	IPMK
	EIF4G3
	TGFBR1
	BOK
	NUDT8
	TROVE2
	GNL3L
	TTC39A
	PRKAR2A
	RUFY3
	YBX3
	POLR2I
	PECR
	MPP6
	PCNX
	HMBS
	GPR108
	PDE3B
	B3GALT4
	SLC41A3
	ARID1A
	CDR2
	AKR1B1
	LCORL
	DEF8
	ABCG1
	ZNF324B
	SH3GL2
	CANT1
	DNAJC15
	PRPF19
	FAM179B
	TMEM189
	MAZ
	MRPS18B
	MAP2
	COG8
	PIGK
	LYPLA2
	ALDH18A1
	AGTPBP1
	ETS2
	BCL9
	STX7
	RFX6
	MYO10
	SLC26A2
	MARK2
	LYRM9
	SMNDC1
	ATG4D
	MEF2D
	KIAA0368
	FBXL16
	MITF
	SCAMP5
	INSIG2
	DYNC1H1
	FBXO9
	UFSP2
	C15orf52
	PPM1H
	MARCH8
	PHF2
	LBR
	EIF3J
	TEF
	EIF1AD
	DICER1
	C6orf106
	ZDHHC8
	LANCL1
	CHUK
	RSAD2
	LRRC8D
	MPHOSPH10
	ULK2
	SMUG1
	NOC2L
	COG1
	TOB1
	UNC13B
	MOB1B
	CSNK1G2
	USP46
	TWF1
	ABI1
	PPFIA1
	PSME3
	AGFG1
	MTHFD1L
	GLYR1
	KIAA0930
	CNNM2
	TRIM33
	UCK2
	GOLPH3
	PEX26
	EYA3
	CEBPZ
	RNF217
	MOSPD2
	NDST1
	EXOC7
	MAML3
	ABCE1
	GRTP1
	CLOCK
	LRFN4
	IFI30
	KAT6A
	SMIM19
	AKT2
	VMAC
	PDDC1
	FBXW7
	LDOC1L
	CORO7
	GEMIN7
	ATAD1
	ASCC1
	TSC22D3
	FDFT1
	NPEPPS
	RNF128
	TRAPPC11
	MAT2B
	UHMK1
	PSEN2
	BRD1
	KIF1A
	ARHGAP26
	YME1L1
	SYT3
	CRYBG3-1
	CSPP1
	PRADC1
	TBC1D13
	HMOX2
	OSBPL8
	SYNGR1
	ELOVL6
	TRMT61A
	MFSD5
	UBQLN1
	SPTBN2
	ZNF330
	PI4KA
	NCOA3
	PEA15
	WAPAL
	ANK2
	DPP8
	LY96
	NEK9
	COMMD5
	GALNT1
	RPRD1B
	PCTP
	TMCC2
	GLRX2
	CENPB
	OSBPL11
	GRB2
	COA5
	UBFD1
	SCFD2
	RPIA
	MON2
	CTNND1
	ZMIZ2
	RINT1
	CLCN4
	SPPL3
	UBE2A
	TLN2
	MIEF1
	CDON
	SUCO
	CUTC
	NEMF
	PIGQ
	MYO6
	C12orf49
	TRUB2
	WASL
	FAM98A
	AXIN1
	CREBRF
	SLC39A6
	CHN1
	EAF1
	YDJC
	SUGP1
	C16orf72
	ZNRF2
	CTNS
	SLX1B
	INTS4
	FAM120B
	CDK16
	STEAP2
	HDDC2
	RWDD4
	SOBP
	TMEM50B
	SLC30A4
	ABHD16A
	TJP2
	EIF2B2
	L3MBTL2
	LARS2
	SDCCAG3
	UHRF1BP1L
	ATRN
	PCED1A
	RHOQ
	FAM73A
	SVIL
	PHLDB2
	KIF22
	CLCN7
	MFSD1
	STIM2
	ST3GAL1
	B4GALT5
	PAK4
	STK35
	KHK
	C9orf142
	ENC1
	EPHX1
	ULK1
	WIPI2
	EIF2B5
	ARL8A
	PODXL2
	ARHGEF18
	NFIC
	SMG7
	MCL1
	FXN
	ENPP2
	MOGS
	CKS1B
	IFT88
	CAB39
	DLGAP4
	TMEM180
	DUSP4
	MID2
	MFN2
	PEMT
	TRIP12
	MAPKBP1
	CERS6
	DNAJB14
	YPEL2
	STIM1
	ELMOD2
	RASSF8
	RHPN2
	HPS3
	ZNF12
	GIT1
	KEAP1
	CEP120
	RAB4A
	ACSL5
	TARSL2
	MPDZ
	ARRDC3
	CPT1A
	KCNMA1
	ZDHHC6
	BACH1
	LDHB
	RNF170
	RCOR3
	HIP1R
	NDFIP1
	BCL7A
	AFTPH
	TEX30
	FBXL2
	ROBO2
	KIAA2013
	NDFIP2
	UACA
	POMT2
	TECPR2
	NT5DC3
	UBL4A
	CIPC
	SYNPO
	SLC38A6
	MOB3C
	C16orf58
	PGAP1
	STXBP5
	ABL2
	EIF3B
	TMEM135
	DYM
	UBLCP1
	LRP12
	ADAR
	TAZ
	CLPX
	FAM134C
	GLCE
	ARMC6
	REEP3
	DNAJC13
	YPEL4
	TET2
	SAMD8
	USP31
	LSM10
	VAC14
	SGK3
	MAPK8IP2
	KLHL2
	TRAF6
	IFFO1
	GLRB
	SSH1
	INA
	USP48
	ANGEL2
	HTATIP2
	NR4A2
	TBC1D10A
	PBX2
	FAM193B
	PSEN1
	C4orf32
	SCYL1
	CDC37L1
	NQO2
	SEPT9
	MAN1A2
	WIPI1
	ARHGAP21
	MLXIP
	SPTLC2
	TBC1D19
	DENND2D
	PLAA
	TEAD1
	RLF
	MDP1
	TMEM33
	CTSA
	ARNT
	SPECC1L
	BZW1
	BSCL2
	RHOT1
	HECTD3
	ASXL2
	PPP1R42
	PRICKLE1
	AGO2
	EXTL2
	MXRA8
	PRDX3
	CLIP4
	MICU3
	RMDN1
	RCC2
	UBE2Q2
	GLTSCR1L
	IKZF2
	VRK1
	CDKN2D
	USP22
	PICALM
	VPS36
	STOX1
	UBE2Q1
	MTMR2
	FAM207A
	RP4-583P15.15
	KLHL8
	FAM118B
	ERC2
	RNF14
	AP3S2
	SRD5A3
	TMEM132B
	PRKD1
	GLT1D1
	NCOA6
	COQ9
	POLD2
	ANKRD24
	SDCCAG8
	MON1A
	IGF2R
	HOOK3
	SNTG1
	ABL1
	HCFC2
	CLPTM1
	TRUB1
	NMT1
	ROPN1L
	NCK1
	TOMM40L
	SCN1B
	KNOP1
	DIAPH2
	PIK3C3
	TBC1D30
	RNF157
	BCAR1
	CEP19
	C17orf75
	CAD
	NUDT19
	FAM214A
	GALK2
	SPHK2
	PSMF1
	CAPN7
	VPS18
	CERKL
	ZMYND19
	AACS
	NOL3
	PRPF4
	RAB39B
	RARS2
	RIPPLY3
	PET100
	NCOA2
	ACAP2
	PPCS
	ZNF654
	ANKHD1-EIF4EBP3
	TTC39B
	PI4K2B
	AQR
	AKT3
	TRIM39
	ALG11
	C11orf52
	FAM69B
	RAB3GAP1
	KIF3B
	TMEM261
	NRF1
	MARK3
	NUP210
	NOLC1
	TSSC1
	PTDSS1
	SLC35B2
	DIP2C
	SLC20A1
	CLK2
	MAP7D1
	CSNK2A2
	FAR1
	CCAR1
	STAT5A
	TTC30B
	DCTPP1
	ATG2B
	VWA8
	COA4
	ZC3H4
	CNOT11
	DR1
	MPZL1
	GPR146
	N6AMT1
	RIPK1
	HPCAL1
	FBXO6
	CHPF2
	NFYC
	PIK3R4
	DLST
	RBM26
	USP4
	MOB1A
	COQ10A
	ZNF646
	SULT2B1
	COBLL1
	ITGB8
	P4HTM
	LYPLA1
	LDLRAD4
	ZMAT3
	TNFRSF1A
	YKT6
	ALG2
	ARHGEF7
	NDUFAF7
	BAZ1B
	LRFN3
	CDK14
	SPPL2A
	QTRT1
	SNX8
	KLF2
	ZBTB40
	SUPT6H
	KIAA1430
	ACP2
	SH3KBP1
	SNX32
	USP1
	USP12
	ZFPL1
	MRS2
	GPKOW
	GTPBP8
	ZNF697
	CIC
	NUBP1
	KCTD2
	TPGS2
	LATS1
	PPP1R12C
[truncated: 946 more rows]

## Sheet: delta_human_marker_conservation
Supplementary Table 2E Conservation of human enriched marker genes in delta cells
	Conservation of human markers Conserved: enriched marker in same cell type as human loss: detected, but not an enriched marker switch: enriched marker in different cell type than human not detected: expressed in <5% of cells of cell type		Expression of human markers in delta cells detected: >5% of cells
	pig	mouse	pig_detected	mouse_detected
SST	conserved	conserved	detected	detected
RBP4	conserved	conserved	detected	detected
SEC11C	loss	switch	detected	detected
RBP1	conserved	conserved	detected	detected
CD9	switch	switch	detected	not detected
S100A6	switch	switch	detected	not detected
PKIB	switch	switch	detected	detected
VMP1	switch	conserved	detected	detected
PDLIM4	conserved	not detected	detected	not detected
MAP1B	loss	loss	detected	detected
AQP3	not detected	not detected	not detected	not detected
LY6H	conserved	conserved	detected	detected
PCP4	switch	conserved	detected	detected
DPYSL3	switch	not detected	detected	not detected
HHEX	conserved	conserved	detected	detected
MDK	conserved	switch	detected	not detected
AKAP12	not detected	not detected	not detected	not detected
EGR1	switch	loss	detected	detected
SERPINA1	conserved	not detected	detected	not detected
RHOC	conserved	conserved	detected	detected
PSIP1	conserved	loss	detected	detected
CADM1	loss	conserved	detected	detected
ETV1	conserved	conserved	detected	detected
SELM	switch	switch	detected	detected
RGS2	loss	conserved	detected	detected
TNFRSF12A	switch	conserved	not detected	detected
BEX1	not detected	conserved	not detected	detected
GAD2	switch	not detected	not detected	not detected
MTUS1	conserved	loss	detected	detected
UNC5B	switch	not detected	detected	not detected
UCHL1	conserved	conserved	detected	detected
FXYD6	conserved	conserved	detected	detected
DDAH2	conserved	not detected	detected	not detected
PLAC8	not detected	not detected	not detected	not detected
CALD1	not detected	switch	not detected	not detected
UCP2	conserved	conserved	detected	detected
CBLN4	conserved	not detected	detected	not detected
PKM	switch	switch	detected	detected
PCSK1	switch	switch	detected	detected
CARD11	not detected	not detected	not detected	not detected
GABRB3	conserved	conserved	detected	detected
OCIAD2	conserved	switch	detected	not detected
S100A10	conserved	conserved	detected	detected
EPCAM	loss	conserved	detected	detected
FILIP1L	not detected	not detected	not detected	not detected
KIAA1244	not detected	switch	not detected	detected
SVIP	loss	switch	detected	detected
KCNJ8	conserved	not detected	detected	not detected
FANCF	loss	not detected	detected	not detected
FFAR4	not detected	conserved	not detected	detected
PPP1R14B	conserved	loss	detected	detected
GPX3	loss	conserved	detected	detected
KRT18	conserved	switch	detected	detected
NCOA7	switch	loss	detected	detected
CABP7	switch	switch	detected	detected
SLC25A5	loss	switch	detected	detected
LEPR	not detected	not detected	not detected	not detected
PRSS23	switch	conserved	not detected	detected
CALB1	switch	conserved	detected	detected
TPD52	loss	switch	detected	detected
S100A11	loss	switch	detected	detected
BTG2	conserved	conserved	detected	detected
MAP9	loss	loss	detected	detected
GLRX	conserved	switch	detected	not detected
LRFN5	not detected	not detected	not detected	not detected
APLP2	switch	conserved	detected	detected
TTC3	loss	conserved	detected	detected
MARCKSL1	not detected	switch	not detected	not detected
RHOBTB3	switch	switch	detected	not detected
BAMBI	conserved	conserved	detected	detected
KRT8	conserved	conserved	detected	detected
LPIN1	loss	switch	detected	detected
STARD10	conserved	switch	detected	detected
ID2	switch	loss	detected	detected
PRDX2	switch	switch	detected	detected
ZKSCAN1	switch	not detected	detected	not detected
TMED6	conserved	conserved	detected	detected
FHOD3	conserved	switch	detected	detected
TMBIM4-1	switch	loss	detected	detected
SOX4	conserved	loss	detected	detected
ITM2C	switch	switch	detected	detected
C4orf48	switch	conserved	detected	detected
ISL1	conserved	conserved	detected	detected
SPATS2L	switch	not detected	not detected	not detected
JUNB	not detected	loss	not detected	detected
RPN2	switch	switch	detected	detected
CXXC5	loss	switch	detected	detected
MEST	conserved	conserved	detected	detected
CHGB	conserved	conserved	detected	detected
SPOCK1	switch	conserved	not detected	detected
MARCH3	loss	not detected	detected	not detected
CA8	not detected	conserved	not detected	detected
QDPR	conserved	switch	detected	detected
SCTR	not detected	not detected	not detected	not detected
EGR4	switch	conserved	not detected	detected
LARP6	switch	not detected	not detected	not detected
BAALC	conserved	not detected	detected	not detected
LEPROT	conserved	loss	detected	detected
S100B	not detected	not detected	not detected	not detected
MRPL23	loss	loss	detected	detected
FOS	loss	switch	detected	detected
SH3BGRL3	loss	switch	detected	detected
RAB11A	conserved	loss	detected	detected
IFI27L2	loss	not detected	detected	not detected
F5	not detected	conserved	not detected	detected
FUCA1	loss	switch	detected	detected
IDS	loss	switch	detected	detected
HMGN2	conserved	conserved	detected	detected
TMSB4X	conserved	switch	detected	detected
PMEPA1	switch	switch	detected	not detected
TPPP3	switch	conserved	detected	detected
GCH1	conserved	switch	detected	detected
FGF14	conserved	conserved	detected	detected
TOM1L2	loss	switch	detected	detected
SPTBN1	switch	loss	detected	detected
SLC4A4	not detected	conserved	not detected	detected
RBMS1	switch	conserved	not detected	detected
SORL1	switch	switch	detected	not detected
AK5	switch	not detected	not detected	not detected
SNAP25	loss	switch	detected	detected
CDCP1	switch	loss	detected	detected
SYT1	conserved	conserved	detected	detected
EHF	conserved	conserved	detected	detected
GLIPR1	not detected	not detected	not detected	not detected
ATXN10	conserved	conserved	detected	detected
MGST2	conserved	not detected	detected	not detected
RASSF6	switch	not detected	not detected	not detected
CXADR	switch	loss	detected	detected
LPHN2	not detected	not detected	not detected	not detected
EDN3	not detected	switch	not detected	not detected
TENM3	not detected	switch	not detected	detected
XRCC5	loss	loss	detected	detected
PSME2	conserved	not detected	detected	not detected
EXOC6	conserved	conserved	detected	detected
CD68	switch	not detected	not detected	not detected
MYH9	not detected	loss	not detected	detected
GALNT2	switch	not detected	detected	not detected
CELF4	conserved	switch	detected	detected
GTF3A	loss	loss	detected	detected
PTTG1IP	conserved	loss	detected	detected
ARF5	conserved	loss	detected	detected
PDLIM7	switch	loss	detected	detected
SMOX	switch	switch	not detected	not detected
RND1	not detected	not detected	not detected	not detected
ZNF428	loss	loss	detected	detected
ATP5H	not detected	loss	not detected	detected
SNF8	loss	loss	detected	detected
GAL	not detected	not detected	not detected	not detected
CCDC104	conserved	loss	detected	detected
PCLO	not detected	switch	not detected	detected
KCNIP1	conserved	switch	detected	detected
GABRG2	loss	not detected	detected	not detected
SVIL	not detected	switch	not detected	detected
CRIM1	switch	not detected	detected	not detected
NGFRAP1	conserved	loss	detected	detected
FRZB	conserved	switch	detected	detected
C16orf45	conserved	not detected	detected	not detected
LRRC42	conserved	conserved	detected	detected
SAMD5	not detected	not detected	not detected	not detected
INSM1	not detected	switch	not detected	detected
CD59	switch	switch	detected	not detected
HAP1	conserved	conserved	detected	detected
PRKACB	switch	switch	detected	detected
MET	not detected	conserved	not detected	detected
ITGA6	not detected	switch	not detected	not detected
HSPB11	conserved	conserved	detected	detected
NTPCR	loss	switch	detected	detected
C6orf141	not detected	not detected	not detected	not detected
LITAF	not detected	loss	not detected	detected
FOXP1	switch	conserved	detected	detected
AGTR1	conserved	not detected	detected	not detected
PLEKHB1	conserved	conserved	detected	detected
TMX4	loss	loss	detected	detected
ANK3	loss	loss	detected	detected
CD40	conserved	not detected	detected	not detected
THSD7A	not detected	not detected	not detected	not detected
AMIGO2	conserved	conserved	detected	detected
VAMP5	loss	not detected	detected	not detected
QSOX1	switch	switch	detected	detected
USH1C	not detected	loss	not detected	detected
TUBA4A	conserved	loss	detected	detected
CTSC	conserved	not detected	detected	not detected
PSMD2	loss	loss	detected	detected
CCKBR	not detected	not detected	not detected	not detected
B9D1	loss	loss	detected	detected
CACNA2D1	conserved	switch	detected	detected
TAGLN3	conserved	conserved	detected	detected
SCARB2	loss	switch	detected	detected
CHN2	conserved	not detected	detected	not detected
PBX1	conserved	conserved	detected	detected
TPBG	conserved	not detected	detected	not detected
BAIAP2L1	loss	conserved	detected	detected
BBX	loss	switch	detected	detected
CYB5R4	not detected	loss	not detected	detected
CARHSP1	loss	switch	detected	detected
WNT7B	not detected	not detected	not detected	not detected
STMN1	conserved	switch	detected	not detected
KLF3	switch	loss	detected	detected
PRMT1	conserved	switch	detected	detected
PAIP2B	switch	switch	not detected	detected
RBPMS	switch	loss	not detected	detected
VWA1	not detected	not detected	not detected	not detected
GAS2	switch	switch	detected	detected
HEPACAM2	loss	switch	detected	detected
ACTN1	not detected	switch	not detected	detected
ITGB1	switch	conserved	detected	detected
TAF10	not detected	loss	not detected	detected
DCX	switch	switch	not detected	detected
PAK3	conserved	conserved	detected	detected
EPS8L2	switch	conserved	not detected	detected
EGR2	switch	conserved	not detected	detected
CAMK1D	not detected	not detected	not detected	not detected
EPHX2	not detected	not detected	not detected	not detected
GALK1	conserved	not detected	detected	not detected
TECR	loss	loss	detected	detected
SMS	switch	loss	detected	detected
ECI2	loss	conserved	detected	detected
ANKS1B	not detected	not detected	not detected	not detected
AK1	switch	loss	detected	detected
LAMB3	not detected	not detected	not detected	not detected
TJP2	not detected	switch	not detected	detected
KCTD8	conserved	conserved	detected	detected
PAPPA2	conserved	switch	detected	detected
POLD4	loss	loss	detected	detected
LRP10	loss	switch	detected	detected
TMED8	switch	loss	detected	detected
JUP	switch	conserved	detected	detected
MAL2	loss	switch	detected	not detected
ETFB	loss	switch	detected	detected
ST14	conserved	conserved	detected	detected
NUDT9	loss	switch	detected	detected
SYT13	conserved	switch	detected	detected
C1QTNF4	not detected	switch	not detected	detected
CD47	switch	loss	detected	detected
NTRK2	not detected	switch	not detected	not detected
RIPPLY3	switch	switch	not detected	detected
C7orf50	loss	loss	detected	detected
MLEC	loss	switch	detected	detected
KCNH2	loss	conserved	detected	detected
SYNE2	switch	conserved	not detected	detected
RGS20	not detected	not detected	not detected	not detected
DCAF13	not detected	loss	not detected	detected
NCAM1	switch	switch	detected	detected
CCDC28B	not detected	loss	not detected	detected
TENM2	not detected	loss	not detected	detected
FNDC3A	loss	loss	detected	detected
CUX1	conserved	loss	detected	detected
MRPS28	loss	loss	detected	detected
NTNG1	conserved	not detected	detected	not detected
SFXN5	not detected	conserved	not detected	detected
KRT80	switch	not detected	not detected	not detected
PON2	conserved	loss	detected	detected
TESC	switch	conserved	not detected	detected
KIF9	not detected	not detected	not detected	not detected
DHCR24	loss	switch	detected	not detected
OLFM2	loss	not detected	detected	not detected
MSRB1	switch	loss	detected	detected
GALE	conserved	switch	detected	detected
PFKP	loss	conserved	detected	detected
MTURN	conserved	not detected	detected	not detected
TMEM154	not detected	not detected	not detected	not detected
PDLIM3	not detected	not detected	not detected	not detected
PLAUR	switch	not detected	not detected	not detected
HPGD	switch	switch	detected	not detected
C10orf11	switch	not detected	not detected	not detected
CAPSL	conserved	conserved	detected	detected
TMEM30A	loss	switch	detected	detected
C1orf173	switch	loss	detected	detected
SMPD3	not detected	conserved	not detected	detected
C15orf48	switch	not detected	detected	not detected
FAM3B	switch	not detected	not detected	not detected
STEAP3	not detected	not detected	not detected	not detected
TRAF4	loss	conserved	detected	detected
DECR1	switch	switch	detected	detected
SEL1L3	not detected	switch	not detected	detected
PET100	loss	switch	detected	detected
IER5L	not detected	not detected	not detected	not detected
DHRS7	switch	switch	detected	detected
TAX1BP3	switch	conserved	detected	detected
SLITRK6	switch	switch	not detected	detected
C5orf49	loss	not detected	detected	not detected
B3GNT1	loss	switch	detected	detected
VIM	conserved	conserved	detected	detected
SCCPDH	loss	loss	detected	detected
PTK7	switch	not detected	not detected	not detected
UBA1	switch	loss	detected	detected
NRP2	conserved	conserved	detected	detected
CASR	conserved	not detected	detected	not detected
NDRG4	loss	not detected	detected	not detected
ELAVL4	switch	switch	detected	detected
SLC7A5	loss	switch	detected	detected
NAAA	not detected	conserved	not detected	detected
NSMCE1	loss	loss	detected	detected
PROCR	not detected	not detected	not detected	not detected
RBBP8	conserved	loss	detected	detected
CPB1	not detected	not detected	not detected	not detected
PGM2L1	loss	not detected	detected	not detected
LRRN2	loss	switch	detected	detected
GPC6	switch	not detected	not detected	not detected
SRGAP1	switch	not detected	not detected	not detected
KCNT2	conserved	not detected	detected	not detected
DEPTOR	loss	not detected	detected	not detected
LCORL	switch	switch	detected	detected
FGFR1	conserved	switch	detected	detected
ABCA5	switch	conserved	detected	detected
HID1	loss	switch	detected	detected
CSTF3	not detected	switch	not detected	detected
G6PC3	not detected	loss	not detected	detected
DSCAML1	not detected	not detected	not detected	not detected
PLS3	switch	conserved	detected	detected
CCDC34	loss	loss	detected	detected
LAMC2	switch	not detected	not detected	not detected
DHRS4L2	conserved	switch	detected	detected
SVOP	not detected	loss	not detected	detected
PLEK2	conserved	not detected	detected	not detected
DNALI1	not detected	not detected	not detected	not detected
GLIPR2	conserved	not detected	detected	not detected
SHB	loss	switch	detected	detected
CMSS1	loss	not detected	detected	not detected
AKAP13	loss	switch	detected	detected
RBM38	switch	not detected	detected	not detected
ARID4A	loss	conserved	detected	detected
LONRF2	switch	switch	detected	not detected
APOO	conserved	loss	detected	detected
TTC9	not detected	switch	not detected	detected
CACNA2D2	conserved	conserved	detected	detected
TSPO	conserved	conserved	detected	detected
TAPBPL	switch	switch	detected	detected
AP1M2	conserved	loss	detected	detected
BAIAP3	loss	conserved	detected	detected
FLRT2	switch	not detected	not detected	not detected
PLXNC1	not detected	not detected	not detected	not detected
DNAJB5	conserved	switch	detected	not detected
MSRB2	switch	loss	detected	detected
CTXN1	conserved	conserved	detected	detected
ZNF511	loss	switch	detected	detected
MAPK13	conserved	conserved	detected	detected
ABCC9	not detected	not detected	not detected	not detected
LRCH2	not detected	conserved	not detected	detected
PPFIA2	conserved	conserved	detected	detected
PWWP2A	loss	loss	detected	detected
SFRP1	switch	not detected	not detected	not detected
MVB12A	not detected	switch	not detected	detected
DUSP6	switch	conserved	not detected	detected
ACSL1	not detected	switch	not detected	not detected
LACTB2	loss	switch	detected	detected
GAP43	not detected	conserved	not detected	detected
ITGB6	switch	not detected	not detected	not detected
CXorf57	conserved	not detected	detected	not detected
FGGY	conserved	conserved	detected	detected
PRICKLE1	not detected	switch	not detected	not detected
CADM2	switch	not detected	not detected	not detected
RGS9	not detected	conserved	not detected	detected
BHLHE41	switch	switch	detected	detected
CTNNBIP1	switch	switch	detected	detected
MCC	loss	switch	detected	not detected
TPM1	switch	conserved	detected	detected
ZFHX3	switch	loss	detected	detected
RAB17	loss	not detected	detected	not detected
TRIM47	not detected	not detected	not detected	not detected
GPR123	not detected	not detected	not detected	not detected
RFX6	conserved	switch	detected	detected
FAM49B	switch	conserved	detected	detected
HS3ST1	conserved	not detected	detected	not detected
SDC4	conserved	switch	detected	detected
DMD	switch	conserved	not detected	detected
SULF2	conserved	not detected	detected	not detected
ALAS1	switch	loss	detected	detected
PDGFB	switch	not detected	not detected	not detected
GRAMD1A	not detected	switch	not detected	detected
IGFBP5	switch	not detected	detected	not detected
NR5A2	not detected	not detected	not detected	not detected
EFEMP2	not detected	conserved	not detected	detected
ME3	switch	not detected	not detected	not detected
MALL	not detected	not detected	not detected	not detected
PLXNB1	not detected	conserved	not detected	detected
EMP2	not detected	not detected	not detected	not detected
PPL	loss	not detected	detected	not detected
S100A16	not detected	conserved	not detected	detected
GNG12	switch	switch	detected	detected
SPINT1	switch	loss	detected	detected
OXCT1	switch	switch	detected	detected
SDK1	not detected	switch	not detected	not detected
DLG3	not detected	switch	not detected	not detected
PPP2R4	switch	loss	detected	detected
ARL4D	switch	switch	detected	detected
SIM1	conserved	conserved	detected	detected
CNN3	switch	switch	detected	detected
GULP1	not detected	not detected	not detected	not detected
LLGL2	not detected	loss	not detected	detected
S100A2	switch	not detected	not detected	not detected
HES6	switch	switch	detected	detected
NOL4	loss	switch	detected	detected
RHOU	not detected	switch	not detected	not detected
ENKUR	switch	conserved	detected	detected
CAMK2B	switch	loss	detected	detected
KIFAP3	loss	switch	detected	detected
TMEM98	conserved	loss	detected	detected
CIDEB	conserved	not detected	detected	not detected
CTNNAL1	loss	switch	detected	detected
ACAP2	loss	switch	detected	detected
SCN9A	switch	conserved	detected	detected
CEP41	loss	conserved	detected	detected
MBOAT2	switch	switch	detected	detected
AGFG2	switch	conserved	detected	detected
MDFIC	switch	not detected	detected	not detected
STAU2	loss	switch	detected	detected
TMEM53	loss	conserved	detected	detected
G0S2	switch	not detected	not detected	not detected
GAST	conserved	not detected	detected	not detected
MEIS1	switch	loss	detected	detected
PRLR	not detected	switch	not detected	detected
SGSM3	loss	switch	detected	detected
TEAD1	loss	switch	detected	detected
CDC5L	loss	loss	detected	detected
CBR1	switch	loss	detected	detected
LPIN2	switch	conserved	detected	detected
ATP2B4	not detected	conserved	not detected	detected
CHD5	switch	switch	not detected	detected
IL13RA1	switch	switch	detected	detected
CWC27	conserved	loss	detected	detected
NPHP4	not detected	not detected	not detected	not detected
FAM102A	switch	switch	detected	detected
CERS6	switch	switch	detected	detected
GRASP	switch	conserved	not detected	detected
ARHGEF40	not detected	not detected	not detected	not detected
ALDH2	not detected	loss	not detected	detected
KCTD17	conserved	not detected	detected	not detected
CCDC151	not detected	not detected	not detected	not detected
ABR	loss	loss	detected	detected
TPGS2	not detected	switch	not detected	not detected
CXCL12	conserved	not detected	detected	not detected
PROX1	conserved	conserved	detected	detected
FZD3	loss	switch	detected	detected
PTPRF	switch	switch	detected	detected
ARRDC3	switch	switch	detected	detected
SLCO5A1	not detected	not detected	not detected	not detected
INPP4B	switch	not detected	detected	not detected
ARG2	switch	not detected	detected	not detected
LIF	not detected	not detected	not detected	not detected
S100A13	switch	loss	not detected	detected
HS3ST2	not detected	not detected	not detected	not detected
OBSL1	not detected	not detected	not detected	not detected
AMOTL1	conserved	switch	detected	detected
TCEAL6	not detected	not detected	not detected	not detected
PDX1	switch	switch	detected	detected
NMI	switch	switch	not detected	detected
SIPA1L1	switch	loss	not detected	detected
FGF12	not detected	conserved	not detected	detected
LRRC4C	loss	not detected	detected	not detected
STIM2	switch	switch	not detected	detected
GALNT18	switch	switch	detected	detected
SQRDL	not detected	switch	not detected	detected
RTKN2	not detected	not detected	not detected	not detected
CNTLN	conserved	loss	detected	detected
LDLRAD4	conserved	switch	detected	detected
SNX18	switch	switch	not detected	detected
PPAP2C	not detected	conserved	not detected	detected
PALM	loss	conserved	detected	detected
TJP1	switch	switch	detected	detected
TMEM47	switch	not detected	detected	not detected
AGPAT4	not detected	conserved	not detected	detected
NCS1	loss	conserved	detected	detected
KCNC2	not detected	conserved	not detected	detected
CLPB	loss	loss	detected	detected
SMAD3	switch	not detected	not detected	not detected
BMP2	not detected	switch	not detected	not detected
NRXN3	not detected	not detected	not detected	not detected
C1orf194	loss	not detected	detected	not detected
CLSTN1	loss	switch	detected	detected
ASRGL1	loss	loss	detected	detected
ARHGAP18	loss	switch	detected	not detected
DAB1	not detected	not detected	not detected	not detected
SCRN1	loss	switch	detected	detected
DLL4	not detected	not detected	not detected	not detected
HPN	switch	not detected	detected	not detected
FCGRT	conserved	not detected	detected	not detected
PBX3	switch	switch	not detected	detected
LY96	conserved	switch	detected	detected
PBXIP1	conserved	conserved	detected	detected
ST6GALNAC4	loss	loss	detected	detected
ST6GALNAC5	conserved	conserved	detected	detected
ROGDI	loss	loss	detected	detected
FBXO3	loss	loss	detected	detected
SPA17	loss	loss	detected	detected
RGAG4	loss	switch	detected	detected
PRMT7	switch	loss	detected	detected
DUSP10	switch	switch	detected	detected
INPP1	loss	switch	detected	detected
DKFZP761J1410	switch	switch	detected	not detected
ISYNA1	not detected	conserved	not detected	detected
IQGAP2	switch	not detected	not detected	not detected
TMEM51	conserved	loss	detected	detected
NME5	conserved	switch	detected	detected
VASH1	not detected	not detected	not detected	not detected
KCNK12	switch	loss	not detected	detected
TCF4	loss	conserved	detected	detected
SEPP1	switch	switch	detected	detected
CDK5	loss	switch	detected	detected
SOX9	conserved	not detected	detected	not detected
GPR162	not detected	not detected	not detected	not detected
CDK2AP1	conserved	switch	detected	detected
PCK1	not detected	not detected	not detected	not detected
FMO5	not detected	switch	not detected	not detected
YPEL3	loss	conserved	detected	detected
KLHDC8B	switch	conserved	not detected	detected
RNF128	conserved	switch	detected	detected
CDK14	switch	switch	detected	detected
PLXNB2	loss	switch	detected	detected
CACNA2D3	not detected	conserved	not detected	detected
FSTL3	loss	not detected	detected	not detected
PAK1	switch	conserved	detected	detected
GPR160	conserved	not detected	detected	not detected
DPP10	not detected	switch	not detected	detected
C5orf63	switch	not detected	detected	not detected
ST3GAL1	switch	switch	not detected	not detected
DYNC2H1	not detected	conserved	not detected	detected
CAV2	not detected	switch	not detected	not detected
PPP4R4	switch	switch	not detected	not detected
DGKH	switch	not detected	detected	not detected
ICAM2	not detected	not detected	not detected	not detected
MARCH4	switch	switch	detected	not detected
FNDC4	not detected	not detected	not detected	not detected
FZD5	not detected	not detected	not detected	not detected
CGN	loss	switch	detected	detected
NDRG2	switch	not detected	detected	not detected
RAB20	not detected	switch	not detected	detected
CAP2	not detected	not detected	not detected	not detected
HPCAL1	conserved	conserved	detected	detected
WSCD1	conserved	not detected	detected	not detected
ALG14	loss	loss	detected	detected
EMB	switch	switch	detected	detected
SPSB1	loss	conserved	detected	detected
KDM6B	loss	loss	detected	detected
FBXL16	loss	switch	detected	detected
PLXNA2	switch	switch	detected	detected
TMEM130	conserved	conserved	detected	detected
LOXL1	not detected	not detected	not detected	not detected
VWA8	not detected	switch	not detected	not detected
HOOK3	not detected	switch	not detected	detected
GFOD1	not detected	not detected	not detected	not detected
HCN4	not detected	not detected	not detected	not detected
TM4SF1	not detected	not detected	not detected	not detected
RAB30	loss	not detected	detected	not detected
TCN2	switch	switch	detected	detected
DNAJC22	conserved	not detected	detected	not detected
ASB4	not detected	conserved	not detected	detected
VSNL1	not detected	switch	not detected	not detected
PTPRM	switch	conserved	detected	detected
LRRIQ1	not detected	not detected	not detected	not detected
SYT17	loss	not detected	detected	not detected
ZNF365	conserved	conserved	detected	detected
C11orf96	not detected	not detected	not detected	not detected
EPHA2	not detected	not detected	not detected	not detected
PTK2B	not detected	conserved	not detected	detected
MKL2	loss	conserved	detected	detected
PIGK	conserved	switch	detected	detected
AMPH	switch	switch	detected	detected
CTNND2	conserved	switch	detected	detected
SERPINI1	conserved	switch	detected	detected
RABGAP1L	conserved	conserved	detected	detected
ARC	not detected	switch	not detected	detected
JAM3	not detected	conserved	not detected	detected
CORO2A	not detected	not detected	not detected	not detected
KCNN3	not detected	switch	not detected	not detected
IFI44	not detected	not detected	not detected	not detected
VAT1L	conserved	conserved	detected	detected
MEGF11	switch	not detected	detected	not detected
RORB	conserved	not detected	detected	not detected
SLC44A4	loss	not detected	detected	not detected
NBN	loss	switch	detected	not detected
ZBTB16	conserved	not detected	detected	not detected
CYBA	conserved	not detected	detected	not detected
MICALL2	not detected	not detected	not detected	not detected
EPHB2	not detected	not detected	not detected	not detected
ITPR3	not detected	loss	not detected	detected
PIK3R1	conserved	switch	detected	detected
EFNB3	switch	conserved	detected	detected
FANK1	not detected	not detected	not detected	not detected
GPR68	not detected	not detected	not detected	not detected
AP4M1	conserved	switch	detected	detected
ELK3	conserved	switch	detected	detected
PJA1	loss	conserved	detected	detected
CEACAM1	loss	not detected	detected	not detected
LRRC48	not detected	not detected	not detected	not detected
IRS1	not detected	not detected	not detected	not detected
WNK2	conserved	switch	detected	detected
ST6GAL1	not detected	switch	not detected	detected
CTTNBP2	not detected	switch	not detected	not detected
CD72	not detected	not detected	not detected	not detected
KIF13B	not detected	not detected	not detected	not detected
APBB1IP	not detected	not detected	not detected	not detected
SPTAN1	loss	loss	detected	detected
MAP6	loss	switch	detected	not detected
SASH1	switch	switch	detected	not detected
HAUS1	conserved	conserved	detected	detected
RHOD	switch	not detected	detected	not detected
SMG6	switch	switch	not detected	detected
PARP8	loss	loss	detected	detected
PIPOX	not detected	not detected	not detected	not detected
TMEM2	not detected	not detected	not detected	not detected
KLF5	not detected	switch	not detected	detected
TCF7L2	not detected	loss	not detected	detected
CTDSPL	not detected	switch	not detected	detected
MAN2A1	conserved	conserved	detected	detected
SSPN	not detected	not detected	not detected	not detected
ERN1	not detected	switch	not detected	detected
SH3BP5	conserved	not detected	detected	not detected
AGAP3	not detected	switch	not detected	detected
PRICKLE2	not detected	not detected	not detected	not detected
C2orf54	switch	not detected	not detected	not detected
CRIP1	switch	switch	detected	detected
ATCAY	not detected	not detected	not detected	not detected
FAM84B	switch	switch	detected	not detected
KANK1	conserved	loss	detected	detected
GINS2	switch	not detected	not detected	not detected
TMCC2	not detected	switch	not detected	not detected
SEMA3E	switch	conserved	detected	detected
PTPRK	switch	conserved	detected	detected
HEY1	not detected	not detected	not detected	not detected
RNF121	loss	switch	detected	detected
MTMR11	not detected	switch	not detected	not detected
SPATA13	switch	switch	not detected	not detected
MOB3B	not detected	not detected	not detected	not detected
TGFBR1	switch	switch	detected	not detected
KIAA1522	not detected	switch	not detected	detected
RAI14	not detected	not detected	not detected	not detected
CDO1	conserved	conserved	detected	detected
BPNT1	loss	switch	detected	detected
TMEM8B	switch	switch	not detected	detected
RORA	switch	loss	not detected	detected
MID1	not detected	switch	not detected	not detected
SLC4A3	not detected	conserved	not detected	detected
LIN7A	not detected	not detected	not detected	not detected
SHISA4	switch	not detected	detected	not detected
JAG1	switch	not detected	not detected	not detected
LRRC49	conserved	conserved	detected	detected
SPON2	conserved	switch	detected	not detected
C3orf58	conserved	conserved	detected	detected
MSRA	not detected	switch	not detected	detected
SLC18B1	not detected	switch	not detected	not detected
PROS1	conserved	conserved	detected	detected
CCBL2	loss	not detected	detected	not detected
SMC6	loss	conserved	detected	detected
PLEKHG3	not detected	loss	not detected	detected
PYCARD	not detected	conserved	not detected	detected
IQCE	loss	loss	detected	detected
TBC1D1	switch	loss	detected	detected
FRK	not detected	conserved	not detected	detected
C19orf81	not detected	not detected	not detected	not detected
ARL13B	loss	conserved	detected	detected
EPHB6	not detected	not detected	not detected	not detected
LEO1	conserved	switch	detected	detected
SIK1	switch	switch	detected	not detected
HSD17B7	switch	not detected	detected	not detected
RIF1	loss	switch	detected	detected
ASPHD2	not detected	not detected	not detected	not detected
LPCAT1	switch	loss	not detected	detected
SLC7A4	not detected	switch	not detected	detected
CTTNBP2NL	switch	not detected	not detected	not detected
SLC9A9	not detected	switch	not detected	not detected
YLPM1	loss	loss	detected	detected
RUNX1T1	switch	conserved	detected	detected
COL6A2	not detected	not detected	not detected	not detected
PLEKHA5	switch	loss	detected	detected
EVA1B	not detected	switch	not detected	detected
PTPRU	switch	switch	detected	detected
RUNX1	not detected	not detected	not detected	not detected
PHLDA2	conserved	not detected	detected	not detected
SESN3	switch	loss	detected	detected
PCDH1	not detected	loss	not detected	detected
GRAMD1B	not detected	not detected	not detected	not detected
PDZRN3	switch	not detected	not detected	not detected
LRRC34	not detected	not detected	not detected	not detected
PIK3CD	not detected	not detected	not detected	not detected
FLVCR1	not detected	switch	not detected	not detected
NAB2	conserved	conserved	detected	detected
SETBP1	not detected	switch	not detected	detected
FTO	not detected	loss	not detected	detected
ELOVL4	conserved	not detected	detected	not detected
BEND6	not detected	not detected	not detected	not detected
ACVR1B	not detected	switch	not detected	not detected
MAGEL2	not detected	not detected	not detected	not detected
TBXAS1	conserved	not detected	detected	not detected
MFSD2A	not detected	not detected	not detected	not detected
TDRP	loss	loss	detected	detected
LMF1	loss	loss	detected	detected
SPATA6	switch	conserved	not detected	detected
FBXO32	not detected	switch	not detected	not detected
KIAA1217	conserved	loss	detected	detected
UXS1	conserved	switch	detected	detected
TGIF1	conserved	conserved	detected	detected
ACTR3C	loss	switch	detected	not detected
VEGFC	not detected	not detected	not detected	not detected
OGFRL1	switch	conserved	detected	detected
ICA1L	not detected	switch	not detected	not detected
GPX7	not detected	not detected	not detected	not detected
DENND5B	not detected	conserved	not detected	detected
LDOC1L	not detected	switch	not detected	detected
RPP40	conserved	not detected	detected	not detected
WEE1	not detected	conserved	not detected	detected
PRKCDBP	conserved	conserved	detected	detected
SIPA1L2	switch	not detected	not detected	not detected
USP13	not detected	not detected	not detected	not detected
KIF16B	not detected	switch	not detected	not detected
UGT8	switch	switch	not detected	not detected
KCNC4	not detected	not detected	not detected	not detected
LRRC8C	switch	not detected	not detected	not detected
PSRC1	not detected	not detected	not detected	not detected
C21orf62	switch	not detected	not detected	not detected
TMEM59L	conserved	conserved	detected	detected
TEX9	loss	loss	detected	detected
ARHGAP44	not detected	switch	not detected	not detected
GNPNAT1	conserved	loss	detected	detected
GAL3ST1	switch	loss	detected	detected
C11orf63	not detected	not detected	not detected	not detected
ACVR2A	not detected	switch	not detected	not detected
SDCBP2	not detected	switch	not detected	not detected
CELSR2	not detected	switch	not detected	not detected
TMEM159	not detected	loss	not detected	detected
CYFIP2	not detected	switch	not detected	detected
BDH2	conserved	not detected	detected	not detected
DUSP18	not detected	switch	not detected	detected
CASD1	loss	switch	detected	detected
C19orf55	not detected	not detected	not detected	not detected
HNF4A	switch	conserved	detected	detected
STRADB	switch	switch	detected	not detected
GBA2	loss	switch	detected	not detected
ARHGEF28	switch	switch	not detected	detected
CLSTN3	conserved	conserved	detected	detected
CARD10	not detected	not detected	not detected	not detected
DBN1	conserved	switch	detected	not detected
MPV17L	not detected	switch	not detected	not detected
CPNE4	switch	conserved	not detected	detected
RLN2	not detected	not detected	not detected	not detected
SEMA4D	not detected	not detected	not detected	not detected
TRAF3	switch	switch	not detected	detected
NDST1	not detected	switch	not detected	detected
KCNJ2	conserved	not detected	detected	not detected
HSPA12A	switch	switch	not detected	not detected
NEGR1	switch	switch	detected	detected
PLEC	not detected	switch	not detected	detected
SYTL2	not detected	switch	not detected	not detected
SORD	conserved	conserved	detected	detected
RPGR	switch	loss	detected	detected
C1orf192	not detected	loss	not detected	detected
WASF3	switch	not detected	not detected	not detected
BOC	not detected	not detected	not detected	not detected
VPS16	switch	loss	detected	detected
ILDR2	not detected	not detected	not detected	not detected
IMPA2	not detected	not detected	not detected	not detected
AGBL4	not detected	not detected	not detected	not detected
SEZ6	not detected	not detected	not detected	not detected
MKL1	switch	not detected	not detected	not detected
PTGFRN	not detected	not detected	not detected	not detected
ADD3	loss	conserved	detected	detected
LGR4	switch	not detected	detected	not detected
ZNRF2	switch	switch	not detected	detected
CCDC74B	not detected	not detected	not detected	not detected
F3	switch	conserved	not detected	detected
ASGR1	not detected	not detected	not detected	not detected
TPCN1	switch	not detected	not detected	not detected
TP53I11	switch	conserved	detected	detected
AKAP7	conserved	conserved	detected	detected
ADRBK1	switch	loss	detected	detected
ARHGAP32	loss	loss	detected	detected
LRP6	loss	loss	detected	detected
LIMD2	not detected	loss	not detected	detected
SAMD15	not detected	conserved	not detected	detected
ABHD16A	loss	switch	detected	detected
FGB	not detected	not detected	not detected	not detected
CRAT	switch	switch	detected	not detected
STK33	switch	not detected	detected	not detected
BCL7A	switch	switch	not detected	detected
TTC39B	not detected	switch	not detected	detected
ARNT2	switch	switch	not detected	not detected
B3GNT2	switch	not detected	detected	not detected
SLC16A2	not detected	not detected	not detected	not detected
EPB41L2	not detected	switch	not detected	not detected
CTSO	switch	conserved	not detected	detected
NCKAP5	not detected	not detected	not detected	not detected
FGD6	switch	switch	not detected	not detected
GAREM	not detected	not detected	not detected	not detected
ZC3H12A	switch	not detected	not detected	not detected
ACOT7	conserved	conserved	detected	detected
GDF15	not detected	not detected	not detected	not detected
C17orf97	loss	not detected	detected	not detected
NPHP1	switch	loss	detected	detected
ITGA2	switch	not detected	not detected	not detected
ADSSL1	switch	not detected	not detected	not detected
TMEM63C	loss	not detected	detected	not detected
CEP170	loss	switch	detected	detected
PELI1	switch	switch	not detected	detected
XRCC4	not detected	not detected	not detected	not detected
UNC5D	not detected	not detected	not detected	not detected
TCEAL7	conserved	not detected	detected	not detected
THRB	switch	conserved	detected	detected
FANCL	conserved	switch	detected	detected
AOX1	not detected	conserved	not detected	detected
PLSCR4	not detected	not detected	not detected	not detected
MAOA	conserved	switch	detected	detected
C5orf30	conserved	switch	detected	detected
TST	not detected	conserved	not detected	detected
HLCS	loss	switch	detected	not detected
MOV10	conserved	conserved	detected	detected
FBLN7	not detected	not detected	not detected	not detected
FAM102B	not detected	not detected	not detected	not detected
PNRC2	switch	loss	detected	detected
EXT1	not detected	switch	not detected	not detected
CADM4	switch	not detected	not detected	not detected
PARP4	not detected	conserved	not detected	detected
KIF5A	not detected	not detected	not detected	not detected
DHRS3	switch	not detected	not detected	not detected
NEIL1	not detected	not detected	not detected	not detected
TSPAN15	conserved	conserved	detected	detected
NIPAL2	not detected	switch	not detected	detected
ZXDC	not detected	switch	not detected	detected
CCDC125	loss	not detected	detected	not detected
AMPD3	switch	not detected	not detected	not detected
TMEM237	conserved	conserved	detected	detected
C16orf93	not detected	loss	not detected	detected
PHF2	loss	switch	detected	detected
BANK1	not detected	not detected	not detected	not detected
SPATA17	not detected	not detected	not detected	not detected
FAM110C	loss	not detected	detected	not detected
CASZ1	not detected	switch	not detected	detected
CTD-3193O13.9	switch	not detected	detected	not detected
DSEL	not detected	not detected	not detected	not detected
HENMT1	not detected	not detected	not detected	not detected
SLC35E4	not detected	loss	not detected	detected
ACOT11	switch	switch	detected	not detected
PCDH9	conserved	conserved	detected	detected
RAC2	not detected	not detected	not detected	not detected
FBXO41	not detected	not detected	not detected	not detected
H3F3C	conserved	conserved	detected	detected
FAM149A	not detected	conserved	not detected	detected
ITGB8	switch	switch	detected	detected
SLC44A3	not detected	switch	not detected	detected
FKBP7	loss	switch	detected	detected
ALDH7A1	loss	switch	detected	detected
ARSB	switch	loss	not detected	detected
TEKT2	not detected	conserved	not detected	detected
CLCN5	not detected	conserved	not detected	detected
WDR52	not detected	not detected	not detected	not detected
MGAT5	switch	conserved	detected	detected
PLEKHA2	not detected	conserved	not detected	detected
RIBC1	not detected	not detected	not detected	not detected
POMT1	loss	not detected	detected	not detected
GATM	switch	conserved	detected	detected
GSTM4	conserved	loss	detected	detected
MSN	switch	not detected	detected	not detected
PKP4	switch	switch	not detected	detected
METTL25	not detected	not detected	not detected	not detected
RCAN1	loss	conserved	detected	detected
SPTBN2	not detected	switch	not detected	detected
ZSCAN2	not detected	not detected	not detected	not detected
NRG1	not detected	not detected	not detected	not detected
KIF3C	switch	not detected	detected	not detected
SMIM18	conserved	not detected	detected	not detected
TRIM14	loss	not detected	detected	not detected
ARL6	loss	loss	detected	detected
BCAR3	not detected	not detected	not detected	not detected
KIAA1549	loss	not detected	detected	not detected
PPFIBP1	switch	conserved	not detected	detected
EML6	not detected	switch	not detected	not detected
PPP1R12B	not detected	loss	not detected	detected
GCNT2	loss	loss	detected	detected
GRB14	not detected	conserved	not detected	detected
VPS37D	not detected	conserved	not detected	detected
SPDL1	not detected	not detected	not detected	not detected
GTDC1	switch	switch	not detected	not detected
GLRB	not detected	switch	not detected	detected
AFAP1	not detected	not detected	not detected	not detected
PARG	loss	loss	detected	detected
CLCN7	not detected	switch	not detected	not detected
STXBP4	not detected	loss	not detected	detected
BDH1	not detected	switch	not detected	not detected
CALCB	not detected	not detected	not detected	not detected
SH3D19	loss	switch	detected	detected
RPGRIP1L	not detected	switch	not detected	detected
CCDC96	not detected	not detected	not detected	not detected
AVEN	not detected	switch	not detected	not detected
TRRAP	loss	loss	detected	detected
MAPKBP1	switch	switch	not detected	not detected
MAML2	switch	switch	detected	not detected
GPR19	not detected	loss	not detected	detected
STAMBPL1	conserved	not detected	detected	not detected
CHST2	not detected	not detected	not detected	not detected
DMPK	loss	switch	detected	not detected
CCDC11	loss	conserved	detected	detected
GSAP	not detected	not detected	not detected	not detected
ACOT4	loss	not detected	detected	not detected
CCDC61	switch	not detected	detected	not detected
PLEKHG6	not detected	not detected	not detected	not detected
MAD1L1	switch	not detected	not detected	not detected
LRRC8A	switch	switch	not detected	not detected
PIH1D2	not detected	switch	not detected	not detected
TMEM144	not detected	not detected	not detected	not detected
RAB12	loss	loss	detected	detected
STEAP1	switch	not detected	not detected	not detected
MMP24	not detected	not detected	not detected	not detected
NRM	not detected	not detected	not detected	not detected
AXIN1	not detected	switch	not detected	detected
TTC12	not detected	not detected	not detected	not detected
NUPR1	switch	switch	detected	detected
NPTXR	switch	switch	detected	detected
MRAS	not detected	switch	not detected	detected
SH2D3C	not detected	loss	not detected	detected
ITGA10	not detected	not detected	not detected	not detected
ARHGEF18	not detected	switch	not detected	not detected
NEDD1	not detected	not detected	not detected	not detected
LRRC20	not detected	not detected	not detected	not detected
TNFAIP3	not detected	switch	not detected	not detected
ZFHX2	switch	switch	detected	detected
RNF43	not detected	not detected	not detected	not detected
CDON	not detected	switch	not detected	not detected
GPR98	not detected	not detected	not detected	not detected
MYO1E	not detected	conserved	not detected	detected
CHST10	loss	not detected	detected	not detected
ANKRD44	not detected	switch	not detected	detected
RSG1	switch	not detected	not detected	not detected
ZNF710	switch	not detected	not detected	not detected
SFMBT2	not detected	not detected	not detected	not detected
E2F5	not detected	loss	not detected	detected
IGFBPL1	conserved	not detected	detected	not detected
SPECC1	not detected	not detected	not detected	not detected
SEC14L2	not detected	not detected	not detected	not detected
IGFBP4	not detected	switch	not detected	not detected
KCNK6	not detected	not detected	not detected	not detected
FAM227A	not detected	not detected	not detected	not detected
AGBL3	not detected	loss	not detected	detected
RND2	not detected	not detected	not detected	not detected
PHKA1	switch	switch	not detected	not detected
SLC6A8	switch	loss	detected	detected
C2CD3	not detected	switch	not detected	detected
TMEM173	not detected	not detected	not detected	not detected
ARMC2	not detected	not detected	not detected	not detected
TSPAN6	conserved	conserved	detected	detected
PAQR8	not detected	not detected	not detected	not detected
DISP1	not detected	not detected	not detected	not detected

## Sheet: delta_pig_mouse_markers
Supplementary Table 2F Enriched marker genes in pig and mouse delta cells
pig markers	mouse markers
SST	SST
PENK	PYY
RBP4	RBP4
CST3	GPX3
CHGB	CHGB
CHGA	CLU
SERPINA1	ARG1
RGS4	FAM159B
UCHL1	CD81
MDK	PPY
WFDC2	GNAS
KRT8	CST3
TUBA1A	BSG
CDC42EP5	CALM2
PPIA	LY6H
CXCL12	HHEX
STMN1	ITM2B
SSR4	EPCAM
TMSB10	IGFBP7
KRT18	RPS4X
GNG2	SPINT2
HHEX	ACTG1
CASR	RPL3
INS-IGF2	TMEM59L
NPTX2	TMEM27
ARF5	APP
H3F3C	KLHDC8B
SCGN	RPL14
TM4SF4	RESP18
EIF1	MEF2C
SERPINF2	H3F3C
SCG3	RPL23A
PPIB	HSPA8
GCH1	DPP6
MEST	ETV1
ILDR1	FOLR1
RARRES2	GAP43
FXYD5	RPS9
RBM3	RAMP1
FXYD3	PGRMC1
GAST	RAB3B
PAPPA2	RPL7
ENO2	FXYD6
TPD52L1	NACA
COX7A2	RPL35A
GUCY1B3	FFAR4
PRDX4	AMBP
LSM6	GTF2E1
TUBB2B	BAMBI
TMSB4X	DDX5
HMGN2	ACHE
HMGB1	APLP1
RAB11A	PLD3
CFL1	HSPB1
TIMP1	CADM1
NGFRAP1	OCRL
RAN	GPX1
DSTN	CYSTM1
ISL1	CAPSL
SH3BGRL	CYR61
NUCB2	MEST
RPL22L1	BEX1
UBB	CLDN4
SERPINI1	ZFP36
C14orf132	CALB1
ARL3	FABP5
FAM46A	CD164L2
NPM1	DNAJB1
KCNJ8	ISL1
SPCS3	NBL1
SPINK1	PCP4
EEF1G	GPRASP2
TSPAN3	SMARCA1
FKBP11	RGS9
MGST3	NPM1
PEBP1	RHOC
THY1	STMN3
TAC1	ARID5B
CLDN4	ITPR1
LY6H	LIMA1
HSBP1	CA8
REXO2	C8orf88
ARPC3	EFNB3
LDHB	CLDN6
S100A10	NEBL
CD63	S100A10
SNRPN	TSPO
SLAIN1	SYT1
HSP90AB1	S100A16
TSPAN7	PLEKHB1
NAGS	SRSF5
TMEM59L	CTSH
LURAP1L	NCALD
TMEM54	RHEB
MTCH1	SRI
DDOST	PBXIP1
ETV1	BCAM
C1R	HSP90AA1
PRNP	EIF3H
GPX1	GPM6A
TAGLN2	UCP2
GMPR	EHF
SYT1	SGCE
ARL2	SERPING1
YWHAH	TSPAN12
ALDH1A1	PTPRZ1
TUBA4A	BASP1
GSTM3	RNASET2
GLIPR2	CIRBP
EIF4A1	SUMO2
RCN3	EIF3F
MORF4L2	TGIF1
ATP5A1	PRDX4
TAGLN3	CD200
CPPED1	NNAT
NDUFS4	GNB2
BEX4	H2AFV
ST6GALNAC5	YPEL3
HSP90B1	HAP1
SNRPB	HNRNPK
ARPP21	FOXP1
CDH17	HPRT1
SRSF2	NDN
GPR160	SMARCA2
GNB2	GC
DIO1	EFEMP2
KCNIP1	ASPH
CLDN7	TNFRSF12A
ERH	YWHAE
SOD1	TMBIM1
IGFBPL1	TTC3
BCAM	KAZALD1
MYL6B	MID1IP1
NUCKS1	TAGLN3
HN1	KCTD8
SKP1	NOSTRIN
CD200	HMGN3
PYY	BCL10
FCGRT	LRPAP1
TIMP3	RGS17
EIF3L	AGPAT4
RORB	STK39
BAMBI	SNRPN
DYNLT3	TM2D3
HAAO	IGSF5
WBP5	MEIS2
ACTG1	SPOCK3
GPR133	RGS2
SLC25A33	KRT8
B3GAT2	TPM1
STOM	CPQ
DNAJC12	DNASE2
PIGK	TCEA3
PRMT1	CAMK1
ARF1	VMP1
TSPAN6	ZBTB20
CNPY2	KLF7
NDN	CFL2
TMED4	CTSO
CNBP	C20orf26
PPY	ALCAM
TERF2IP	RASGEF1A
PSMA2-1	SPOCK1
DTD1	SYT5
AMOTL1	SCN9A
ECHDC1	RBMS3
PSMB6	ANXA4
SLC35A1	ANXA5
C1S	AHI1
TSPAN15	HMGN2
BTG2	PSME1
PRSS35	PAM
COPRS	NGB
PDIA6	BTG2
RABGAP1L	NRIP1
SERBP1	SCN3A
TCEAL8	SSBP2
TUBB	NRSN1
SEC11A	GPRASP1
C12orf75	CDO1
KDELR1	SSBP4
ID4	LINGO1
HDDC2	HMGN1
FXYD6	SCN3B
ATXN7L3B	KIFC3
FUT8	GOLIM4
VSTM2L	TUSC3
LEPREL4	CLMP
CCNG1	C19orf26
CCT3	CACNA2D2
AP1S1	CREG2
RPL7L1	CACNA1H
SEPT7	ASIC2
AKIRIN2	HNRNPA1
SYT13	TOX
COL8A1	PPP1R15A
GABRB3	PAMR1
NME1	ASAP1
ARF4	PARM1
CHN2	ERGIC3
RAB25	GPR116
NTM	RCN2
SMIM8	TMIE
RAB13	GATA6
NUTF2	PAK3
TOMM20	TIMP2
STXBP6	NPTX2
ARPC4	SLC6A6
RELL1	ARF6
NBL1	PTN
SLC25A4	CLIC1
CCT2	SORCS2
HSPE1	ATP1B1
SRI	HSPH1
TMEM51	DNAJA1
DYNLT1	TMED6
MRPS6	BTG3
MAX	FXYD3
FUS	SMCO4
ATP5B	SDC2
NAA20	PSMB8
EPS8L3	BAIAP3
TCERG1L	IRF2BPL
PSIP1	F5
KIAA1217	WBP2
CETN3	CTBP2
SRSF7	GRB14
PSMB2	NTM
PROS1	TCF4
ACYP2	SEMA3E
PSMB8	OGFRL1
PRDX1	TPPP3
TMEM98	TP53I11
ADH5	EGR4
HMGA1	TCP1
UBE2I	TRAF5
H2AFZ	SRXN1
NOP58	CPNE4
WRB	TMCC3
VIM	C3orf58
CCT7	C6orf222
SRP19	PER3
PMAIP1	UBE2B
GLRX	APOA1BP
TGIF1	RBBP7
AMIGO2	GSTM3
PSMA5	SLC29A4
FAM105A	PITPNC1
PSMA3	CNBP
MGST2	SMC6
PSMA4	PNRC1
SMIM7	KIAA1324
CCDC68	HEXB
P2RX7	PHYHIPL
PDLIM4	NUDC
ATP5G3	KLC3
UCP2	RAP1B
PFDN2	ZNF23
SERPING1	GATM
UBC	SPTSSA
FKBP3	PLIN3
LYRM2	HMGB3
RNPS1	KHDRBS2
PRODH2	RBFOX3
EIF3I	ATF3
VPS41	TUBB2B
MESDC2	KCTD1
GSTM4	GFRA1
HEBP2	BEX4
CCDC104	ZWINT
ERP29	GABRB3
GNAS	GNB4
FANCL	FERMT1
EIF6	ANXA6
PRR16	PEX5L
TCEAL1	MRPS6
ZNF703	CDH2
RANBP1	PBX1
CACNA2D1	IMPA1
ZNF706	IGSF8
PSMB7	CRIP2
KCNK16	HADHB
RAMP3	SLC4A4
hsa-mir-1199	NAA20
OSTC	TMEM60
RGS16	ATXN10
LFNG	UCHL1
SH3GL2	RCN3
DCTN6	PAK7
PTGFR	IFITM2
SIM1	SNCA
EIF5	ARHGAP29
RAB26	MISP
PTPLAD2	NSMCE4A
PSMA6	CYS1
UBAC2	NHP2L1
PDIA5	DUSP8
C2orf72	DNAJC12
ATP5C1	TMED4
STARD10	GNG2
AGA	TMEM246
CADM3	GABBR1
SMARCE1	ITGB1
PBXIP1	C4orf48
SLC38A11	EIF3E
LMO4	SH3BGRL
CAPSL	SERPINE2
IGSF23	MARCH11
C1QBP	PRR13
SNTB1	IL11RA
TBXAS1	YWHAH
AGTR1	FAM107B
CLIC1	TPD52L1
CGREF1	SIM1
CHCHD7	DAPK1
CAPZB	SMIM11
CNRIP1	FBP1
TAP2-1	SERPINH1
TMEM14C	SMPD3
TCEA2	ISYNA1
GLRX3	PERP
RHOC	AKIRIN2
TOX	HNRNPF
LYN	FGF14
SDC2	FGF9
PLEKHB1	VWA5B2
PERP	PAK1
FKBP1B	DTD1
NHP2	MLF1
MT3	BCMO1
RAP1A	MAFF
PHLDA2	SLC16A11
SNX10	EGFL7
AKR1B1	EIF2A
VASP	EIF4E3
CRIP2	CACYBP
GNL3	FAM60A
CBLN4	TENM4
DKKL1	PJA1
TPBG	KCNK1
SNRPD3	JAM3
C4orf19	MAN2A1
GPM6A	SEMA3C
HDAC2	KCNC2
SDCBP	ANXA11
VSTM2A	NUDT4
PFN1	NRP2
CTSC	C12orf75
SERP2	OAZ2
IDH2	FOSL1
C16orf91	RNF208
RNF128	SLC35G2
RHBDD2	EFNA5
ROBO1	GK
DPP4	DYNC1I2
ZNF365	PSD
SEC13	PTPRK
KCNT2	POLR2M
SNCB	CACNA2D3
UTP11L	FBXO21
FRZB	NYAP1
CWC27	RGS7
ADI1	CLSTN3
CACYBP	PDCL3
PCMT1	PLS3
EIF5A	ABHD8
GUSB	FAM81A
HAP1	SERTAD1
NEFM	APLP2
FAM84A	TST
TSSC1	EGR2
MED21	GPR183
PSMB9	HLF
DDX21	VIM
MMP3	OXTR
TCP1	ALDOC
VRK2	OLFM1
RAB9B	ANP32A
DCTN3	REM2
PKIA	CFDP1
PGAP1	PIK3C2G
GEM	PTK2B
BTG3	NEFM
PET112	PPFIBP1
NTNG1	TMEM106C
EFNA1	CETN3
MDH2	PNISR
LGALS3	TMTC1
AIG1	ENPP2
SKIL	TMSB10
PPIG	TRO
ILF2	CHP1
NIFK	DBP
ISG15	ST8SIA3
EAF2	ACP1
H3F3A	CHST8
C1orf123	MPP2
GNA14	CCDC107
PPAP2B	PKIG
PGRMC2	RABGAP1L
BPHL	SCOC
CCT5	TSPAN15
H2AFY2	JAM2
SGTB	ENKUR
CPQ	PCDH9
IGFBP2	BNIP3L
WSB1	C8orf47
DNAJC8	F3
BTBD3	CD151
LEAP2	DTNA
MPP3	LMO7
PPP1R14B	CEP41
CCSER2	PLEKHJ1
OCIAD2	LGMN
PPFIA2	TCEAL1
ACOT7	SELENBP1
PROC	SH3BGRL2
SYT5	SPR
FBXO9	RUNX1T1
FAM159B	NPAS4
ANXA5	LSR
MARCH1	NAB2
PRELID1	FEZ1
CFH	DNAJB4
AKR1A1	ARID4A
GALE	DOCK1
GPATCH4	COX20
CLDND1	ACOT7
MAOA	LRP1
TSPO	WEE1
CIR1	KLHDC2
TMEM56	TEKT2
SAT1	RAP1GAP
NCALD	FAM213A
UBXN4	IL18
FGFR1	DNAJA2
FAM83B	UBE2L6
PNN	AMIGO2
C2orf40	SNAP47
EIF4A3	EML2
ATXN10	SNW1
BZW2	FGGY
CRYM	STX16
CD40	RFC3
HMGN5	RNF113A
CTNND2	CERS4
LRRC42	IL18BP
TXNDC12	SCARA3
PLA2G16	FBXL3
AHSA1	PEA15
SRRM1	CD82
DLG2	SPSB1
FOLR3	RTN1
CYTH2	SLC16A7
RTF1	CDHR2
TIMM22	SEPT7
TAF7	PPFIA2
ASIC2	YAF2
AP3S1	PLAGL1
CCDC53	ALDH3B1
FAM19A5	CPNE3
PBDC1	C2orf70
STK4	ZYX
DNLZ	C12orf68
PTPN2	STK32A
RP5-1180C10.2	PRR7
TPM4	EXOC6
MGST1	PROS1
PLCL1	TLE4
NDUFAF2	CLDND1
RSL1D1	TMEM132B
RFC2	FUBP1
EMD	PRMT2
PEG10	HPCAL1
ELOVL2	BUB3
PRDX6	GPRC5A
PSME2	ASAP2
SARNP	CCDC82
C2CD4B	CRMP1
SULF2	CLMN
CKB	BHLHB9
CMC1	GOLGA7B
IK	RBM11
RNASEL	LPIN2
ASS1	PVRL2
CWC15	THRA
DKC1	NAA38
GALNT14	PPAP2C
IP6K2	TRNP1
ADAMTS5	GRASP
ACAT1	ZFHX4
TRAF3IP2	VGLL4
DDX24	HEBP1
MAP2K3	RAB28
GCSH	FAM149A
ZNF423	SEC61A2
INO80C	FAM47E-STBD1-1
ENHO	SLC4A3
RIPPLY2	CPNE5
CYBA	ZNF395
ORMDL2	MCM6
CDA	DDHD1
BAALC	CITED1
PDHB	MFGE8
CDH2	PCBP4
GRHPR	GUCY1B3
CELF4	HSPB11
SLC25A14	TRIQK
BRINP1	ASS1
PRPS2	MIA
GLB1L2	FAM92B
PSMB10	PALM
RPA2	IFIT3
C2CD4D	NCS1
SPRYD3	FILIP1
SMC3	ZNF365
C3orf52	SCARB1
CYGB	HNF4A
CCDC23	GEMIN4
KCNMB4	UBA2
ANP32A	CSNK1E
EHF	EPS8L2
C11orf49	C9orf85
CDHR2	LATS2
NRBP1	GPRC5B
LY96	SF3B4
GALK1	PTPN13
RFTN1	PAFAH1B3
ARL4A	SLC25A14
CKMT1B	HMGN5
MCFD2	SNX15
PYCR1	STK25
SHISA5	PIGX
NDUFA9	FAM155A
VBP1	IGF2BP3
SPG21	NEURL1
FUNDC1	ADAMTS18
GSN	IER3
MRTO4	IVNS1ABP
ASNS	CCDC109B
FAM49A	CBFB
HEBP1	DRC1
SSTR5	MPHOSPH6
GMDS	HRSP12
BAIAP2L2	EEF1A2
MRPL33	TNIP1
APOO	VAT1L
EIF3D	MAN1C1
RAB11B	DZIP1L
POU6F2	SESN1
SORD	FAM49B
CIDEB	ATP11B
CFI	RND3
RPIA	ZC2HC1A
TRIM59	USP11
UXS1	GPC4
PARD3B	CACNB1
PRKAR2B	PLD1
RCL1	SYNE2
POLE3	ABHD17B
SOX9	PAK6
NMB	SOGA3
FAM114A1	GAS2L1
TSTA3	FHAD1
ARG1	FAM115A
CA2	SLC38A5
KANK1	PYGB
PA2G4	LRRC24
ZCCHC17	TPST1
NRP2	DHFR
LRRFIP1	CD83
NPNT	UGP2
SRM	USP14
AKR7A2	SNCB
LCP1	RNF19A
ACTA1	SERTAD2
NKAP	BAG3
HS3ST1	HDAC1
COPS5	PLK2
FOXA3	PALLD
SAMD4A	SS18
C19orf77	RORC
PTTG1IP	JUP
ARPC5L	KRTCAP3
CLNS1A	HAT1
NCL	CCDC136
TUBG1	LDLRAD3
C3orf83	RAMP2
PLK2	SYPL1
CDO1	C1orf21
SEPT6	C1orf210
SMIM13	BST2
GTF2F2	PPAP2B
SLC37A1	UBE2V2
ANKS4B	C1orf52
PDZD11	GTF2E2
FHL3	FGF12
ZCRB1	ARL4C
DYNC1I2	TSR2
MAGOH	PRKCDBP
LIN7B	DENND5B
B4GALT4	ADSS
PPIL1	CD44
ELK1	LNX1
C1QL1	DCT
EID1	CNPY4
BCAT1	RTKN
TMEM17	BAIAP2L1
IL11RA	RBP1
MAGOHB	NAT14
CMAS	MPST
POR	ADPRH
PDIA3	SFXN5
YIF1A	TRIOBP
C1QTNF1	TMEM123
BTC	ST3GAL6
RBP1	TESC
OAT	TMEM216
TRAF5	MGARP
TCEAL7	LCA5
STAMBPL1	SMU1
VWA5B2	MET
MREG	ING3
SDC4	PROX1
SSBP1	ATXN7L1
ST8SIA3	PPP2R2A
ZC3H8	IDI1
GALNT13	TSC22D4
NMNAT3	RSU1
TSPAN14	CFI
KCTD8	CACNB3
BCL11A	KLHL13
DHRS4L2	PSMB10
EXOSC1	CLASP1
C16orf87	LRRC42
LRRC49	SLC25A17
IRF6	TP53
SOGA3	ABHD10
PLOD2	TTLL3
CTHRC1	PRKRA
ATG3	UIMC1
GLO1	STIP1
CNTLN	SH3BGR
CGNL1	WDR60
GLRX2	SERINC2
PLOD1	PLCB4
FUBP1	MOV10
PAK3	TLE1
ST6GALNAC2	NPR2
PEA15	CBLC
PAOX	FRK
C10orf118	MPP1
ETFA	NAPRT1
NR2C2AP	BAIAP2
AKAP7	KCNIP4
HAUS1	LEPREL4
PCDH10	EFHD2
RRP15	TERF1
SNRNP40	ANKRD50
RBM25	TSPYL5
ISY1	STXBP6
CHCHD3	CCND3
PCDH9	OGFOD3
SH3BGR	PPP2R5B
CCT8	SERPINB9
AP1M2	SERP2
CREM	GBE1
TLE4	XPA
FAM219B	SLC16A6
LINC00493	RSPH9
C5orf30	ANKRA2
IVNS1ABP	RAI2
PGS1	ENTPD5
XRN2	CERS2
USP41	RIIAD1
KNOP1	EBPL
LEPROT	DMD
IQCD	NAE1
CALML4	C20orf27
SECTM1	CDH22
ELMOD1	FAM221A
DDX39A	TMEM237
CDKN2C	CTXN2
DNAJC22	C10orf10
ELK3	TRIP10
MAD2L1	CD99L2
ETNK2	FBXO17
DHFR	PLXNB1
FAM162B	ACTR8
CSNK1E	KIAA1644
ELF3	ASB4
FFAR2	TEC
BRE	PYCARD
TAGLN	SPP1
ABHD11	ADD3
FKBP4	NHSL1
MLLT11	C17orf58
ECHDC2	TAP2-1
SOX4	CRYZ
SLC25A17	IRF7
CCDC50	SOCS2
BDH2	NPNT
PAFAH1B3	OSGIN2
LXN	CNP
EAPP	WDR54
ZFAND1	LONRF1
C3orf14	WRNIP1
PIGF	IGSF1
SNX15	COL27A1
GGCT	SEMA4A
SDF2	DYNC2H1
SNX5	IGBP1
MRPL39	AHCTF1
RBM42	CSPG5
NKIRAS1	B9D2
CTBS	ST14
SMARCD3	TRNAU1AP
NUDT2	APIP
SPOCK2	PPP1R9A
BSPRY	AKAP7
OTUB1	MPZ
LHPP	NDUFAF2
TUFM	TIPIN
RBBP8	TSPAN6
HMGB2	F11R
PHIP	NME7
TFR2	ATP2B4
PLEK2	STX1A
TKT	KRT222-1
DNAJB11	TPRKB
KRTCAP3	CRY1
HSPB11	SP4
C14orf37	OSCP1
PRKRA	KCNH2
MACROD1	ECI2
CLIP3	TRIM2
B3GALNT1	F2RL1
VAT1L	DUSP6
FAM60A	IL17RC
FRG1	C14orf1
TRNP1	GCA
SWSAP1	CCDC176
PI4K2B	POLR3GL
APMAP	PSMC3IP
B3GAT3	CELF2
PFDN4	PACSIN1
TMEM125	PTPLB
GATA6	FLYWCH1
SF3B4	RBM22
MED10	SPRED2
RSRC1	METTL20
DUSP5	MLLT11
DNPH1	NPTX1
NT5DC2	EFNA1
GSTK1	IFT80
FNBP1L	MAGOHB
HDHD3	ABCA5
PDE5A	RCAN1
MESP2	TMEM256-PLSCR3
PON2	UBE2E2
MAPK13	ISOC1
TACC1	DUSP16
NAV2	LURAP1
RIPK4	PDE4D
UAP1	HMG20A
CXorf56	BEND5
FAM163A	SYNGR3
WSCD1	ARL13B
FAH	CSRP2
GALT	PRMT6
SH3BGRL2	GALNT11
MAN1C1	PIGF
APOOL	PRCP
SUGT1	PFKL
ABCG2	PRSS23
EIF2S1	ZUFSP
CCND3	BCL2L1
NUP37	SLC39A14
MTHFD1	PIK3IP1
NRBF2	C16orf87
STRIP2	SNX14
RTN1	FKBP14
GPATCH11	LIMK2
PPP5C	C15orf39
FAM89A	CDC42SE1
RNASEH2B	GOLPH3L
RNF180	MIF4GD
GEMIN2	AKAP8
UPF3B	DSG2
RASA1	SRC
TXNL4A	IQCB1
CAPS2	METTL8
PPM1G	GALT
RSU1	VPS37D
FGFR4	OSGIN1
N4BP2L2	SUPT20H
NGRN	ZNHIT6
SMN1	MPG
AIP	EML1
TWISTNB	RWDD2A
CTH	BRI3BP
SLC25A37	PLCB1
TMEM256-PLSCR3	EPB41L4A
PSME1	WDR83
ZFYVE19	DYNLRB2
PARM1	AGFG2
MED19	CTRB2
CUX1	SUSD4
CDK2AP1	ACP6
SSSCA1	LRRC49
KCNJ2	MYADM
NME6	DNAH9
TSPAN2	BLVRB
SLC39A1	BTBD3
CD82	CCDC39
VPS26B	IFT122
SP110	CNEP1R1
ADSS	SLBP
MTA1	MED6
RAB19	ST6GALNAC5
KPNA2	KAZN
SLU7	SLC39A11
NPM3	MXRA7
PTRH2	MYO1E
NFKBIZ	DOCK7
EXOSC5	CCDC113
GON4L	PRPF38B
C16orf13	CLASRP
BID	PLEKHA2
KCTD16	PARP4
MYO6	TBPL1
PSMD6	ZDHHC14
PKP2	ANKRD32
FBP1	BAI3
GTF3C6	SYTL5
NASP	DCLK1
ZNF394	DYRK3
EMG1	SPIN1
LYAR	MKL2
TYMS	IL15RA
TMEM185B	ST3GAL5
NIPSNAP3A	RBMS1
COPS7A	NAB1
NIP7	TRPS1
BCAS2	SPATA7
IFT74	ZNF219
CCDC88A	TRAF4
PGPEP1	GPR85
PAK1IP1	RPP30
PPP1R12A	SFXN4
TELO2	C16orf54
MED6	AOX1
ERI3	SGCB
CLSTN3	PFKP
SEMA6A	CBX8
CEP164	CTXN1
LINS	GSPT2
ETV5	CCDC112
PSMA1	ZNRF3
FRMD3	IFNGR1
TGOLN2	MAP1S
CLYBL	RAPGEF6
ALG3	SNX24
TM2D3	ANAPC10
PVR	HDHD2
SH3BP5	ASF1A
ACAA2	TMEM130
KRR1	GPRC5C
NRG4	MBIP
TMEM237	MSH3
C6orf203	PKIA
LDLRAD4	CAST
POLR2H	ZNF580
IGSF8	NAP1L3
FHOD3	RPA3
PCNA	RANGRF
QPCTL	GPLD1
SUPT3H	GPR75-ASB3
CAMK1	PTPLA
UPP1	HAUS1
EXOC6	LRCH2
COQ5	NUDT11
CTNNBL1	RSPH1
NAB2	AMOTL2
FAM206A	PLIN2
TNFSF12	KAT8
PYGL	TET1
HSD11B1	TMEM53
DHCR7	PRKD2
CACNA2D2	RNF32
C1orf21	CLCN5
ING2	BCL11A
EXOSC8	C17orf70
PRIM1	HAUS7
GALNT3	CCDC148
SRP72	SPATA6
MAN2A1	CHD1L
RPP40	KLHL26
DDAH2	PPM1D
GNPNAT1	SEPT10
MACC1	EHD4
LONRF3	ALKBH2
MARC2	SAMD15
RANGRF	ILVBL
C1orf228	TAX1BP3
SELENBP1	DCAF4L2
NUDT1	CELA2B
NPRL2	LIG1
ELOVL4	SORD
RUVBL1	TMEM194A
SERPINB9	TYW5
EXOSC9	ACSL6
GTPBP3	GRIA3
TRIM13	SH2D5
MRPS9	ERF
CHD6	SLC25A33
CDC42EP3	METTL6
GARS	RARG
MIIP	LIN52
TMEM199	STARD5
PDGFA	SCML4
NME4	CDC14A
HPCAL1	CLIC5
PROX1	SULT4A1
OSGIN2	NACC2
GPATCH1	GYS1
MFHAS1	HACL1
KCTD17	KPTN
PRKAB1	MGAT5
SLC50A1	CCDC11
ATL1	MAPK13
SDR42E1	CACNA1B
PRPF38A	PKP2
LEO1	ARHGEF25
MRPS23	C5orf45
CCDC101	AGK
C15orf38	DENND4A
KRT222-1	TMEM168
SNAPC2	BTD
TMEM130	ARHGEF9
TOMM34	MEX3C
PPP1R8	GPRIN1
SLC41A1	TRIM32
TMEM5	MCU
KIN	ESAM
SLC29A1	OSBPL3
NQO1	SNX9
RABL3	TIMM21
GEMIN4	ZFP37
TMEM60	CENPQ
RPUSD3	TMEM151A
KDELR3	PARP9
SPON2	CTBS
SDR39U1	IFNAR2
TNFRSF21	HYAL1
FGF14	ALDH6A1
QDPR	ACBD4
NOC3L	ELMOD3
PARVA	RNFT1
HNRNPA3	ELOVL7
OXR1	WDR91
SCN3A	NAAA
METTL1	C20orf112
NUFIP1	MSI1
SEC22A	AP4B1
NDUFS2	SPIRE2
SKAP2	C10orf88
PPP1CA	MYH10
CAMKMT	THRB
LTV1	FYN
EPDR1	ARVCF
PVRL1	RFXANK
FRA10AC1	WDR46
PIK3R1	GABPB1
SF3A3	CDK5RAP2
CCDC62	RCCD1
COPG2	MTUS2
NMT2	IFNGR2
RARS	CDK17
MRPL16	VOPP1
TGS1	OCLN
TBPL1	PTPRM
ETHE1	ENTPD6
PIGU	CENPJ
HAUS2
ACP2
POLR3GL
RFX6
PBX1
EIF4E2
NXPE2
UFSP2
HNRNPA1
NME7
SPR
GNL3L
GLCE
FGGY
POLR3D
GIPC1
NAT1
FER
SLC48A1
TMA16
IFNAR2
ST14
MRPS31
MTUS1
CEP290
TAP1
TP53
GYG1
PINX1
ACBD3
DNAJB5
CAMK2D
EML1
RHOG
SLC15A4
THOP1
MRPS5
KRT10
RBM27
CXorf57
MPV17
GNPDA2
CNIH4
PCK2
ASNSD1
SGCE
DNAJC17
POP4
HILPDA
TASP1
DNAAF2
NGDN
TRIM27
MSTO1
TIMM50
RRP8
SDAD1
SCLT1
CTSH
IFT27
TMEM39B
MSH6
LAX1
SLC12A2
MINA
FECH
TRDMT1
POGK
COPE
CCDC90B
ADSL
CCDC174
RPAP3
FAM103A1
SMYD3
SEPT5
BTBD10
LINGO1
ACTL6A
CTXN1
CD83
CCDC66
MPP1
UNC5CL
ANKRD29
RARS2
CIB1
NOL10
C3orf58
RBM11
ZDHHC16
GRWD1
IFNAR1
METTL5
CHMP4C
POLD2
POLA2
GTPBP4
TANC1
BNIP2
MOV10
NABP1
FBXL12
UCK2
KRT7
C16orf45
PIGH
ASPH
MFGE8
WDR81
UNG
HES1
AP1S3
RIPK3
CRYBA2
KIAA1467
TNFRSF1A
PPAP2A
BCS1L
C12orf68
DDX27
DZIP1
ZNF414
SFXN4
SGCB
PCID2
MTAP
COA7
PDCD2L
ASF1A
ZC3HC1
DBN1
PUS3
NFIL3
TMED6
UBXN2B
RAD1
RNF2
GPR173
XRCC6BP1
MRPL13
PSMD10
TBC1D25
CYP2J2
PWP1
GBP2
RABEPK
NEDD9
TMEM117
C20orf96
PSMD11
MIF4GD
KLF7
ZBTB16
NME5
NICN1
STX16
ZDHHC4
NUDT17
AP4M1
ELF2
RIOK1
ACN9
GATSL3
EFHC1
DMTN
BAI3
TMEM138
TPST1
SNAPC3
NSUN3
CCDC175
C17orf70
SLC35D2
CCSAP
ARL10
CCDC19
NUDT5
NDUFAF4
PTGES2
RPP30
DPH5
ANKRD37
MTURN
MPDZ
METTL18
TRAFD1
LTA4H
HTATSF1
DNAJC7
INPP5B
POLR3C
TMCO6
PHLDB3
PARP16
NSMCE2
MARVELD2
CEP19
OSGEP
INO80D
GXYLT1
CAMK2G
FAM110A
PHF11
NAT10
WNK2
CDADC1
DOCK7
SMIM18
PRKCDBP
PIGB
PARP11
WDR70
PNP
TDG
MAP3K5

## Sheet: PP_human_marker_conservation
Supplementary Table 2G Conservation of human enriched marker genes in PP cells
	Conservation of human markers Conserved: enriched marker in same cell type as human loss: detected, but not an enriched marker switch: enriched marker in different cell type than human not detected: expressed in <5% of cells of cell type		Expression of human markers in PP cells detected: >5% of cells
	pig	mouse	pig_detected	mouse_detected
PPY	conserved	conserved	detected	detected
MEIS2	switch	switch	detected	detected
SCG2	loss	switch	detected	detected
ID2	conserved	loss	detected	detected
ETV1	conserved	conserved	detected	detected
VMP1	conserved	conserved	detected	detected
SELM	switch	switch	detected	detected
FXYD2	switch	not detected	detected	not detected
CHGB	switch	switch	detected	detected
ID1	conserved	conserved	detected	detected
TMEM176B	conserved	loss	detected	detected
ALDH1A1	conserved	not detected	detected	not detected
MT-CYB	switch	switch	detected	detected
S100A10	conserved	switch	detected	detected
AQP3	not detected	not detected	not detected	not detected
DPYSL3	switch	not detected	detected	not detected
NBL1	switch	switch	detected	detected
FOS	loss	switch	detected	detected
PEG10	switch	not detected	detected	not detected
ID4	conserved	not detected	detected	not detected
GAD2	switch	not detected	detected	not detected
DDR1	loss	loss	detected	detected
ITM2C	conserved	conserved	detected	detected
PAX6	switch	switch	detected	detected
BTG2	conserved	switch	detected	detected
MT-ATP6	switch	switch	detected	detected
MGST1	conserved	not detected	detected	not detected
TM4SF4	conserved	loss	detected	detected
C9orf16	not detected	switch	not detected	detected
PTP4A3	conserved	conserved	detected	detected
FABP5	not detected	switch	not detected	not detected
MAGED1	switch	loss	detected	detected
SLC9A3R2	not detected	not detected	not detected	not detected
FGB	not detected	not detected	not detected	not detected
SLC43A2	switch	switch	detected	detected
IDS	loss	switch	detected	detected
C16orf45	switch	not detected	not detected	not detected
FGFR1	conserved	conserved	detected	detected
SEMA3E	switch	conserved	detected	detected
VGF	not detected	switch	not detected	not detected
MARCKSL1	not detected	switch	not detected	not detected
ZNF503	switch	not detected	detected	not detected
LIMCH1	loss	switch	detected	detected
EGR1	conserved	loss	detected	detected
THSD7A	not detected	not detected	not detected	not detected
SLC6A4	not detected	not detected	not detected	not detected
CARD11	not detected	not detected	not detected	not detected
UBB	conserved	loss	detected	detected
TMEM176A	conserved	conserved	detected	detected
SOX4	conserved	loss	detected	detected
CLU	switch	conserved	detected	detected
ENTPD2	not detected	not detected	not detected	not detected
ZNRF1	switch	switch	detected	detected
PNISR	loss	switch	detected	detected
PKM	switch	conserved	detected	detected
C4orf48	switch	switch	detected	detected
ITGA1	not detected	not detected	not detected	not detected
H1FX	not detected	loss	not detected	detected
GPC6	conserved	not detected	detected	not detected
PAM	loss	conserved	detected	detected
NPDC1	switch	loss	detected	detected
CRIP2	conserved	conserved	detected	detected
FURIN	switch	loss	detected	detected
NEURL1	conserved	switch	detected	detected
AMOTL1	conserved	switch	detected	detected
GSTO1	not detected	switch	not detected	detected
CTSB	loss	switch	detected	detected
PXK	not detected	switch	not detected	detected
CARHSP1	loss	switch	detected	detected
PRKACB	conserved	switch	detected	detected
C1QTNF4	not detected	conserved	not detected	detected
CD81	switch	conserved	detected	detected
CMTM8	switch	switch	detected	not detected
TSPO	conserved	switch	detected	detected
SPOCK1	switch	switch	detected	not detected
CAMK2N1	switch	switch	detected	detected
IFI27L2	loss	not detected	detected	not detected
ABCC9	not detected	not detected	not detected	not detected
KCNC2	not detected	switch	not detected	not detected
NGFRAP1	switch	loss	detected	detected
ID3	conserved	conserved	detected	detected
MEIS1	conserved	loss	detected	detected
ETFB	loss	switch	detected	detected
CPB1	not detected	not detected	not detected	not detected
TUBB2B	conserved	conserved	detected	detected
USH1C	not detected	loss	not detected	detected
TIMP1	conserved	not detected	detected	not detected
FGD4	switch	not detected	not detected	not detected
PLXNB2	loss	switch	detected	detected
KIAA1244	not detected	switch	not detected	detected
KIAA1324	loss	conserved	detected	detected
FBLIM1	conserved	not detected	detected	not detected
LGALS3BP	conserved	conserved	detected	detected
PLK2	switch	conserved	not detected	detected
MIS18BP1	loss	not detected	detected	not detected
LLGL2	not detected	loss	not detected	detected
TMSB10	conserved	conserved	detected	detected
RBP1	switch	switch	not detected	not detected
FXYD6	conserved	switch	detected	detected
CCDC12	loss	loss	detected	detected
KCNJ8	switch	not detected	not detected	not detected
PLEKHB1	conserved	conserved	detected	detected
RAP1GAP	switch	conserved	detected	detected
MLLT3	not detected	conserved	not detected	detected
ELL2	conserved	switch	detected	detected
ZNHIT1	loss	loss	detected	detected
SNAP25	loss	switch	detected	detected
AGTR1	conserved	not detected	detected	not detected
RTN1	switch	conserved	detected	detected
SORBS2	conserved	switch	detected	detected
C10orf11	conserved	not detected	detected	not detected
LAPTM4B	loss	loss	detected	detected
CHN2	conserved	not detected	detected	not detected
ANK3	loss	loss	detected	detected
MAP1B	loss	loss	detected	detected
PCDH10	conserved	not detected	detected	not detected
SLC38A10	loss	switch	detected	detected
DEPTOR	loss	not detected	detected	not detected
KANK1	conserved	loss	detected	detected
ANXA6	not detected	switch	not detected	detected
SVIP	loss	switch	detected	detected
RNASEH2C	loss	switch	detected	detected
HPGD	switch	conserved	detected	detected
TMEM47	switch	not detected	detected	not detected
SAMD5	not detected	not detected	not detected	not detected
RBPMS	conserved	loss	detected	detected
XPR1	not detected	loss	not detected	detected
ARID3A	loss	not detected	detected	not detected
BMF	switch	not detected	detected	not detected
SMOC1	switch	not detected	not detected	not detected
MID1	not detected	conserved	not detected	detected
FNDC3B	switch	switch	detected	detected
TIPARP	conserved	switch	detected	detected
AKAP12	not detected	not detected	not detected	not detected
HNMT	conserved	conserved	detected	detected
SLC40A1	conserved	not detected	detected	not detected
VWA5B2	switch	switch	detected	detected
SAMD11	switch	not detected	detected	not detected
CACNA2D1	switch	switch	detected	detected
TENM2	not detected	loss	not detected	detected
SOD2	loss	loss	detected	detected
C11orf96	not detected	not detected	not detected	not detected
CLEC11A	loss	loss	detected	detected
YPEL2	conserved	switch	detected	detected
GLRX	switch	switch	detected	detected
NSG2	switch	not detected	detected	not detected
SLITRK6	conserved	switch	detected	not detected
MT2A	switch	switch	detected	detected
COL6A2	not detected	not detected	not detected	not detected
RAB3C	switch	conserved	detected	detected
GRAMD1B	not detected	not detected	not detected	not detected
EHF	switch	conserved	not detected	detected
GADD45G	not detected	switch	not detected	detected
MDFIC	switch	not detected	detected	not detected
PCDH8	not detected	not detected	not detected	not detected
IL6ST	switch	loss	detected	detected
UBA1	switch	loss	detected	detected
MUC13	not detected	not detected	not detected	not detected
AES	loss	loss	detected	detected
PTPRG	switch	not detected	detected	not detected
RHOBTB3	switch	switch	detected	detected
IER5L	not detected	not detected	not detected	not detected
TRIM28	loss	loss	detected	detected
ACHE	not detected	conserved	not detected	detected
JUNB	not detected	loss	not detected	detected
PLD3	loss	conserved	detected	detected
SDK1	not detected	switch	not detected	not detected
PGM2L1	loss	not detected	detected	not detected
EVA1A	not detected	not detected	not detected	not detected
DCXR	switch	switch	detected	detected
STIM2	switch	switch	detected	detected
KIAA0319L	switch	switch	detected	detected
SLC4A4	not detected	conserved	not detected	detected
NASP	switch	switch	detected	not detected
IRF2BPL	not detected	conserved	not detected	detected
EGR2	conserved	conserved	detected	detected
DDB1	not detected	conserved	not detected	detected
LDLRAD4	conserved	switch	detected	not detected
PFKP	loss	switch	detected	not detected
EXOC7	loss	switch	detected	detected
CARTPT	switch	not detected	detected	not detected
BBX	loss	conserved	detected	detected
GAS2	conserved	switch	detected	detected
STMN1	conserved	conserved	detected	detected
MIDN	loss	switch	detected	detected
MTA1	switch	switch	detected	detected
AP1B1	not detected	switch	not detected	detected
VWA1	not detected	not detected	not detected	not detected
SRF	not detected	loss	not detected	detected
AK4	not detected	not detected	not detected	not detected
C15orf48	switch	not detected	detected	not detected
CHDH	not detected	not detected	not detected	not detected
SMIM1	switch	switch	detected	detected
ARHGAP5	loss	switch	detected	detected
PTOV1	loss	switch	detected	detected
RABGAP1L	conserved	switch	detected	detected
CLSTN1	loss	switch	detected	detected
DUSP6	conserved	switch	detected	not detected
DMD	conserved	conserved	detected	detected
FAM159B	switch	switch	not detected	not detected
CACNA1A	switch	loss	detected	detected
CRYZ	switch	conserved	detected	detected
PHIP	switch	loss	detected	detected
SCD	loss	switch	detected	detected
CXXC4	loss	switch	detected	detected
IRF1	conserved	loss	detected	detected
BANK1	not detected	not detected	not detected	not detected
SYNPO	not detected	switch	not detected	not detected
SPTBN1	switch	loss	detected	detected
ITGA2	conserved	not detected	detected	not detected
RIC3	loss	loss	detected	detected
CALB1	switch	conserved	detected	detected
BPHL	switch	loss	detected	detected
TTC14	loss	loss	detected	detected
FGF14	conserved	conserved	detected	detected
FXYD3	switch	conserved	detected	detected
MARCH4	switch	switch	detected	not detected
CENPB	not detected	switch	not detected	detected
SHROOM3	not detected	conserved	not detected	detected
ACOT7	conserved	switch	detected	not detected
ARHGEF3	switch	switch	not detected	not detected
PTK7	switch	not detected	detected	not detected
PLXNB1	not detected	switch	not detected	not detected
IFI35	conserved	loss	detected	detected
LSMD1	loss	loss	detected	detected
CACNA2D2	conserved	switch	detected	not detected
S100B	not detected	not detected	not detected	not detected
RHOU	not detected	conserved	not detected	detected
ADAR	not detected	switch	not detected	detected
ECE1	not detected	switch	not detected	detected
LRCH3	loss	loss	detected	detected
RASSF7	switch	not detected	detected	not detected
AKAP9	loss	loss	detected	detected
MAP2	loss	switch	detected	detected
KLHDC3	loss	loss	detected	detected
ANG	not detected	switch	not detected	detected
CFLAR	conserved	switch	detected	detected
IL1RAP	conserved	not detected	detected	not detected
SPTB	switch	not detected	detected	not detected
INSR	conserved	switch	detected	not detected
ESRRG	not detected	not detected	not detected	not detected
KCNH6	switch	not detected	detected	not detected
CCDC8	switch	conserved	detected	detected
PBX1	switch	conserved	not detected	detected
NFIA	not detected	loss	not detected	detected
AGRN	conserved	not detected	detected	not detected
DYNC1H1	loss	switch	detected	detected
BAZ2B	loss	loss	detected	detected
PDE9A	not detected	not detected	not detected	not detected
EPAS1	not detected	not detected	not detected	not detected
ARHGEF28	switch	conserved	detected	detected
MALL	not detected	not detected	not detected	not detected
CTSS	conserved	not detected	detected	not detected
DGCR2	not detected	switch	not detected	detected
ISL1	conserved	switch	detected	detected
IP6K1	loss	loss	detected	detected
CTNNA1	loss	loss	detected	detected
GRAMD1A	not detected	conserved	not detected	detected
SPIDR	not detected	not detected	not detected	not detected
RNF157	switch	switch	not detected	not detected
RIPPLY3	conserved	switch	detected	detected
POLR2J3	loss	switch	detected	detected
GNAI2	loss	not detected	detected	not detected
PON2	switch	loss	detected	detected
KCNJ3	switch	switch	not detected	not detected
ZNF579	not detected	loss	not detected	detected
MCL1	loss	switch	detected	detected
CTTNBP2	not detected	switch	not detected	not detected
FAM174B	not detected	switch	not detected	detected
CACNA2D3	not detected	switch	not detected	not detected
CDK5RAP3	loss	switch	detected	detected
CKB	switch	switch	detected	detected
SPATS2L	conserved	not detected	detected	not detected
MAP3K2	not detected	loss	not detected	detected
KIAA0040	conserved	switch	detected	not detected
SKAP2	conserved	loss	detected	detected
SMARCD3	switch	not detected	detected	not detected
SLC39A8	not detected	not detected	not detected	not detected
VEGFC	not detected	not detected	not detected	not detected
FAM120A	loss	loss	detected	detected
PCLO	not detected	switch	not detected	detected
PAK3	switch	switch	detected	detected
DZIP3	conserved	conserved	detected	detected
ACBD3	conserved	loss	detected	detected
PBX3	conserved	switch	detected	detected
TRIM2	switch	switch	not detected	detected
IL17RB	not detected	not detected	not detected	not detected
WNT4	switch	switch	not detected	detected
RGAG4	loss	switch	detected	not detected
KIAA1377	loss	loss	detected	detected
GOLPH3	switch	switch	detected	detected
LAT2	loss	not detected	detected	not detected
CTXN2	loss	conserved	detected	detected
DNAJC22	switch	not detected	detected	not detected
MAPK8IP2	not detected	switch	not detected	detected
TOX	conserved	switch	detected	detected
HNF4A	switch	switch	detected	detected
CHD3	loss	loss	detected	detected
PROS1	conserved	conserved	detected	detected
SCIN	not detected	switch	not detected	not detected
LMTK2	conserved	switch	detected	not detected
CD44	not detected	switch	not detected	not detected
RNF128	conserved	conserved	detected	detected
SLC9A3R1	not detected	conserved	not detected	detected
STAT1	switch	switch	detected	not detected
C6orf106	loss	switch	detected	detected
TSPAN7	conserved	switch	detected	detected
SEC24D	loss	switch	detected	detected
ROGDI	loss	loss	detected	detected
TJP2	not detected	switch	not detected	detected
TGFBR2	not detected	not detected	not detected	not detected
INPP5F	not detected	switch	not detected	detected
POLD4	loss	loss	detected	detected
AOX1	not detected	switch	not detected	not detected
MAN2C1	loss	loss	detected	detected
NKX2-2	loss	switch	detected	detected
SELENBP1	switch	switch	not detected	not detected
TOP2B	not detected	switch	not detected	detected
DSC2	loss	not detected	detected	not detected
GLT8D2	not detected	not detected	not detected	not detected
FRY	not detected	not detected	not detected	not detected
CHPF2	switch	switch	detected	detected
LGMN	conserved	conserved	detected	detected
C19orf81	loss	not detected	detected	not detected
TMEM86B	not detected	not detected	not detected	not detected
CSTF3	not detected	switch	not detected	detected
HGSNAT	not detected	switch	not detected	detected
SPINK1	switch	not detected	detected	not detected
DSCAML1	not detected	not detected	not detected	not detected
PBXIP1	switch	switch	detected	detected
DEGS2	not detected	switch	not detected	detected
PRRG4	loss	not detected	detected	not detected
LONRF2	switch	switch	detected	not detected
TCF4	loss	switch	detected	detected
MYRF	not detected	not detected	not detected	not detected
PNMA2	not detected	not detected	not detected	not detected
PRPF8	loss	loss	detected	detected
GATA6	switch	conserved	not detected	detected
NFASC	not detected	loss	not detected	detected
LNX2	not detected	not detected	not detected	not detected
INPP4B	switch	not detected	detected	not detected
BCOR	not detected	switch	not detected	detected
SLC44A4	loss	not detected	detected	not detected
SEMA4C	not detected	not detected	not detected	not detected
PDLIM4	switch	not detected	detected	not detected
TNRC6A	switch	loss	detected	detected
LPHN1	loss	switch	detected	detected
WIPI2	conserved	switch	detected	detected
LNX1	not detected	switch	not detected	detected
AGPAT2	loss	loss	detected	detected
SEC16A	loss	switch	detected	detected
PRPH	not detected	not detected	not detected	not detected
RYK	not detected	switch	not detected	not detected
CUX1	conserved	loss	detected	detected
NAAA	not detected	switch	not detected	not detected
GTF2IRD2	not detected	not detected	not detected	not detected
TAPBPL	conserved	conserved	detected	detected
ADRBK1	switch	loss	detected	detected
LAMC2	conserved	not detected	detected	not detected
PALM	loss	switch	detected	not detected
POU6F2	switch	conserved	not detected	detected
CACNA1D	switch	switch	not detected	detected
PGPEP1	switch	loss	detected	detected
KIAA1549	loss	not detected	detected	not detected
RCAN3	switch	switch	detected	detected
SH3PXD2A	not detected	switch	not detected	detected
NUMA1	loss	switch	detected	detected
PRKAR2B	conserved	switch	detected	detected
SCRN1	loss	switch	detected	detected
PROCR	not detected	not detected	not detected	not detected
RBM4	conserved	not detected	detected	not detected
NPNT	conserved	switch	detected	not detected
IFIT3	conserved	switch	detected	not detected
OSBPL10	not detected	not detected	not detected	not detected
SOS2	loss	loss	detected	detected
MYO1B	switch	switch	detected	detected
LPHN2	not detected	not detected	not detected	not detected
MYLIP	switch	not detected	detected	not detected
B9D1	loss	loss	detected	detected
PMAIP1	conserved	not detected	detected	not detected
ORAI2	switch	not detected	detected	not detected
OBSL1	not detected	not detected	not detected	not detected
PDS5B	loss	loss	detected	detected
FZD3	loss	switch	detected	detected
EIF4G3	loss	switch	detected	detected
ST5	not detected	switch	not detected	detected
SYMPK	not detected	switch	not detected	detected
PACS2	switch	loss	detected	detected
SOAT1	switch	switch	detected	not detected
C6orf62	conserved	switch	detected	detected
PARM1	switch	conserved	detected	detected
WSB1	switch	conserved	detected	detected
DYNC2H1	not detected	switch	not detected	detected
SMARCA1	loss	conserved	detected	detected
LRBA	switch	loss	detected	detected
ALDH2	not detected	loss	not detected	detected
PLIN2	not detected	switch	not detected	not detected
GIPR	not detected	switch	not detected	detected
AP1M2	switch	loss	detected	detected
RANBP2	switch	switch	detected	detected
MLIP	not detected	not detected	not detected	not detected
ANKH	switch	loss	detected	detected
ZNF608	not detected	conserved	not detected	detected
UNC5CL	switch	not detected	not detected	not detected
RALGPS1	not detected	not detected	not detected	not detected
PGBD5	not detected	not detected	not detected	not detected
AP5B1	conserved	not detected	detected	not detected
EGR4	conserved	switch	detected	detected
REV3L	switch	loss	detected	detected
FAM35A	not detected	conserved	not detected	detected
SFXN1	switch	switch	detected	detected
ABCB1	not detected	not detected	not detected	not detected
KIAA1614	not detected	not detected	not detected	not detected
EXOC4	loss	loss	detected	detected
PRRC2B	loss	switch	detected	detected
GOPC	switch	conserved	detected	detected
SGPP1	loss	switch	detected	detected
PBLD	loss	conserved	detected	detected
CARF	not detected	not detected	not detected	not detected
TRIM8	switch	loss	detected	detected
BMPR1A	switch	loss	detected	detected
LZTS3	switch	not detected	detected	not detected
PUM1	loss	loss	detected	detected
EVL	loss	loss	detected	detected
C1orf210	conserved	switch	detected	not detected
KIAA1671	not detected	conserved	not detected	detected
CAMK1D	not detected	not detected	not detected	not detected
CACFD1	conserved	loss	detected	detected
KLHL3	not detected	not detected	not detected	not detected
H2AFY2	conserved	loss	detected	detected
COPA	loss	loss	detected	detected
CASC4	switch	switch	detected	detected
LANCL2	loss	loss	detected	detected
WWC1	not detected	conserved	not detected	detected
FAM155A	not detected	switch	not detected	detected
FAM98B	not detected	loss	not detected	detected
LIMD2	not detected	loss	not detected	detected
TMEM59L	switch	conserved	detected	detected
KCNH2	loss	switch	detected	detected
HCFC1	not detected	conserved	not detected	detected
ACLY	switch	switch	detected	detected
COG7	not detected	loss	not detected	detected
EDEM3	loss	switch	detected	not detected
FOXN3	switch	switch	detected	detected
SMAD5	switch	switch	detected	detected
PLS3	conserved	conserved	detected	detected
SUOX	loss	loss	detected	detected
EFCAB4A	switch	not detected	not detected	not detected
RORA	switch	loss	detected	detected
LAMA5	not detected	not detected	not detected	not detected
CLOCK	switch	switch	detected	detected
PHC2	loss	loss	detected	detected
WDR6	switch	loss	detected	detected
KCTD17	switch	not detected	detected	not detected
CRIM1	switch	not detected	detected	not detected
RALGAPA2	switch	conserved	detected	detected
LTA4H	conserved	switch	detected	not detected
CARM1	loss	conserved	detected	detected
TAF8	loss	conserved	detected	detected
SP100	conserved	not detected	detected	not detected
ECHDC2	conserved	switch	detected	detected
NEMF	loss	switch	detected	detected
UBA6	not detected	switch	not detected	detected
SH3KBP1	not detected	switch	not detected	not detected
ASGR1	not detected	not detected	not detected	not detected
BPNT1	loss	switch	detected	detected
SPIN1	loss	switch	detected	detected
CAND1	loss	loss	detected	detected
NPHP4	loss	not detected	detected	not detected
NPAS2	not detected	not detected	not detected	not detected
FGFBP3	not detected	not detected	not detected	not detected
SLC8A1	switch	not detected	detected	not detected
SLC39A9	loss	switch	detected	detected
RABL6	loss	switch	detected	detected
PLIN3	not detected	conserved	not detected	detected
SGSM3	loss	switch	detected	detected
PTBP1	loss	loss	detected	detected
KLF9	switch	loss	detected	detected
CEP350	loss	conserved	detected	detected
COL9A2	conserved	not detected	detected	not detected
ARRDC3	conserved	switch	detected	detected
USP24	not detected	not detected	not detected	not detected
RBM12	loss	conserved	detected	detected
ACSL1	loss	conserved	detected	detected
NBEA	loss	loss	detected	detected
SMAD7	conserved	conserved	detected	detected
PLEKHA5	conserved	loss	detected	detected
ERBB2IP	conserved	switch	detected	detected
TUBB6	not detected	conserved	not detected	detected
ZNF629	not detected	not detected	not detected	not detected
CA10	not detected	switch	not detected	not detected
CUL7	not detected	loss	not detected	detected
ABAT	switch	switch	detected	detected
TTLL12	switch	not detected	detected	not detected
TXNRD2	not detected	loss	not detected	detected
MXD4	not detected	loss	not detected	detected
SOBP	not detected	switch	not detected	detected
ARID4A	loss	switch	detected	detected
ZC3H7B	switch	switch	detected	detected
MPND	switch	loss	detected	detected
CNNM3	loss	switch	detected	not detected
B3GALT5	not detected	switch	not detected	not detected
ST14	conserved	switch	detected	not detected
IFT122	conserved	conserved	detected	detected
MTHFD2L	not detected	conserved	not detected	detected
TBC1D30	not detected	switch	not detected	not detected
SOWAHA	switch	not detected	detected	not detected
PTPRK	switch	switch	detected	not detected
AHR	conserved	not detected	detected	not detected
WWP1	not detected	switch	not detected	not detected
PRKD3	loss	not detected	detected	not detected
DGKD	not detected	switch	not detected	detected
WDR26	loss	loss	detected	detected
ZBTB20	loss	switch	detected	detected
ZNRF2	switch	switch	not detected	detected
ASL	loss	conserved	detected	detected
NAV1	not detected	switch	not detected	detected
TRPS1	switch	switch	detected	detected
OLFM2	loss	not detected	detected	not detected
GMCL1	not detected	switch	not detected	detected
ARHGAP24	switch	loss	detected	detected
MED24	switch	loss	detected	detected
SIGIRR	switch	switch	detected	not detected
BBS12	not detected	not detected	not detected	not detected
HIPK3	loss	switch	detected	detected
MOV10	conserved	conserved	detected	detected
RGP1	loss	switch	detected	not detected
ARHGEF12	loss	switch	detected	detected
NUMB	loss	not detected	detected	not detected
SCN3B	loss	switch	detected	not detected
SLC7A14	switch	switch	not detected	detected
FZD5	not detected	not detected	not detected	not detected
DLG3	not detected	switch	not detected	not detected
MTMR11	not detected	conserved	not detected	detected
MBTPS1	conserved	loss	detected	detected
GALNT1	loss	switch	detected	detected
EML3	loss	not detected	detected	not detected
FAM188A	loss	loss	detected	detected
MAPK11	not detected	not detected	not detected	not detected
TUBGCP2	loss	conserved	detected	detected
WDR82	loss	loss	detected	detected
TMEM144	not detected	not detected	not detected	not detected
ANKRD54	loss	switch	detected	detected
CBR4	loss	loss	detected	detected
IFNGR2	conserved	conserved	detected	detected
RAB40C	loss	loss	detected	detected
TMOD3	loss	conserved	detected	detected
PSMB10	conserved	conserved	detected	detected
CNTRL	not detected	loss	not detected	detected
FGF12	not detected	switch	not detected	detected
GUCY1A3	not detected	not detected	not detected	not detected
ARAP1	not detected	not detected	not detected	not detected
KISS1R	not detected	not detected	not detected	not detected
HNF1A	not detected	not detected	not detected	not detected
LMO4	conserved	switch	detected	not detected
THOP1	switch	conserved	detected	detected
LUC7L	loss	loss	detected	detected
NPTN	loss	loss	detected	detected
DTNA	conserved	switch	detected	not detected
CTNND1	loss	switch	detected	detected
EPB41L2	not detected	switch	not detected	not detected
CACNA1H	loss	switch	detected	not detected
PAPSS1	loss	loss	detected	detected
MAF	conserved	not detected	detected	not detected
KIAA2013	loss	switch	detected	detected
MYH10	not detected	conserved	not detected	detected
SFT2D2	switch	switch	detected	detected
AP3B2	loss	loss	detected	detected
CHD4	loss	conserved	detected	detected
TGFBR3L	not detected	not detected	not detected	not detected
PPP1R9A	conserved	switch	detected	detected
ENPP1	conserved	not detected	detected	not detected
C1orf21	switch	conserved	not detected	detected
FAM69B	loss	switch	detected	detected
ARMCX4	conserved	conserved	detected	detected
NBR1	switch	switch	detected	detected
CHM	loss	loss	detected	detected
SLC2A13	switch	switch	detected	not detected
ACOT11	switch	switch	detected	not detected
UNC80	switch	loss	detected	detected
DHX9	switch	loss	detected	detected
CHIC1	loss	switch	detected	detected
TEAD1	loss	switch	detected	detected
ZNF444	not detected	loss	not detected	detected
C1RL	not detected	conserved	not detected	detected
NUBP1	loss	switch	detected	detected
PFKL	switch	conserved	detected	detected
CTXN1	conserved	switch	detected	not detected
CHD8	not detected	loss	not detected	detected
TBC1D9B	not detected	loss	not detected	detected
THAP4	not detected	not detected	not detected	not detected
ZBTB44	loss	switch	detected	detected
SYT17	loss	not detected	detected	not detected
USP7	loss	loss	detected	detected
TTPAL	not detected	switch	not detected	not detected
MGEA5	loss	switch	detected	detected
HIST1H1E	not detected	switch	not detected	detected
ATG2A	not detected	loss	not detected	detected
STX7	loss	switch	detected	detected
NDST1	not detected	switch	not detected	not detected
SH3GLB2	loss	loss	detected	detected
CABP7	switch	switch	detected	detected
CLPTM1L	switch	switch	detected	detected
CTAGE5	loss	switch	detected	detected
FAM115A	switch	conserved	detected	detected
CDC34	loss	not detected	detected	not detected
XPO6	not detected	loss	not detected	detected
TTC17	not detected	not detected	not detected	not detected
hsa-mir-1199	conserved	not detected	detected	not detected
SLC4A10	not detected	switch	not detected	not detected
SBNO2	loss	not detected	detected	not detected
TACC2	not detected	switch	not detected	detected
TANC2	not detected	loss	not detected	detected
PKD1	loss	switch	detected	detected
KIAA0100	switch	switch	detected	not detected
SCMH1	switch	loss	detected	detected
RNF180	switch	not detected	not detected	not detected
B3GALT2	switch	switch	detected	not detected
CRKL	switch	not detected	detected	not detected
GBA	loss	switch	detected	detected
HDAC5	loss	loss	detected	detected
DPYSL2	switch	loss	detected	detected
CTRC	not detected	not detected	not detected	not detected
TOX3	not detected	loss	not detected	detected
ALDH6A1	switch	switch	not detected	detected
CPSF1	switch	switch	detected	not detected
CC2D1A	loss	loss	detected	detected
AMPD2	loss	switch	detected	detected
EIF3B	switch	switch	detected	detected
FUT8	switch	switch	detected	not detected
PCSK7	not detected	not detected	not detected	not detected
SF3B3	loss	loss	detected	detected
SEC24C	not detected	switch	not detected	detected
PRLR	not detected	switch	not detected	not detected
JAM3	not detected	switch	not detected	not detected
FOCAD	switch	switch	detected	detected
UNC119B	switch	loss	detected	detected
MAP2K6	conserved	not detected	detected	not detected
PHYHIPL	conserved	switch	detected	detected
SMG5	loss	loss	detected	detected
DPY19L4	loss	switch	detected	not detected
SPTAN1	loss	loss	detected	detected
ZCCHC11	loss	loss	detected	detected
PCDH9	conserved	switch	detected	not detected
PCMTD1	loss	switch	detected	detected
PPP3CA	conserved	loss	detected	detected
PHC1	switch	loss	detected	detected
DSG2	loss	conserved	detected	detected
DCTN4	loss	switch	detected	detected
MPRIP	loss	conserved	detected	detected
GBA2	loss	switch	detected	not detected
XPA	conserved	switch	detected	detected
ZBTB41	loss	switch	detected	not detected
FAM20B	switch	switch	detected	detected
PEX26	loss	switch	detected	detected
DIDO1	loss	loss	detected	detected
MBD3	loss	loss	detected	detected
TBC1D24	not detected	switch	not detected	detected
SEPT8	switch	not detected	detected	not detected
PCNXL3	loss	switch	detected	detected
TP53I11	conserved	switch	detected	detected
APPBP2	loss	loss	detected	detected
FAM214A	loss	switch	detected	not detected
FAM134C	loss	switch	detected	detected
EYA3	conserved	switch	detected	not detected
CACNA1C	not detected	switch	not detected	not detected
SPG7	loss	loss	detected	detected
C19orf77	switch	switch	not detected	not detected
MAT2A	switch	loss	detected	detected
CHD5	switch	switch	not detected	not detected
TMEM2	not detected	not detected	not detected	not detected
GLB1	not detected	loss	not detected	detected
SYNE1	not detected	conserved	not detected	detected
HID1	loss	switch	detected	detected
GCN1L1	switch	conserved	detected	detected
ITFG3	switch	switch	detected	detected
VPS13A	not detected	loss	not detected	detected
EIF2AK4	loss	conserved	detected	detected
MON1B	loss	not detected	detected	not detected
HEXDC	loss	conserved	detected	detected
ZXDC	not detected	switch	not detected	detected
SSBP3	loss	loss	detected	detected
KCNK12	switch	loss	not detected	detected
ZNF512B	loss	switch	detected	detected
NFKBIZ	switch	loss	detected	detected
ZNF365	switch	conserved	not detected	detected
SMAD9	switch	not detected	detected	not detected
F11R	not detected	switch	not detected	detected
AVL9	switch	loss	detected	detected
GNAZ	switch	switch	detected	detected
TENM3	not detected	switch	not detected	not detected
TSC2	loss	switch	detected	detected
NBAS	switch	switch	detected	detected
ZNF827	loss	not detected	detected	not detected
SMAD4	loss	conserved	detected	detected
MED13L	switch	switch	detected	detected
LMBR1	conserved	loss	detected	detected
INTS3	not detected	switch	not detected	not detected
RAI14	not detected	not detected	not detected	not detected
TFEB	loss	not detected	detected	not detected
PLEKHG3	loss	loss	detected	detected
TP53INP1	switch	loss	detected	detected
DCAF5	loss	loss	detected	detected
SRRM3	not detected	not detected	not detected	not detected
PHF2	loss	switch	detected	detected
ITGB8	switch	switch	detected	not detected
CLSTN3	conserved	conserved	detected	detected
BTBD6	switch	loss	detected	detected
SORD	switch	conserved	not detected	detected
ARHGAP35	loss	switch	detected	detected
UPF1	loss	switch	detected	detected
STK33	switch	not detected	detected	not detected
DVL3	loss	loss	detected	detected
KDM4B	loss	switch	detected	not detected
HMGXB4	conserved	conserved	detected	detected
SPIRE2	loss	switch	detected	detected
CLCN4	not detected	switch	not detected	detected
CWF19L2	loss	loss	detected	detected
NR2F2	not detected	not detected	not detected	not detected
UBE2Z	loss	switch	detected	detected
MARCH1	switch	not detected	not detected	not detected
TEX2	not detected	switch	not detected	not detected
MEGF8	loss	not detected	detected	not detected
VIL1	not detected	switch	not detected	detected
RCBTB2	loss	loss	detected	detected
VEZT	loss	not detected	detected	not detected
RICTOR	conserved	loss	detected	detected
BAHD1	not detected	not detected	not detected	not detected
CCDC74B	not detected	not detected	not detected	not detected
RGN	not detected	not detected	not detected	not detected
CALCOCO1	not detected	switch	not detected	detected
LINS	conserved	not detected	detected	not detected
C16orf62	loss	loss	detected	detected
NOP14	not detected	loss	not detected	detected
SNX7	not detected	conserved	not detected	detected
GLRB	not detected	switch	not detected	detected
ACTL6B	loss	loss	detected	detected
CRAT	conserved	conserved	detected	detected
WLS	switch	switch	detected	detected
CPA1	not detected	not detected	not detected	not detected
SPHK1	not detected	not detected	not detected	not detected
RAPH1	not detected	switch	not detected	not detected
DENND4C	switch	switch	detected	detected
KIDINS220	loss	switch	detected	detected
C1orf194	loss	not detected	detected	not detected
TNKS2	loss	loss	detected	detected
ALAS1	conserved	loss	detected	detected
ABCA1	not detected	switch	not detected	detected
FAM160A2	switch	switch	not detected	not detected
SLC25A45	not detected	not detected	not detected	not detected
MORN4	loss	switch	detected	not detected
LRP6	loss	loss	detected	detected
MANEAL	loss	switch	detected	not detected
ABHD15	not detected	switch	not detected	not detected
PTPN13	not detected	switch	not detected	not detected
PRKAA1	loss	switch	detected	detected
SPSB3	conserved	loss	detected	detected
NADSYN1	not detected	not detected	not detected	not detected
NRP1	not detected	not detected	not detected	not detected
TPBG	conserved	not detected	detected	not detected
BTBD2	not detected	conserved	not detected	detected
DNAH5	not detected	not detected	not detected	not detected
LTBP3	switch	switch	not detected	detected
MVB12A	not detected	switch	not detected	detected
CXXC1	loss	loss	detected	detected
FAM167A	not detected	not detected	not detected	not detected
INTS1	not detected	switch	not detected	not detected
PTCD3	loss	not detected	detected	not detected
GALC	conserved	switch	detected	not detected
SH3TC1	not detected	not detected	not detected	not detected
ABCD3	conserved	switch	detected	detected
CASD1	loss	switch	detected	detected
TMEM184B	not detected	loss	not detected	detected
PIK3CA	loss	switch	detected	detected
SAV1	conserved	not detected	detected	not detected
IRGQ	loss	switch	detected	not detected
NCOA7	switch	loss	detected	detected
TYK2	not detected	not detected	not detected	not detected
LRRIQ1	not detected	not detected	not detected	not detected
TGFBRAP1	not detected	switch	not detected	not detected
MARCH3	loss	not detected	detected	not detected
DTNB	switch	switch	detected	detected
WWOX	not detected	loss	not detected	detected
TRAPPC9	not detected	switch	not detected	detected
FFAR2	switch	switch	not detected	detected
KSR2	switch	loss	detected	detected
TDRKH	not detected	conserved	not detected	detected
SNTG1	switch	switch	detected	not detected
ATP2B4	not detected	switch	not detected	not detected
LAMB1	conserved	not detected	detected	not detected
RAC3	loss	not detected	detected	not detected
PTK2B	not detected	switch	not detected	detected
ANKRD17	loss	loss	detected	detected
SMOX	switch	switch	not detected	not detected
PI4KA	switch	switch	detected	detected
TMEM125	switch	not detected	detected	not detected
SEPP1	conserved	switch	detected	detected
AK9	not detected	not detected	not detected	not detected
USP38	loss	switch	detected	not detected
STEAP2	switch	switch	not detected	not detected
WDFY1	not detected	not detected	not detected	not detected
SH3RF1	loss	not detected	detected	not detected
SLC30A6	loss	not detected	detected	not detected
GLUL	conserved	switch	detected	detected
PCNT	not detected	conserved	not detected	detected
KIAA1958	not detected	conserved	not detected	detected
GTF3C1	switch	switch	not detected	detected
AARSD1	loss	not detected	detected	not detected
SAP30L	not detected	switch	not detected	detected
ATG9A	loss	not detected	detected	not detected
KDM5B	conserved	loss	detected	detected
EPT1	not detected	conserved	not detected	detected
TGFBR1	switch	switch	detected	detected
CREBBP	not detected	loss	not detected	detected
DMTN	switch	not detected	detected	not detected
POU2F1	not detected	loss	not detected	detected
INO80D	switch	conserved	not detected	detected
KCTD3	conserved	not detected	detected	not detected
CCND2	loss	switch	detected	detected
WDTC1	loss	not detected	detected	not detected
ANKRD28	loss	not detected	detected	not detected
ARID1B	switch	switch	detected	detected
IL17RC	not detected	conserved	not detected	detected
SPTBN4	not detected	switch	not detected	not detected
KCNC4	not detected	not detected	not detected	not detected
RBM41	loss	not detected	detected	not detected
FANCL	switch	conserved	not detected	detected
ITGA3	conserved	switch	detected	not detected
BRAF	switch	switch	detected	detected
CPEB2	loss	not detected	detected	not detected
MGRN1	not detected	switch	not detected	detected
ENAH	switch	switch	detected	detected
NET1	not detected	switch	not detected	detected
DOPEY1	loss	conserved	detected	detected
ANKRA2	loss	conserved	detected	detected
PLSCR4	not detected	not detected	not detected	not detected
TRIP12	loss	switch	detected	detected
KHSRP	loss	switch	detected	not detected
NMNAT2	loss	not detected	detected	not detected
C7orf43	not detected	loss	not detected	detected
TMEM154	not detected	not detected	not detected	not detected
UNC45A	switch	switch	detected	detected
FAM129B	conserved	switch	detected	detected
FAM193A	not detected	conserved	not detected	detected
PGR	not detected	not detected	not detected	not detected
LRRC8D	loss	switch	detected	detected
RXRA	switch	switch	detected	detected
UBN2	loss	loss	detected	detected
PNPLA6	loss	switch	detected	not detected
CMTR1	not detected	conserved	not detected	detected
CASK	not detected	conserved	not detected	detected
LAMB3	not detected	not detected	not detected	not detected
NFATC3	not detected	switch	not detected	not detected
ZNF358	loss	loss	detected	detected
HDAC9	loss	not detected	detected	not detected
RNF25	not detected	switch	not detected	detected
PKNOX1	switch	loss	detected	detected
CREB1	loss	loss	detected	detected
HECTD2	not detected	conserved	not detected	detected
SOX6	conserved	not detected	detected	not detected
PLS1	switch	conserved	detected	detected
ZNF398	switch	loss	not detected	detected
FAM122B	not detected	not detected	not detected	not detected
BRAT1	not detected	not detected	not detected	not detected
DIP2A	loss	not detected	detected	not detected
USP13	loss	not detected	detected	not detected
TMEM8A	not detected	switch	not detected	detected
THADA	not detected	not detected	not detected	not detected
ATG16L1	loss	switch	detected	detected
TNFRSF11A	not detected	not detected	not detected	not detected
CD74	conserved	switch	detected	not detected
PSMD5	loss	loss	detected	detected
GPRASP2	loss	switch	detected	detected
RTN2	loss	loss	detected	detected
SEMA4B	not detected	conserved	not detected	detected
RASAL2	conserved	switch	detected	not detected
ATG13	loss	switch	detected	detected
WDFY3	not detected	switch	not detected	not detected
KIFAP3	loss	switch	detected	detected
EMC1	not detected	loss	not detected	detected
RABEP2	not detected	switch	not detected	detected
DNAJC6	loss	switch	detected	not detected
SPIRE1	loss	switch	detected	detected
WDR7	loss	switch	detected	detected
UBXN7	loss	loss	detected	detected
SPPL3	loss	switch	detected	detected
SLC44A3	not detected	switch	not detected	detected
TMEM67	switch	not detected	detected	not detected
MAP3K8	not detected	conserved	not detected	detected
GNA11	loss	loss	detected	detected
GPR180	loss	conserved	detected	detected
ATR	not detected	switch	not detected	detected
MBOAT2	switch	switch	detected	detected
VPS52	loss	switch	detected	detected
POMT1	not detected	not detected	not detected	not detected
ST3GAL2	switch	not detected	detected	not detected
ZNF512	loss	loss	detected	detected
HERC2	not detected	loss	not detected	detected
PHF10	switch	not detected	detected	not detected
JMJD4	not detected	not detected	not detected	not detected
MMP7	loss	not detected	detected	not detected
ADAM10	switch	switch	detected	detected
CNTLN	conserved	loss	detected	detected
IMPA2	not detected	not detected	not detected	not detected
KRTCAP3	switch	switch	detected	detected
TET2	loss	switch	detected	detected
UGGT1	loss	switch	detected	detected
LRCH4	loss	not detected	detected	not detected
MYO9A	not detected	switch	not detected	not detected
PRR24	not detected	loss	not detected	detected
TRAF3	switch	switch	detected	detected
ALDH7A1	loss	conserved	detected	detected
NAGLU	loss	switch	detected	detected
PCGF3	switch	switch	detected	detected
NAA40	switch	switch	detected	not detected
SP110	conserved	not detected	detected	not detected
C2CD5	loss	switch	detected	detected
MTHFD1	switch	switch	detected	detected
ATP13A1	loss	switch	detected	not detected
PEX6	not detected	loss	not detected	detected
ZSWIM8	loss	loss	detected	detected
ALDH18A1	switch	conserved	detected	detected
ATRN	loss	switch	detected	not detected
ADD3	loss	switch	detected	detected
SLC35E2B	loss	switch	detected	not detected
MPP2	not detected	conserved	not detected	detected
RELB	not detected	switch	not detected	detected
NAP1L3	not detected	switch	not detected	detected
GPATCH2	not detected	switch	not detected	detected
AGPAT5	loss	switch	detected	not detected
KIF5A	not detected	not detected	not detected	not detected
SIRT3	loss	loss	detected	detected
CBX7	not detected	loss	not detected	detected
FBXO34	not detected	loss	not detected	detected
CNOT6	not detected	loss	not detected	detected
PDGFA	conserved	switch	detected	detected
ARL15	not detected	not detected	not detected	not detected
NAGA	loss	switch	detected	detected
NELFB	loss	loss	detected	detected
C14orf105	conserved	not detected	detected	not detected
AGAP3	not detected	switch	not detected	detected
DIS3L2	loss	conserved	detected	detected
SPHK2	loss	switch	detected	detected
GBF1	not detected	switch	not detected	detected
PQLC2	loss	not detected	detected	not detected
HOMER1	not detected	switch	not detected	not detected
FAM160B2	not detected	switch	not detected	detected
ZFP14	not detected	not detected	not detected	not detected
CCNY	loss	switch	detected	detected
CEACAM1	loss	not detected	detected	not detected
HLCS	loss	switch	detected	detected
KLHL23	conserved	not detected	detected	not detected
GCDH	switch	switch	not detected	detected
SPEN	loss	loss	detected	detected
C19orf55	not detected	not detected	not detected	not detected
ABL2	not detected	switch	not detected	not detected
MAP7D2	not detected	loss	not detected	detected
NCEH1	loss	switch	detected	detected
GXYLT1	switch	conserved	detected	detected
VGLL4	loss	conserved	detected	detected
KDM7A	not detected	loss	not detected	detected
CIDEB	conserved	not detected	detected	not detected
RPUSD2	not detected	not detected	not detected	not detected
PPP1R12C	loss	switch	detected	detected
TM9SF4	loss	loss	detected	detected
ZC2HC1A	loss	switch	detected	detected
BIVM	not detected	not detected	not detected	not detected
PRRT3	loss	not detected	detected	not detected
OCLN	conserved	conserved	detected	detected
PRKAR1B	conserved	loss	detected	detected
BCR	loss	switch	detected	detected
TBC1D4	conserved	switch	detected	not detected
UBP1	loss	switch	detected	detected
FBLL1	not detected	not detected	not detected	not detected
KDM3B	not detected	not detected	not detected	not detected
NUP214	loss	loss	detected	detected
C17orf75	loss	switch	detected	detected
ARNT2	conserved	conserved	detected	detected
USP37	not detected	switch	not detected	detected
PSD	switch	switch	detected	not detected
UTP14C	conserved	not detected	detected	not detected
NADK	switch	loss	detected	detected
PHF21A	loss	loss	detected	detected
PRMT10	loss	switch	detected	not detected
PRKD2	not detected	switch	not detected	not detected
STAT6	not detected	conserved	not detected	detected
SGSM2	switch	switch	detected	detected
NLGN1	not detected	not detected	not detected	not detected
UBR3	switch	switch	detected	detected
PWWP2A	loss	loss	detected	detected
NUP188	not detected	not detected	not detected	not detected
TBC1D1	conserved	loss	detected	detected
KIAA0895L	not detected	not detected	not detected	not detected
CDO1	switch	conserved	not detected	detected
TNFRSF19	not detected	not detected	not detected	not detected
PTPN23	loss	switch	detected	detected
SAP30	not detected	loss	not detected	detected
NEK7	loss	switch	detected	detected
ZCCHC14	loss	switch	detected	detected
VPS54	switch	switch	detected	detected
RAI1	loss	switch	detected	detected
CREBZF	loss	conserved	detected	detected
NCBP1	not detected	switch	not detected	not detected
SCAF4	conserved	switch	detected	detected
NAGPA	loss	not detected	detected	not detected
MROH1	switch	switch	detected	detected
TMEM8B	conserved	switch	detected	not detected
KLF16	not detected	switch	not detected	not detected
CSNK1G2	not detected	switch	not detected	detected
LITAF	not detected	loss	not detected	detected
KLHDC8B	switch	conserved	not detected	detected
SPATA24	loss	loss	detected	detected
MAU2	loss	loss	detected	detected
FN3K	loss	switch	detected	detected
KDM2A	loss	conserved	detected	detected
ZNF618	loss	switch	detected	detected
MOB3A	not detected	conserved	not detected	detected
GIT2	not detected	loss	not detected	detected
MSH3	not detected	switch	not detected	not detected
PLCB1	switch	switch	detected	detected
PLEC	not detected	conserved	not detected	detected
OCRL	not detected	conserved	not detected	detected
STXBP5	switch	switch	detected	not detected
MED14	loss	loss	detected	detected
KLC4	loss	conserved	detected	detected
MAMLD1	switch	switch	detected	not detected
FAAH	switch	loss	detected	detected
CAMSAP3	loss	switch	detected	not detected
TBC1D13	not detected	switch	not detected	not detected
ZNF609	loss	switch	detected	not detected
CSAD	switch	loss	detected	detected
GNPTAB	switch	not detected	detected	not detected
DGAT1	conserved	loss	detected	detected
APOBEC2	loss	not detected	detected	not detected
SLC37A3	loss	loss	detected	detected
ZNF784	not detected	not detected	not detected	not detected
KLHL24	conserved	switch	detected	detected
CNOT10	loss	loss	detected	detected
MMP15	switch	not detected	detected	not detected
SCAF8	loss	loss	detected	detected
ZCCHC6	loss	switch	detected	detected
NEIL1	not detected	not detected	not detected	not detected
TRUB1	not detected	switch	not detected	detected
UGT8	conserved	switch	detected	not detected
USP25	not detected	not detected	not detected	not detected
DCAF15	loss	not detected	detected	not detected
USP32	switch	switch	detected	detected
AMER3	not detected	not detected	not detected	not detected
BHLHE41	switch	switch	detected	detected
SKIV2L	switch	loss	detected	detected
MTHFR	loss	switch	detected	not detected
SLC25A16	loss	switch	detected	detected
MAN2A2	loss	loss	detected	detected
PARD3	not detected	switch	not detected	detected
MINK1	loss	switch	detected	detected
CCP110	not detected	conserved	not detected	detected
GALT	switch	switch	detected	detected
UBE2O	switch	switch	detected	detected
GPRIN1	not detected	switch	not detected	detected
UEVLD	loss	not detected	detected	not detected
METTL7A	loss	switch	detected	detected
TBC1D8B	switch	switch	detected	detected
FKBP15	not detected	not detected	not detected	not detected
FRRS1L	not detected	not detected	not detected	not detected
DYRK2	loss	switch	detected	not detected
WNK3	not detected	conserved	not detected	detected
REM2	switch	switch	not detected	detected
SPG11	loss	not detected	detected	not detected
CERKL	switch	switch	not detected	not detected
ZNF787	not detected	loss	not detected	detected
SOCS5	loss	switch	detected	not detected
IKBKB	not detected	loss	not detected	detected
UHRF2	loss	loss	detected	detected
RFX1	loss	not detected	detected	not detected
RBKS	loss	switch	detected	not detected

## Sheet: PP_pig_mouse_markers
Supplementary Table 2H Enriched marker genes in pig and mouse PP cells
pig markers	mouse markers
PPY	PPY
TMSB10	PYY
ETV1	GPX3
IGFBP2	CST3
ALDH1A1	CD81
MGST1	RPS23
KXD1	RPL13
TMSB4X	ACTG1
RPSA	RPL35A
RPS29	RPL14
PTMA	RPS27A
RPL15	BSG
CST3	FLT3LG
SERPINA1	RPS3A
GNB2L1	SCG5
APOA1	RPL34
BCAM	RPL23A
H3F3C	RPS18
RPS15	RPL3
MDK	FOLR1
FLT3LG	TMEM27
RPS10-NUDT3	SPP1
RPS20	RPS7
RPL18A	RPS16
RPL13	RPS15A
TPT1	RPS13
RPL8	RPL7
UCHL1	H3F3C
RPL38	RPL6
ACTG1	CYSTM1
PAPPA2	EEF1G
PYY	PGRMC1
RPS6	EEF1B2
EEF1A1	RPS3
RPS18	ACE2
UBB	RPS29
RPS9	RPL9
RPL11	RBP4
PRDX4	RPS17L
FTH1	CD9
RPS7	EEF1A1
SSR2	RPLP0
RPL21	CALB1
CDC42EP5	RPS25
EEF1G	ETV1
FAU	RPL4
RPS19	RPS19
ID2	RPL8
ID1	RESP18
RPL32	RCN3
EGR1	NACA
RPS5	RPS26
PRKCSH	ITM2B
RPL36A	RPS4X
RPL12	CTSZ
RPL6	GNAS
CFL1	RPL37
RPL19	SPINT2
HMGB1	RPL24
RPS12	GC
RPS26	TNFRSF12A
C12orf75	RPL15
CDA	GADD45B
RPL18	ITM2C
RPS24	ZWINT
RPLP0	IFITM2
FCGRT	RPL36AL
RPL35	CLU
RPL10	TMEM59L
RPS13	CALM2
RPS11	SFRP5
RPL7A	IER5
RPS25	NPM1
RPL28	GADD45A
FAM107B	CTXN2
CTGF	DSTN
SHISA2	PRDX4
RPS4X	KIAA1324
RPL37	APLP1
RPL5	STMN3
C14orf132	BTF3
RPL26	EIF3H
ITGB1	F3
CFI	UQCRFS1
RPS2	PRDX1
CALR	HBEGF
QSOX1	ALCAM
SDC2	RHOC
CHN2	ADK
RPL4	TMSB10
SH3BGRL	LGALS3BP
PPDPF	CPQ
RPS14	SLC25A33
SEPP1	TMBIM1
RBP4	FXYD3
CALM2	KRT18
SLC40A1	SERTAD1
RPL29	KLF7
SPINT2	SDC4
CTHRC1	HSPB8
ATF4	SMARCA1
H2AFZ	POU6F2
CD9	EIF4A2
PIGK	THRA
EPHX1	PBX1
EIF3L	KLF10
ABRACL	ARF4
TPM4	GATA6
MYL6	ST3GAL6
TGIF1	ARID5B
SNRPD2	CLDN4
SKIL	HRSP12
SERPINF2	PAPPA2
TSPAN7	GLTSCR2
PPIA	PAM
RHOC	SRXN1
VMP1	DNASE2
ID3	SUMO2
BTG2	PLA2G16
HMGN2	KLHDC8B
C8orf4	CYR61
TM4SF4	RAP1GAP
RBM3	NDN
RPS27L	BTBD1
SERP1	SDC2
HMGN1	NTM
SRSF2	MBNL2
SERBP1	MAGEH1
PRDX2	SPON2
DYNLL1	EIF3F
EIF1	BTG3
FAM3B	EPCAM
EIF3G	CSRP1
BACE2	TESC
SOX4	S100A16
LY96	CNBP
SLC25A3	MPPED2
ACTB	PPDPF
CLDN4	ZEB1
EEF1D	EIF3E
PSME2	DNAJC12
TSPAN12	ATF3
TXN	RTN1
C14orf105	KDELR3
BLVRB	TMED4
UBC	SLMO2
PSMB7	TSPAN13
GNG2	TBC1D22A
TPBG	ARL4D
LGMN	RHOU
SCG3	TMEM176A
TSPAN6	MUM1L1
CNPY2	CDO1
CCNG1	LEPREL4
EIF4A1	HSPB1
SNRPN	NDRG1
C4orf19	UBE2B
CCDC68	USE1
ANXA5	PLEKHB1
SEC61G	SYNE1
C2orf72	HMGN1
PROS1	GNAI1
ARF4	PTP4A3
TUBB	SRSF5
TMEM176B	LPIN2
PRSS35	PPFIBP1
NQO1	RAB3C
PDGFA	BNIP3L
VKORC1	ITPR1
TGFB1	C1QTNF4
STMN3	SGCE
SASH1	LYSMD3
RAB11A	EFNA1
TOX	PER3
LEPREL4	CCDC107
PRDX1	BAMBI
TAX1BP3	RAB27B
PERP	PSMD8
S100A10	SETD8
FGF13	TUBB6
SDC4	FFAR4
SDF4	HNRNPDL
PSMA2-1	FLYWCH2
TMA7	CD151
HNRNPA2B1	MZT1
IDH2	ZFAND5
CLIC4	NRIP1
CLIC1	TSPAN12
HMGB3	EIF4H
KDELR1	TLE1
TMEM98	PLAGL1
TMED9	NUCB1
LMO7	SLC39A11
SS18L2	GRB14
SRSF7	SEMA4F
ACP1	GALNT13
RAN	RBMS3
GPR133	SERPINE2
RNF128	DUSP26
HSP90AB1	HSPA4L
CBLN4	NEFM
CNRIP1	B3GNT9
FBXO25	FAM213A
PROC	UBQLN2
MED21	CELF2
FGFR1	BCAM
C19orf33	EEF1A2
GC	GUCA1A
KRT8	STX16
CFLAR	MTMR7
PSMB2	FAM115A
KDELR2	PLD3
GAS2	BBX
B3GAT2	CHD4
TIMP1	HCFC1R1
RCN1	GRAMD1A
TAGLN	PDIA5
ME1	ZNF207
LSM3	LRRK1
TUBB2B	FOXP1
YBX1	CDC42
C19orf10	SNRPN
RGS4	FRMD4B
ATP5G3	MAPRE1
HYAL2	CGN
GSPT2	ZNF706
HMGN3	SUMO3
SNRPE	METTL9
CCT7	CERS2
HSPE1	ZNF25
GSTM4	SMIM7
ARPC3	CSRP2
SSR3	DUSP8
ID4	CXXC5
TIMP3	OAT
RPIA	OCRL
USMG5	OGFOD3
EGR2	DRAP1
SPATS2L	SF3B1
GPD1L	YIPF4
NDUFV2	SLC9A3R1
FXYD5	SLC48A1
STRADB	CCZ1B
H2AFY2	MAPK8IP1
SNCA	ZNF395
VASP	ST8SIA3
SAT1	UCHL1
DPP4	DCAF17
COL8A1	TAX1BP3
HES1	BCL10
CDH17	SLC35G2
GABRB3	PRDM5
TMEM59	TOMM22
GFRA1	HDAC11
TOMM20	CRIP2
NUCB2	ZFR
CRIP2	HK1
TNFRSF1B	IGSF21
CPQ	TPM4
RELL1	GSN
CDC42EP3	DMD
CD200	AMZ2
PHLDA2	EIF2A
DUSP6	ARMCX6
SLC25A33	PRMT2
NUTF2	PLS3
TC2N	PAFAH1B3
ERH	KLC3
BZW1	SLC39A3
ARHGAP42	TPST1
SOX9	DCLK2
DYNLT1	VSIG10
UFM1	GM2A
C1orf210	DGKZ
AGR2	RFXAP
DBN1	OAZ2
RPL22L1	OXA1L
CYP1A1	KIAA0922
C16orf87	BEND7
SLC38A11	IRF2BPL
CCT3	SHISA5
TMEM50A	TMEM165
CCDC9	NPTX1
PRMT1	TNIP1
HEBP2	PRKRA
NELL2	FAM114A1
PLA2G12A	CFI
DDOST	SNX21
SUMF1	LSR
SRSF6	CACNB3
SFRP1	RASGRF2
PTP4A3	PLA2G12A
SRI	ZNF655
PIR	ERI3
CNN3	SDCBP
MORF4L2	NAPG
S100A6	TSPAN17
PBX3	CELF4
ECHDC1	TXNDC5
TFF2	MPRIP
STMN1	APP
FKBP3	CMPK1
FAM60A	TCEA3
TMEM51	EFNB3
TPM1	MAFF
TNFRSF12A	DUSP16
NTN4	KIAA1671
HADHA	KHDRBS1
TIMP2	RNF103
CRYM	SLC25A17
PLXDC2	SYTL5
CACNA2D2	PLIN3
HAAO	CAPSL
TBPL1	UCK1
SERPINI1	YAF2
PDPN	CLDN6
IL7	SH3BGR
AP3S1	PCBP4
ATP8B1	VDAC3
AK5	SNX24
ACTA1	AIG1
ATF3	AGFG2
SH3GL2	CRTC2
SNRPB2	TP53I13
ITM2C	VAT1
ERBB2IP	ID3
IFT46	AGPAT4
AGTR1	RGS7BP
ARL2	KAZALD1
CDC42	TPM1
RSU1	EPB41L5
ETHE1	KDM2A
NEURL1	CHMP1A
SRP19	HPGD
ENPP1	POLR2D
GPAA1	GPATCH8
FAM110A	C10orf10
EIF5A	RNF5
hsa-mir-1199	SYTL2
RAMP3	SERPINH1
RPS6KA3	SYNE2
RER1	PEX19
LPAR6	SUPT16H
TALDO1	NUDT11
TSPAN14	CFL2
CCDC109B	SLC18B1
UBE2I	NTN4
SDCBP	BCL11A
MAP2K3	KCNK1
DNPEP	FBXO11
CA2	ZYX
PPP1R3B	FLOT1
MTURN	RPS12
MESDC2	RNF128
DYNLT3	TMED1
ACOT13	PIM3
CXCR4	WWC1
SERTAD1	OCLN
GAST	NRSN1
TAGLN2	PLEKHJ1
C17orf49	EXOC6
ELF3	TMEM86A
PHB2	HAUS1
SERTAD3	RBM14
ZFP36	CCND3
TSPAN13	ACHE
ARPC4	COL1A2
HM13	EIF4B
ILK	UBALD1
NEFM	SORCS2
FLOT1	PROS1
TGFA	TLN1
MLLT11	CLDND1
RNF141	PRKCDBP
GPC4	SSBP2
RNH1	NHSL1
PSMB4	MCTP2
SRRM1	PPT1
SHISA4	GCLM
TMEM150C	RBMX
SPR	MAN2A1
SNTB1	SLC12A5
CLDN7	TFE3
RANBP1	CPNE8
ANKRD12	MAN1C1
FGFR4	ITGB1
ANTXR2	NAB2
SYNGR2	TFB2M
HNRNPAB	RBBP7
DNAJA1	GABBR1
FUS	COTL1
OSTC	SUPT7L
CCDC181	RELA
HCFC1R1	ANXA11
PTP4A1	FGF14
LXN	TAPBPL
TMTC1	PKM
ISL1	ST6GALNAC5
PPP1R15A	VPS9D1
CCT2	MGST3
RBPMS	TMEM194A
C1QBP	A1CF
YPEL2	DUSP10
SRM	DYNLRB2
SMIM7	SWT1
ATP1A1	CCDC8
NUPR1	DTD1
HEBP1	TSC22D4
NAB2	GRSF1
RAP1A	CHKA
POP7	LMCD1
PRKAR2B	KCTD13
TCF21	KLHL11
ARMCX3	CSRNP1
CYTH2	MTHFD2L
RBMS3	TMEM237
NPNT	MACROD1
MFHAS1	PDE4D
PPP3CA	DNPEP
YIPF3	SYT16
GLUL	C9orf85
EPDR1	HECTD2
LFNG	CDV3
RAB4A	ARL6IP6
HNMT	ZNF608
LAP3	LINC00493
ANP32A	ZDHHC20
GPC6	GLO1
RAB11B	EDN3
MYADM	PPT2
LAMB1	RUFY2
BDH2	IKBIP
SERPINB9	DPH7
RND3	TNIK
TP53	GUCY1B3
BMP7	HMGXB4
MEIS1	SUPT3H
AKR1A1	SEL1L3
RIPPLY2	C14orf1
CLDN11	MAL2
WIPI2	ANXA2
RBMX	RPP38
HTATIP2	SNX12
HNRNPF	SNRPD3
EIF3I	TMEM251
SYT5	MID1IP1
MED6	NCS1
CNBP	CCPG1
UBE2E1	BMP2
HNRNPR	TPM2
CDK4	HADHB
CCDC23	ASF1A
DAP	TRIM44
HIBCH	GOLPH3L
C1QTNF1	MSL1
GLRX5	PALLD
RAVER2	MGMT
PDZRN3	ACOX3
DHRS3	SPRYD3
CPNE3	IRAK2
TSPAN1	CNRIP1
KDELR3	AMT
CCT4	RAD23B
EMG1	AP3S1
LAX1	SPRY1
FKBP11	PCNT
GMPR	CIT
YIPF2	RBM24
DMD	SLC4A4
ERI3	HILPDA
C14orf37	AMER1
RPP40	PERP
ZNF146	MPG
PSMD4	WBP1
GNA14	SCN9A
PRSS23	C16orf70
CREG1	DDX20
IER3	SYPL1
ASNSD1	C8orf47
PDLIM7	ZZZ3
PTGFR	LRP1
ITM2A	FGFR1
RNASEL	MCEE
IST1	RPA3-AS1
CHCHD3	CDKN1B
ZDHHC4	NME7
RAP2B	CADPS
VPS25	DSG2
APOOL	DDB1
RNF146	SEMA3E
C14orf1	MPP2
SPOCK2	SCN3A
AGFG2	NTAN1
CSRP2	PIBF1
ARPC1B	CLIP3
ZFAND5	ST6GAL1
WNK2	SLC17A5
CIR1	APOLD1
BCKDK	ZNF511
NELFCD	LSM3
SPON2	STRADB
SRGAP1	CTSO
KLF10	SLC4A3
PDIA5	FMO5
RTKN	HNRNPR
UGDH	OBFC1
CCT8	C11orf49
GPR155	THOP1
ERGIC2	GCN1L1
ARRDC3	BCL9L
SNRPD3	KHDRBS3
TMEM243	IRX2
CPNE8	SND1
METAP1	JMJD8
TGFB1I1	TRIQK
INF2	JUP
THBS1	NOSTRIN
MCFD2	PID1
LEAP2	ELAVL1
CHPF	VMP1
SMYD2	FGD2
AMOTL1	ASAP2
AP1S1	ZBTB10
C6orf62	REXO4
FRZB	NRBF2
SERPINA3	THOC3
IK	SHROOM3
SLC25A15	CRBN
APOBEC3B	STIP1
DCBLD2	GPT
POLD2	TST
PMAIP1	NTPCR
SMAP1	HAPLN1
UROD	SMIM15
SLC25A20	TIMP2
HPCAL1	PAK7
CBX3	DOPEY1
PSMB10	PDCD7
VIMP	SZRD1
PFN1	IFNGR2
IRF6	SLC35A1
POLR2H	GFRA1
VAT1	CTHRC1
KHDRBS1	NAE1
FAM171B	CTBP2
YIF1A	ARHGEF19
PLAUR	EBPL
CTNNB1	HCCS
GOLT1B	PPP2R2B
ANO10	EFHD2
SMC4	WNK3
PPP2R4	MSANTD3
OCLN	GPRC5C
ACOT7	SIRT5
NFYC	SIPA1
IGFBP7	MAP3K8
SLC16A7	TNRC6B
SLC18A2	SLC2A9
CBR1	HAUS6
RASSF6	TAF3
G0S2	C8orf88
C5orf63	ATP11A
CGNL1	KANSL1
HMG20B	UGGT2
HDAC2	MAP2K1
FHL3	BASP1
LMBR1	C22orf39
SYTL5	IFRD1
RBM4	RAB40B
PFDN4	ZNF507
C3orf52	MAPK6
FSTL1	ALDH18A1
GTF3C6	NAPRT1
GALNT3	IFT122
NUDT21	QARS
SEC13	OPA1
CHPT1	SH2B1
SH3BGR	PIAS3
POLR2G	KIAA0907
DUSP2	RGS17
RTF1	CHD1
IDUA	SPRYD4
EFNA1	PYGL
GNAS	TCF12
PHF5A	XPO4
EGFR	OSCP1
CAPN10	GSTM3
CASP6	THAP1
UBE4B	TRAF7
KLHL15	MPHOSPH6
COTL1	TMEM230
PIGU	SLC12A9
EFS	KPNA4
SLITRK6	ZDHHC4
NAV2	CHD6
ARFIP2	RALGAPA2
GLT8D1	VAMP7
ARHGEF38	RNF4
UBALD2	RABL3
UBXN6	NME5
KIAA1841	LDHD
EIF3D	PFKL
LSR	PPAP2B
LANCL1	RASSF3
COL9A2	CCDC15
PDAP1	MLLT3
EGR4	CDK5
KATNBL1	LSM14A
PSMA1	PAWR
POLR2D	TSEN15
ATP11C	SOX5
C5orf30	CCDC22
RPUSD1	JARID2
TCEA2	VPS41
CLDND1	EFR3A
NES	CRAT
RAMP1	FAM172A
CFH	AHCY
SMTN	GYS1
PRELID1	C1orf53
TOMM22	GYLTL1B
WBP1	SOGA3
ACTR6	SLC17A9
CD82	KCNIP4
SLC22A23	KXD1
GLT1D1	DNAJC18
ITGA2	SRC
WDR1	RABEPK
RFC3	GLTP
CCSAP	VGLL4
TIMM10B	ARHGEF9
CPNE4	BAIAP2L1
ERBB3	PTPLA
PCNA	PSD3
PLEK2	PRIM2
UGT8	FAM69A
TPST1	RCN1
TAGLN3	LASP1
DNM2	DENND1A
PDE8B	WSB1
TMEM176A	ERI2
QTRT1	FAM168B
CYBA	MCU
TRIM9	TIGD2
PARD3B	AGTRAP
DUSP5	N4BP2
KANK1	HEBP1
BCL11A	TSR2
PPP1R14B	SH3BP4
C21orf91	CLSTN3
RIPPLY3	NSD1
PPIC	GOPC
ALAS1	PHLDA1
C21orf62	SEMA6B
TSPO	HIF1AN
CYR61	GLS
MAZ	GPN3
ARFGAP1	PSMB10
GOLM1	NUAK2
PAIP2B	GTDC1
NOC3L	LGMN
CCDC104	PIAS1
MIF4GD	ITSN2
SLC10A3	ISYNA1
PKIA	MTF2
LGALS3BP	PRKAG1
PDGFB	VPS37D
CCT5	NPAS4
NRP2	EML4
RAB21	ATP9A
TAF7	PARM1
EBP	PTGES
MAGOH	SNRNP200
GALK1	PLAG1
ADH5	ARL4C
PTGS1	C15orf41
PBDC1	AAMDC
DZIP3	RNF121
AKR7A2	GPR180
ELL2	IGF2BP3
TMEM54	GPX2
SEPT11	ZNF768
RNF2	AP1M1
CCSER2	PPP1R35
ALDH3A2	SLC29A4
TXNDC9	FOXO4
RFC2	PPM1M
ARMCX4	TRMT1
PVRL2	TDRKH
CHIC2	MPZ
RCL1	SMC4
NDUFAF2	SNX1
AMOTL2	ATP6V1G2
SMIM20	LIMA1
UBE2F	RAI2
IGBP1	ZRANB3
AUP1	SPAG1
CACFD1	YTHDF2
COPS5	FEZ1
GATA4	TOMM34
AC007040.11	ARMC7
ARRDC4	CYB561D2
IL11RA	SMG6
CITED2	CPSF7
ABHD11	WEE1
KCNT2	FUCA2
ECHDC2	ELF1
GSR	IL17RC
PSMC6	PMPCA
EPS8L3	SPATS2
ARL5A	UBE2L6
CDH2	ABHD17B
GTF2F2	ASPHD1
GPN3	INPP1
CPT1A	GSTK1
MMP3	AMOTL2
MARC2	ASL
TLR3	SLC27A1
EIF4E2	CUEDC1
EXOSC5	C1RL
MBNL3	MID1
HS2ST1	CLPS
NFKBIE	SH3D21
PSMD6	TICAM1
PNPLA8	MON1A
LTBR	TMEM14A
RPA1	CACNB2
HK1	RGCC
NFYB	PLEKHA7
QPCTL	SPG20
XPA	KRT222-1
GNG7	ARL16
FBLIM1	CENPQ
HNF4G	PCCB
APH1A	METTL16
APOO	VIPAS39
LMBRD1	ZNF770
PAFAH1B3	ABHD10
VCL	EPG5
CCDC112	RAB13
CAMK2D	PITPNM2
RBBP8	PPP2R2A
FBL	EPM2A
HEXA	NUDT13
RBM25	INO80E
EIF2B2	ADCY6
MKL1	ECI2
LMO4	SYBU
SMAD3	PIK3IP1
FLNA	MAP3K7
HSD17B14	TCF20
SLMO1	FAHD2B
COQ5	PYGO1
NFKBIA	PRSS36
NFE2L2	SIMC1
CTXN1	VWA5A
ANXA1	EDRF1
ERRFI1	CDC42EP5
LDLRAD4	AMPH
GADD45B	B3GNT1
QDPR	SLC35A4
TES	CCDC120
LYRM1	GSPT2
STYX	ATP11B
ZC3HC1	CYS1
ZNF710	FNBP1
TWISTNB	TFDP2
DNAJB11	RNF32
TUBB1	MAP2K7
HN1	SMAD7
RHOBTB1	ATXN1
NRAS	C3orf58
RIPK4	PBLD
TMTC3	ERF
HMGA1	HUS1
ETFA	DLAT
DUSP10	GPR119
PKP2	BLOC1S4
MRTO4	FANCL
ST8SIA3	ARRDC4
PANX2	RAB5B
MCF2L	ZBTB43
CWC27	TMEM41A
SLC15A4	SMPDL3A
TSR3	CPPED1
URI1	COIL
CYB5RL	DYRK3
KLF3	ARHGEF28
FXYD6	HES1
MED10	CTR9
UBASH3B	ARNT2
COQ9	RITA1
CEP44	ECE2
FAM105A	ALDH7A1
ASF1A	BTBD2
NMI	BTD
UBA3	NPR2
TRIM16L	ARMCX5
CCNL1	KCTD1
CD276	EFNB1
ZBTB8A	CACNB1
EAPP	CAMTA2
PLS3	PHKA2
SMAP2	LRPPRC
EML1	GZF1
SLC25A30	CD83
KLHL23	ANKRA2
TYMS	OSBPL1A
SLC44A2	DCUN1D1
BICC1	CDK18
CYHR1	MBTD1
GATSL3	EML2
ASNS	DNPH1
PSMA5	TRIOBP
TXNRD1	HN1
FOXA3	ZMYM4
PGM1	IKZF2
AGRN	SASH1
CNOT4	BCS1L
DCAKD	OSBPL9
PRR16	EXT1
PRCP	NUDT16
GCLC	ZFYVE19
AKR1B1	ERMP1
BTBD3	FAM193A
FAM163A	CDK7
SEMA6A	DRC1
SORBS2	SLX4IP
CDK2AP1	EPT1
TADA1	TRIB2
IL1RAP	PLK2
PRKAR1B	NAPB
CCDC80	MPV17L
TMIE	HACL1
PRMT7	WDR91
DHRS4L2	HMGN5
GBP2	POLR3F
TBC1D1	PAFAH2
SLC2A1	RNF216
SEMA4F	DNAJB5
MEX3C	SCRN2
SLC29A1	FRMD4A
TMEM123	TFIP11
SPRY4	C1orf21
MAN2A1	ALDH1B1
IFNGR2	ZSWIM4
MYL9	TNFSF12
HECW2	PACSIN2
MOB4	MIF4GD
SGCE	ATHL1
SP100	HYAL1
UBE2QL1	ATXN7L1
COX19	ARRDC1
AKIRIN2	CLCC1
EPC2	SLBP
LURAP1L	FZR1
CCDC50	PIP5K1C
ING3	RABIF
MFSD10	ZC3H8
FCF1	NEDD4L
LEPROT	WRAP53
NDRG2	STK38
DDX39B	REV1
SNX16	MBIP
MTMR7	RNF185
GSTM3	MAP4K5
MXD1	RRS1
CTNS	LGALS8
GSDMD	MOB3A
TNNT1	HLF
NUDT2	CEP41
FAM46A	TAF8
NUBP2	ACVR2B
LYRM4	ANKRD32
FBXL6	WDR46
JAG1	STX1A
IPO9	DZIP3
SIGMAR1	FAM53A
ANAPC7	CASK
TOMM70A	SAP30BP
NIPA2	GAS2L1
INSR	SNX7
ARL6IP6	ABCB8
FGF14	ARHGEF1
TMCO3	METTL8
PHYHIPL	ARL17A
HDGFRP2	DNAJC25
PRKAB1	RSPH10B
TMUB1	SAT2
GRAMD1C	SEC61A2
ANKMY2	IST1
TMEM101	PRPF38B
SALL2	C17orf70
CRYBA2	PKN1
LGALS3	PMM2
FBXL12	CRYZ
NT5C3A	ZNF407
PMEPA1	GXYLT1
ACADSB	GRIA3
COIL	HSDL2
NUDT5	CCDC39
ZFP62	NMI
HIPK2	ZBTB2
NBEAL1	MPZL3
ZC3H12A	KIAA0895
RABGAP1L	ZNF365
NPHP1	BRMS1L
SMARCC1	BLVRB
PRIM2	DIXDC1
PPP4C	PIGS
ZCRB1	FBXO4
KIAA0040	ALDOC
LTA4H	SNX9
OSGIN1	SNRNP25
KLHL24	XYLT2
ADCK5	FARSA
CSNK1D	ID1
SNRNP48	DOT1L
TSPAN15	UIMC1
CBX8	HCFC1
MYO10	EP300
RASAL2	SERP2
POMGNT1	SERINC5
PAOX	SNAPIN
MAD1L1	LAMC1
AIG1	RELL2
UCHL3	ZNF408
A1CF	DAPK1
PARP3	DCAKD
UBE2L6	SUPT20H
ZDHHC16	LARGE
TTC1	CEP350
TSPAN2	PPIP5K1
IRF1	INO80D
CPT2	LMNB1
ACSL5	KBTBD4
NAGK	UBE2V1
SPSB3	STARD13
ACP2	RORC
ZNF330	TGDS
BRIX1	PKIA
GMPS	HDHD2
GBGT1	SMAD4
SLC38A6	MRPS30
BCAS2	USP41
PISD	SNX18
PIM3	KIFC3
MTA2	STMN1
SAV1	GPR161
ZYX	TUBGCP2
LYRM2	FAH
MMP2	C16orf54
GOSR1	KIAA1958
PIK3AP1	C4orf47
NUDT22	EHF
GABBR1	AP5Z1
PTPLA	THBS3
PAK1IP1	C1orf52
MDM4	USP11
DHX36	NOP2
IDNK	DDX23
XKR4	C5orf42
PRMT3	HERC3
PSEN1	CDKN2AIP
PPAP2A	HDAC8
PRPF3	TYW5
FARS2	MCM7
RFESD	ARMCX4
MBTPS1	TRMU
SLC39A3	SLC35A5
PSMC2	RNF213
C17orf58	PAK1
TAPBPL	DIS3L2
ZFAND1	SEMA4B
WIPI1	SERGEF
MGAT1	VPS26B
FERMT1	CCP110
ADCK3	SERTAD2
LASP1	CCDC11
ESF1	ZNF281
TRIM3	RPA3
SUN2	HEXDC
CCND3	PYROXD1
NUP43	VPS37C
EIF4EBP1	FKBP7
NOLC1	IFIH1
ZNF821	ANKFY1
MGMT	EGR2
FAM129B	TRIM7
RCC2	PFKM
RALA	ANGPTL6
FLRT2	THNSL2
ECE2	CCDC113
KIF21B	C9orf91
C14orf28	PGM1
IFI35	INO80C
DUS4L	TOP3B
SECTM1	DENND5B
DDX20	DNAAF2
RAB8B	ZNF821
UAP1L1	WDR59
SLC35A1	STK4
DR1	RNMTL1
C1S	CRY1
NIPSNAP3A	FOXA3
FNTB	PLS1
PTRF	EFEMP2
ETS2	MOV10
SERPINB1	ERC1
MYO1D	RAB2B
NPAS4	TAP1
FAF1	GLIS2
ISG15	FAM149A
INPP5K	RNF40
DCUN1D5	RPAIN
ARSB	RNGTT
SPOP	ARHGAP44
OXR1	SENP3
FKBP10	VRK2
GPR125	ALDH4A1
PTDSS1	LIN54
GEM	GAN
DDX11	PKP3
PLEKHA5	SMPD4
TBC1D4	ZNF653
ZNF496	NAPEPLD
MFGE8	METTL15
ABHD4	POLG
TBC1D31	SHQ1
CRAT	CRMP1
AIFM2	ACSL1
FKBP9	NUBP2
ANAPC10	OPHN1
ACRBP	SLC9A9
PPP1R7	GRIK5
SUV420H1	KCNN2
RILPL2	GTF2H3
COL6A3	NPC1
HSPA14	TMOD3
OAT	IFNGR1
NUDCD1	TIMMDC1
KIAA0408	COX16
PTGR1	CNPY4
CMAS	TMEM38B
GALC	KIAA1429
PAK6	GINS4
TATDN1	C19orf54
CUX1	PARP14
SSFA2	KIAA0753
TESC	STRADA
ZDHHC17	THOC6
TMEM206	DERA
GSTK1	CHAC2
ZNF770	CYB5RL
RORB	EIF2AK4
RICTOR	TCOF1
ABHD2	TCHP
METTL1	LCA5
PCDH10	METTL20
RP11-468E2.4	CLP1
ALG3	PRPF3
GNPNAT1	CMTR1
MRRF	CPSF4
CACNB1	ESAM
TRAF1	ST3GAL1
SEC22A	MBD5
HMGN5	MANSC1
INO80C	FAM81A
GEMIN2	POP4
ZFYVE20	GABPB1
MPDZ	GLA
KCTD3	ZW10
ARL4A	BRPF3
SPINT1	ATL1
CFL2	PGS1
MAP2K6	GNB4
MCM7	PLEKHA2
RNF150	BTBD3
CIB1	RCCD1
HTRA1	CREBZF
INTS9	ELL
TSC22D2	CCDC157
DCTPP1	EHD4
BCL7A	C1orf51
UNC50	RECQL5
C3orf83	FOXN2
KBTBD8	HNMT
ARHGAP17	NUP85
LZTS2	PLEC
TRIM38	LETMD1
DYRK3	ING5
C12orf43	TUBB2B
INO80B	WDR55
CADM4	IL18BP
AEN	ARRDC2
FTSJ1	B4GALT7
N4BP2L2	MBLAC2
DDAH2	RAB20
PIGX	SIDT2
AKAP10	MTMR11
TBC1D22B	PET112
IQGAP2	TMEM260
DNASE2	STK11IP
ANKS4B	POLE4
TTC9C	KLC4
MARVELD2	SORD
MOV10	CCDC130
NT5DC2	NUBPL
AP5B1	ZDHHC12
ASPH	KIF16B
TRIM27	TTLL1
FAM175A	RPGRIP1L
EYA3	MTTP
TMEM8B	TET1
DDX21	SETBP1
SWAP70	SEPHS1
NFKB1	FBXO42
PRKACB	MAP2K3
EIF2D	MYH10
CYGB	NUMBL
NANP	ZDHHC14
CD74	ANKRD62
ST14	CARM1
CTDSP1	EPHX4
POGK	ZNF226
STX6	CDC25A
SIRT1	INPP5J
RHBDD3	AP4M1
RIN2	PIGC
GTDC1	TEX10
SLC16A10	ARHGAP6
MRPL54	CNKSR1
FAM118B	FAM161A
TMEM256-PLSCR3	SERPINB9
FBXO7	TAPT1
ZNF518B	MAD2L1BP
CAPN7	RNF19A
GALNT7	RRAS2
LGALS9	APH1B
TMEM39A	CEP97
GINS2	RHOG
MT3	TMEM175
TCF3	KIAA1731
SPRY1	RBM12
TIAM1	DTWD1
FAM47E-STBD1-1	ACVR1
CHKA	ALS2
LDLRAD3	PLEKHO1
TRAPPC6A	PRKCI
LMBR1L	RNF219
TMEM72	ADAM15
NUMBL	C12orf45
LINS	UPK3A
MALT1	NKAPL
TRAF6	FAM35A
C10orf2	NCAPD3
KDM5B	BEND5
SLC16A13	DPH5
ACTR8	FYN
UBR7	DCAF4L2
ARNT2	PDP1
IFT122	TPK1
FAM81A	STAT6
LMTK2	ZADH2
SMURF2	L2HGDH
PYCR1	C9orf72
TP53I11	ZNF45
AKT1	RFC5
CLSTN3	CDC42EP3
DOHH	ERAL1
UNC93B1	B3GALT4
CIDEB	ZNF304
IFRD1	ACAP3
RFFL
MCMBP
CDK7
BRD9
SGTB
IFIT3
DHX32
MRPL19
C20orf112
DNAJC7
IKZF2
KIAA0556
ABCD3
LAMC2
SLC44A1
FGD6
HSD17B7
FAM126A
ZDHHC14
PTAR1
CCNG2
BBS7
GTF2A1
DALRD3
SRP72
TELO2
KLHL21
HYLS1
UFSP2
SCAF4
LRRFIP1
EP300
CASP7
DHDDS
PPP4R4
PSME1
CDK16
PPP2R5D
SYTL1
SLC37A1
TDG
CNPY4
METTL20
CBLC
RAP2C
YIF1B
PARP16
ZNF260
TLK1
SKAP2
PTCH1
G2E3
CPPED1
ANKRD16
XYLT2
CCDC61
ETFDH
TMLHE
AP1S3
KLHL42
NOC4L
PPP1CA
NCAPH2
JUP
MSL2
AHR
WBP4
RMDN1
PUS7
MAEA
HEATR3
RUVBL2
CTD-3193O13.9
MTUS1
NUP88
RBMS1
SAP30BP
DBNL
TAF1A
CEBPZ
OBFC1
HSD11B1
FBXO46
SP110
LPCAT4
NR4A1
VPS16
TIMM44
KBTBD3
CSNK1E
TCF7
MRPS34
RFC4
CEP63
ELOVL2
TRIM45
KRI1
EIF2B3
WWP2
STARD3
LRWD1
INPP5A
PCIF1
DPH6
HBS1L
GTPBP3
R3HDM4
SAT2
CCDC43
GRASP
CXorf38
F3
SLC9B2
UTP14C
CSK
ANKRD29
ACOX2
WDR18
CCDC90B
RARA
FAM173B
MIER2
RWDD3
CCDC137
ITPA
TRMT10C
CCDC93
HMGXB4
CPSF2
APIP
CTSC
KLHL20
RIMS2
GRB7
RNF139
EXOSC8
SLC12A2
DHX38
PIGQ
SPTLC2
LATS2
LARP6
RDH14
SRSF3
CEPT1
TULP3
RRAS
KIAA1551
SCYL3
CD3EAP
ACD
RNMT
CTSS
IFT80
LCN2
ABHD10
SDC3
HNRNPA3
CTTNBP2NL
CDK11A
ZNF575
SFT2D1
PUS7L
TLE1
GLTP
CD40
ZNF786
VPS37B
MSI1
VARS
AP1G2
ZNF346
MED17
LARS
TMED6
ZBTB16
MAF
UTP20
EPM2AIP1
MPHOSPH10
CCDC130
TMEM180
DERL3
MTIF3
BYSL
LRCH1
PPP1R9A
PELI1
WSCD1
CSRNP1
C19orf47
IFIH1
CCDC84
FGF1
MAPKBP1
TMEM117
HERC4
DAPK3
TIPARP
ZNF391
CPSF3L
CNIH4
QKI
TCEAL7
DCTD
XAF1
DTNA
ADO
TOP3A
ASPSCR1
KNOP1
NIP7
FOXS1
CSNK1G3
RHBDD1
RPAP1
FRG1
PVR
TMOD2
TFB1M
MTG1
CD83
TCEANC2
S100A2
ITGA3
C1R
NSMCE2
REXO4
SBF1
HPS4
SNIP1
CCNYL1
BCL3
DCPS
SRD5A3
RPF2
ZC3H10
C10orf11
FBP1
NT5C
ACTN2
KLF12
ZNF184
DGAT1
ATP7A
SOX6
NOP9
NBEAL2
MACROD1
SLC35A2
DOCK7
KIN
RARS2
TFDP2
TPCN1
FGFR1OP
PHTF2
ZNF606
CIZ1
TRIQK
SLC35C1
ME3
NEK1
TRIB3
TPP2
RSPRY1
GPRC5C
TNFSF12
COX18
APTX
NFKB2
RIPK2
GRIK2
TSPAN17
MAP4K4
C14orf79
USP41
RFX7
PWP1
SLC41A1
CYTH3
C11orf24
GRPEL2
ACOT9
ACSF3
GATC
WDSUB1
CDC16
ADAMTS5
ACADM
FHAD1
WDR43
ADM
SRBD1
FBXL20
SMAD7
SMURF1
RALB
TMEM151A
DESI2
CUTC
ENTPD5
LRRC40
TTC5
GCA
TRMT61A
ARL10
OSGIN2
NUPL2
WDR59
SNRPA
C9orf85
NEK8
POLA2
C3orf18
GAS2L1
HMGB2
PRKRIR
BPGM
RRP9
NUAK2
SYNE2
TICAM1
MINA
KIAA1432
RECK
CASR
MTAP
ARNTL
KBTBD2
GRWD1
TTC32
C11orf84
PNP
RANGAP1
ZFR2
ST3GAL1
TMEM38A
HEXB
TMEM102
ZEB1
TSGA10
CNTLN
EFCAB2
GRK6
TMED1
PARN
ANKZF1
ACBD3
PHLDB2
BRCC3
TUFT1
MTMR9
ZNF692
PHKA1
CCDC58
KLF7
PLEKHB1
ABCD1
PIGB
PIBF1
COPE
C2CD4D
SPRTN
ARHGAP21
KLF11
FEZ2
BMP1
C12orf68
PCDH9
SFMBT1
WDR81
