# Supplementary material for: A transcriptional cross species map of pancreatic islet cells
Source: Mol Metab. 2022 Sep 13;66:101595. doi: 10.1016/j.molmet.2022.101595 (PMC9526148; doi:10.1016/j.molmet.2022.101595)
Supplement: Supplementary_Table_4 — Human α- and β-cell gene sets. [file mmc4.xlsx]

## Sheet: beta cell gene sets
Supplementary Table 4A: Summary of gene sets of human beta cells
	gene set	genes	top 20 GO Biological Process 2018 terms	top 20 KEGG_2019_Human pathways
1	G1	['CCDC163P', 'SARS', 'PEA15', 'RNF181', 'INSIG2', 'AC026202.3', 'RASSF1', 'TRIM27', 'IBTK', 'NUS1', 'ZFAND2A', 'GARS', 'STK17A', 'TMEM243', 'TES', 'TCEA1', 'ESRP1', 'MTDH', 'CDC37L1', 'LURAP1L', 'RP11-111F5.4', 'RP11-262H14.4', 'GOT1', 'RRAS2', 'CDK2AP2', 'DDX10', 'TRAPPC4', 'SHMT2', 'RP11-620J15.3', 'CKAP4', 'SEL1L', 'WARS', 'SEPHS2', 'CAMTA2', 'CDC6', 'ERN1', 'WIPI1', 'RBCK1', 'CEBPB', 'TPD52L2…	['serine family amino acid metabolic process (GO:0009069)', 'peptidyl-serine autophosphorylation (GO:0036289)', 'positive regulation of fibroblast apoptotic process (GO:2000271)', 'SREBP signaling pathway (GO:0032933)', 'regulation of transcription involved in cell fate commitment (GO:0060850)', 'activation of signaling protein activity involved in unfolded protein response (GO:0006987)', 'cellul…	['Phenylalanine, tyrosine and tryptophan biosynthesis', 'Phenylalanine metabolism', 'Selenocompound metabolism', 'One carbon pool by folate', 'Arginine biosynthesis', 'Aminoacyl-tRNA biosynthesis', 'Terpenoid backbone biosynthesis', 'Glyoxylate and dicarboxylate metabolism', 'Alanine, aspartate and glutamate metabolism', 'Tyrosine metabolism', 'Glycine, serine and threonine metabolism', 'Autophag…
2	G2	['GADD45A', 'ILF2', 'TIMM17A', 'RAB1A', 'MTHFD2', 'EIF1B', 'GNL3', 'SELK', 'ARF4', 'SERP1', 'DNAJB11', 'MED10', 'RP1-313I6.12', 'SBDS', 'PNPLA8', 'DNAJB9', 'HSPA5', 'STX3', 'SLC3A2', 'DDIT3', 'BTG1', 'HSP90B1', 'VIMP', 'ARL6IP1', 'HERPUD1', 'MAP1LC3B', 'MIR22HG', 'DERL2', 'EIF1', 'TRIB3', 'CHMP4B', 'OSER1', 'CEBPG', 'PPP1R15A', 'ATF4']	['PERK-mediated unfolded protein response (GO:0036499)', 'ATF6-mediated unfolded protein response (GO:0036500)', 'regulation of translational initiation in response to stress (GO:0043558)', 'negative regulation of endoplasmic reticulum unfolded protein response (GO:1900102)', 'positive regulation of transcription from RNA polymerase II promoter in response to endoplasmic reticulum stress (GO:1990…	['Protein processing in endoplasmic reticulum', 'Ferroptosis', 'One carbon pool by folate', 'Protein export', 'Thyroid hormone synthesis', 'SNARE interactions in vesicular transport', 'Prion diseases', 'Thyroid cancer', 'Apoptosis', 'Prostate cancer', 'Cocaine addiction', 'Ribosome biogenesis in eukaryotes', 'Legionellosis', 'Endometrial cancer', 'Basal cell carcinoma', 'Estrogen signaling pathwa…
3	G3	['CEP85', 'LRRC8B', 'GCLM', 'FAM129A', 'CD55', 'DEGS1', 'CNIH4', 'PDIA6', 'PLEKHH2', 'TYW5', 'KCNE4', 'LRRFIP1', 'LMCD1', 'CRELD1', 'ANKRD28', 'CDCP1', 'MANF', 'PLOD2', 'UGDH', 'ANXA5', 'FNIP2', 'MSMO1', 'TAF9', 'HOMER1', 'LUCAT1', 'TMED9', 'SQSTM1', 'HIST1H2BC', 'HIST1H2AC', 'HIST1H2BD', 'HIST1H4H', 'HIST1H2BK', 'PCMT1', 'RALA', 'AC002456.2', 'ASNS', 'HILPDA', 'AC093673.5', 'PDIA4', 'NEFM', 'DUS…	['membrane raft organization (GO:0031579)', 'aspartate family amino acid biosynthetic process (GO:0009067)', 'positive regulation of alpha-beta T cell activation (GO:0046635)', 'negative regulation of smooth muscle cell proliferation (GO:0048662)', 'innate immune response in mucosa (GO:0002227)', 'positive regulation of organelle organization (GO:0010638)', 'negative regulation of cytoskeleton or…	['Vitamin B6 metabolism', 'Non-homologous end-joining', 'Selenocompound metabolism', 'Steroid biosynthesis', 'Ferroptosis', 'Arginine biosynthesis', 'Systemic lupus erythematosus', 'Ascorbate and aldarate metabolism', 'Nicotinate and nicotinamide metabolism', 'Protein processing in endoplasmic reticulum', 'Base excision repair', 'Pentose and glucuronate interconversions', 'Alcoholism', 'Alanine, …
4	G4	['ERRFI1', 'SYF2', 'ATF3', 'YPEL5', 'CLK1', 'RP11-708J19.1', 'MLF1', 'EIF4A2', 'SNHG8', 'SETD7', 'RP11-372K14.2', 'EPB41L4A-AS1', 'HNRNPA0', 'TAF7', 'RNF145', 'C6orf48', 'WTAP', 'CREB5', 'MUC12', 'RBM3', 'RPS4X', 'RPL10', 'EPC1', 'UBE2D1', 'CCDC59', 'RSRC2', 'POLR1D', 'RGCC', 'IRS2', 'RP11-304L19.5', 'RPL13', 'HEXIM1', 'JUND', 'POU2F2']	['negative regulation of transferase activity (GO:0051348)', 'regulation of cellular amide metabolic process (GO:0034248)', 'posttranscriptional regulation of gene expression (GO:0010608)', 'SRP-dependent cotranslational protein targeting to membrane (GO:0006614)', 'cotranslational protein targeting to membrane (GO:0006613)', 'protein targeting to ER (GO:0045047)', 'positive regulation of macromo…	['RNA polymerase', 'Vasopressin-regulated water reabsorption', 'Basal transcription factors', 'Type II diabetes mellitus', 'Ribosome', 'Cocaine addiction', 'Longevity regulating pathway', 'Parathyroid hormone synthesis, secretion and action', 'Insulin resistance', 'Legionellosis', 'Regulation of lipolysis in adipocytes', 'AMPK signaling pathway', 'Lysine degradation', 'Cytosolic DNA-sensing pathw…
5	G5	['PITHD1', 'PABPC4', 'BCL10', 'HIST2H2BE', 'KIAA0907', 'RP11-533E19.7', 'ODC1', 'LBH', 'RASGRP3', 'MXD1', 'LINC00152', 'MIR4435-1HG', 'NR4A2', 'CAPN10-AS1', 'RP11-755B10.2', 'TMEM39A', 'ANKRD37', 'CHD1', 'FEM1C', 'SEC24A', 'RBM27', 'HMGA1', 'TRA2A', 'CLDN12', 'AKAP17A', 'SAT1', 'NR0B1', 'ARMCX1', 'RP11-51J9.5', 'CCNE2', 'FBXO32', 'CKS2', 'NFIL3', 'FAM107B', 'MAP3K8', 'PCGF5', 'PHLDA2', 'WEE1', 'R…	['polyamine metabolic process (GO:0006595)', 'regulation of catabolic process (GO:0009894)', 'positive regulation of activation of Janus kinase activity (GO:0010536)', 'regulation of NK T cell activation (GO:0051133)', 'positive regulation of T-helper 17 type immune response (GO:2000318)', 'dosage compensation by inactivation of X chromosome (GO:0009048)', 'positive regulation of memory T cell di…	['B cell receptor signaling pathway', 'Arginine and proline metabolism', 'p53 signaling pathway', 'Aldosterone-regulated sodium reabsorption', 'Ferroptosis', 'Cell cycle', 'mRNA surveillance pathway', 'Small cell lung cancer', 'T cell receptor signaling pathway', 'C-type lectin receptor signaling pathway', 'Glutathione metabolism', 'Mitophagy', 'Inflammatory bowel disease (IBD)', 'Cortisol synthe…
6	G6	['SESN2', 'SNHG12', 'ZBTB8A', 'RRAGC', 'C1orf52', 'ABHD5', 'LZTFL1', 'THAP9-AS1', 'ZNF622', 'PELO', 'LYSMD3', 'SRP19', 'CPEB4', 'HIST1H2BN', 'ZNF165', 'PGM3', 'ZNF292', 'PNRC1', 'ARL4A', 'HBP1', 'THAP5', 'IFRD1', 'CALU', 'RB1CC1', 'GEM', 'POLE3', 'ZBTB43', 'SETX', 'C9orf116', 'ARL5B', 'ARID5B', 'NRBF2', 'GABARAPL1', 'CDKN1B', 'GOLT1B', 'SLC38A2', 'THAP2', 'FICD', 'SPRY2', 'KLHL28', 'MGAT2', 'MAP4…	['organelle disassembly (GO:1903008)', 'cellular response to amino acid stimulus (GO:0071230)', 'response to amino acid (GO:0043200)', 'regulation of TORC1 signaling (GO:1903432)', 'cellular response to glucose starvation (GO:0042149)', 'protein kinase B signaling (GO:0043491)', 'mitochondrion disassembly (GO:0061726)', 'cellular response to amino acid starvation (GO:0034198)', 'autophagy of mito…	['Protein export', 'Autophagy', 'Base excision repair', 'DNA replication', 'GABAergic synapse', 'mRNA surveillance pathway', 'Nucleotide excision repair', 'Amino sugar and nucleotide sugar metabolism', 'N-Glycan biosynthesis', 'Longevity regulating pathway', 'Regulation of lipolysis in adipocytes', 'Glutathione metabolism', 'FoxO signaling pathway', 'Mitophagy', 'RIG-I-like receptor signaling pat…
7	G7	['BTG2', 'ERO1LB', 'TMEM37', 'G6PC2', 'HOPX', 'EGR1', 'KCNK16', 'SLC30A8', 'C9orf16', 'GAD2', 'ABCC8', 'IAPP', 'PPP1R1A', 'DHRS2', 'FOS', 'NLRP1', 'PEMT', 'OLFM2', 'PCP4']	['positive regulation of hormone metabolic process (GO:0032352)', 'response to heparin (GO:0071503)', 'amylin receptor signaling pathway (GO:0097647)', 'calcitonin family receptor signaling pathway (GO:0097646)', 'regulation of chemokine biosynthetic process (GO:0045073)', 'positive regulation of protein kinase A signaling (GO:0010739)', 'regulation of hormone biosynthetic process (GO:0046885)', …	['Taurine and hypotaurine metabolism', 'Maturity onset diabetes of the young', 'Butanoate metabolism', 'beta-Alanine metabolism', 'Galactose metabolism', 'Alanine, aspartate and glutamate metabolism', 'Prion diseases', 'Starch and sucrose metabolism', 'Type I diabetes mellitus', 'Carbohydrate digestion and absorption', 'ABC transporters', 'Type II diabetes mellitus', 'Parathyroid hormone synthesi…
8	G8	['SAMD11', 'ID3', 'FUCA1', 'S100A11', 'ATP1B1', 'AGT', 'ID2', 'AC013275.2', 'SPC25', 'NEUROD1', 'IGFBP5', 'TUBA4A', 'TKT', 'ISL1', 'PCSK1', 'SIL1', 'CD14', 'KCNK17', 'APOBEC2', 'BMP5', 'ETV1', 'NPTX2', 'VGF', 'CTSB', 'MTUS1', 'CEBPD', 'LAPTM4B', 'PTP4A3', 'AGPAT2', 'C10orf10', 'ANXA11', 'SCD', 'CDKN1C', 'PRSS23', 'TSPAN9', 'ESYT1', 'TMBIM4-1', 'TSC22D1', 'GPX2', 'RP11-680F8.1', 'SLC43A2', 'RASD1'…	['peripheral nervous system neuron development (GO:0048935)', 'neuron fate commitment (GO:0048663)', 'nitric oxide mediated signal transduction (GO:0007263)', 'pharyngeal system development (GO:0060037)', 'regulation of insulin-like growth factor receptor signaling pathway (GO:0043567)', 'response to purine-containing compound (GO:0014074)', 'response to organophosphorus (GO:0046683)', 'negative …	['Renin-angiotensin system', 'Maturity onset diabetes of the young', 'Other glycan degradation', 'TGF-beta signaling pathway', 'Proximal tubule bicarbonate reclamation', 'Pathogenic Escherichia coli infection', 'Lysosome', 'Signaling pathways regulating pluripotency of stem cells', 'Renin secretion', 'Thyroid hormone synthesis', 'Aldosterone synthesis and secretion', 'Hippo signaling pathway', 'I…
9	G9	['TSPAN1', 'CYB5R1', 'EPHX1', 'SCG2', 'CD47', 'SST', 'LRPAP1', 'HEXB', 'C5orf15', 'SERPINB1', 'HLA-A', 'HLA-B', 'CLDN3', 'HEPACAM2', 'LAMP2', 'C1GALT1C1', 'ALDH1A1', 'CTSL', 'GSN', 'RBP4', 'CD151', 'CTSD', 'CADM1', 'CD9', 'CLN5', 'LAMP1', 'DHRS7', 'LGMN', 'SPINT1', 'SPPL2A', 'ITFG1', 'CD68', 'LGALS3BP', 'TECR', 'CLPTM1']	['antigen processing and presentation of exogenous peptide antigen via MHC class I, TAP-independent (GO:0002480)', 'positive regulation of natural killer cell mediated immunity (GO:0002717)', 'positive regulation of natural killer cell mediated cytotoxicity (GO:0045954)', 'regulation of natural killer cell mediated cytotoxicity (GO:0042269)', 'macromolecule catabolic process (GO:0009057)', 'posit…	['Lysosome', 'Antigen processing and presentation', 'Other glycan degradation', 'Allograft rejection', 'Glycosaminoglycan degradation', 'Graft-versus-host disease', 'Type I diabetes mellitus', 'Amino sugar and nucleotide sugar metabolism', 'Autoimmune thyroid disease', 'Biosynthesis of unsaturated fatty acids', 'Phagosome', 'Viral myocarditis', 'Autophagy', 'Cell adhesion molecules (CAMs)', 'Tube…
10	G10	['RGS16', 'SIX3-AS1', 'SIX3', 'EPAS1', 'EVA1A', 'STEAP3', 'KIF1A', 'IL17RB', 'LXN', 'HES1', 'APBB2', 'ID4', 'HLA-E', 'IER3', 'CDKN1A', 'STX1A', 'EIF4EBP1', 'AQP3', 'PTGR1', 'ANGPTL2', 'RP11-65J3.1', 'FADS1', 'FTH1', 'NEAT1', 'DNAJC22', 'TEX29', 'C2CD4A', 'C2CD4B', 'SLC9A3R2', 'NQO1', 'VMP1', 'GPRC5C', 'SOCS3', 'TGM2', 'KISS1R', 'FTL', 'APOL2', 'H1F0']	['synaptic vesicle endocytosis (GO:0048488)', 'synaptic vesicle recycling (GO:0036465)', 'negative regulation of neurogenesis (GO:0050768)', 'regulation of calcium ion-dependent exocytosis (GO:0017158)', 'vesicle-mediated transport in synapse (GO:0099003)', 'regulation of regulated secretory pathway (GO:1903305)', 'clathrin-dependent endocytosis (GO:0072583)', 'negative regulation of neuron diffe…	['Ubiquinone and other terpenoid-quinone biosynthesis', 'Ferroptosis', 'Mineral absorption', 'Maturity onset diabetes of the young', 'Renal cell carcinoma', 'p53 signaling pathway', 'ErbB signaling pathway', 'HIF-1 signaling pathway', 'Cellular senescence', 'Epstein-Barr virus infection', 'Insulin signaling pathway', 'Human cytomegalovirus infection', 'Breast cancer', 'Hepatitis C', 'Human papill…
11	G11	['DFFA', 'PLEKHM2', 'SLC25A34', 'IGSF21', 'NBL1', 'RNF186', 'SMPDL3B', 'GSTM3', 'FAM46C', 'TXNIP', 'S100A6', 'GLUL', 'PRG4', 'GREM2', 'SMYD3', 'MYT1L', 'KRTCAP3', 'GALNT14', 'ZFP36L2', 'EGR4', 'SCTR', 'ACVR1C', 'CRYBA2', 'THAP4', 'CACNA2D2', 'CHDH', 'FAM107A', 'FHIT', 'ROBO2', 'ST3GAL6', 'GAP43', 'LSAMP', 'ACPP', 'RBP1', 'SLC2A2', 'KCNMB2', 'ST6GAL1', 'SPON2', 'PCDH7', 'ATP8A1', 'SPP1', 'MMRN1', …	['response to granulocyte macrophage colony-stimulating factor (GO:0097012)', 'cellular response to granulocyte macrophage colony-stimulating factor stimulus (GO:0097011)', 'aromatic compound catabolic process (GO:0019439)', 'regulation of nuclear-transcribed mRNA catabolic process, deadenylation-dependent decay (GO:1900151)', "3'-UTR-mediated mRNA destabilization (GO:0061158)", 'negative regulat…	['Type II diabetes mellitus', 'Maturity onset diabetes of the young', 'Alanine, aspartate and glutamate metabolism', 'GABAergic synapse', 'Glutamatergic synapse', 'Nicotine addiction', 'Insulin secretion', 'Morphine addiction', 'Prolactin signaling pathway', 'Apelin signaling pathway', 'Cholinergic synapse', 'Circadian entrainment', 'Dopaminergic synapse', 'Fluid shear stress and atherosclerosis'…
12	G12	['PLCH2', 'OSCP1', 'JUN', 'LAPTM4A', 'QPCT', 'MORN2', 'ITM2C', 'ENTPD3', 'NSG1', 'IGFBP7', 'CPE', 'DAP', 'MRAP2', 'PERP', 'TSPAN13', 'PRDX4', 'TIMP1', 'PCSK1N', 'CLU', 'PPAPDC1B', 'FAM84B', 'ERP44', 'DFNB31', 'ZNF487', 'SLC18A2', 'INS', 'NUCB2', 'SCGB2A1', 'FKBP11', 'ITM2B', 'RN7SL1', 'CHGA', 'CKB', 'SCG5', 'MNS1', 'C16orf80', 'ACADVL', 'UBB', 'MAP2K3', 'TTR', 'CHGB', 'RFX2', 'APLP1', 'FOSB']	['negative regulation of glycoprotein biosynthetic process (GO:0010561)', 'negative regulation of biosynthetic process (GO:0009890)', 'regulation of amyloid precursor protein biosynthetic process (GO:0042984)', 'negative regulation of blood vessel diameter (GO:0097756)', 'negative regulation of protein oligomerization (GO:0032460)', 'negative regulation of fatty acid metabolic process (GO:0045922…	['Cocaine addiction', 'Type I diabetes mellitus', 'Amphetamine addiction', 'Maturity onset diabetes of the young', 'Mitophagy', 'IL-17 signaling pathway', 'GnRH signaling pathway', 'HIF-1 signaling pathway', 'Toll-like receptor signaling pathway', 'TNF signaling pathway', 'Osteoclast differentiation', 'Epstein-Barr virus infection', 'Parkinson disease', 'Non-alcoholic fatty liver disease (NAFLD)'…
13	G13	['C1orf127', 'RXRG', 'ABHD14A', 'SCD5', 'HADH', 'FAM159B', 'HSPB1', 'ASB9', 'MAGED1', 'SH3BGRL', 'NGFRAP1', 'NCALD', 'ENPP2', 'NPDC1', 'COMTD1', 'HSPA8', 'C12orf75', 'NME3', 'TPPP3', 'SMIM5', 'PCSK2', 'EDN3', 'PPDPF', 'GAMT', 'MIR7-3HG', 'C22orf42', 'PARVB', 'BTG3']	['positive regulation of cell migration by vascular endothelial growth factor signaling pathway (GO:0038089)', 'positive regulation of lamellipodium morphogenesis (GO:2000394)', 'vascular smooth muscle contraction (GO:0014829)', 'positive regulation of tumor necrosis factor biosynthetic process (GO:0042535)', 'organophosphate catabolic process (GO:0046434)', 'exocrine system development (GO:00352…	['Biosynthesis of unsaturated fatty acids', 'Fatty acid elongation', 'Butanoate metabolism', 'PPAR signaling pathway', 'Thyroid cancer', 'Glycine, serine and threonine metabolism', 'Tryptophan metabolism', 'Fatty acid degradation', 'Ether lipid metabolism', 'Valine, leucine and isoleucine degradation', 'Arginine and proline metabolism', 'Legionellosis', 'Pyrimidine metabolism', 'Lysine degradatio…
14	G14	['IFI6', 'HPCA', 'PBXIP1', 'LMNA', 'GOLT1A', 'CAPN13', 'MGAT4A', 'DAPL1', 'GCG', 'CHN1', 'HHATL', 'TAGLN3', 'PODXL2', 'PLSCR1', 'SERPINI1', 'CPLX1', 'JAKMIP1', 'LRP2BP', 'SRD5A1', 'C5orf49', 'PDLIM4', 'REEP2', 'GPX3', 'RP11-375B1.3', 'PRR7', 'RP11-423H2.3', 'HSPA1A', 'HSPA1B', 'SOD2', 'SUMF2', 'NUPR1L', 'GUSB', 'SGCE', 'PON3', 'SYPL1', 'TMEM27', 'HMGN5', 'TCEAL2', 'CPQ', 'LY6E', 'LRRC24', 'DNAJA1…	['regulation of microtubule nucleation (GO:0010968)', 'positive regulation of tumor necrosis factor-mediated signaling pathway (GO:1903265)', 'cellular response to zinc ion (GO:0071294)', 'cellular response to copper ion (GO:0071280)', 'response to copper ion (GO:0046688)', 'cellular response to cadmium ion (GO:0071276)', 'regulation of insulin secretion involved in cellular response to glucose s…	['Glycosaminoglycan degradation', 'Mineral absorption', 'Legionellosis', 'Other glycan degradation', 'Toxoplasmosis', 'Longevity regulating pathway', 'Apoptosis', 'Leishmaniasis', 'Thyroid hormone synthesis', 'Chronic myeloid leukemia', 'Antigen processing and presentation', 'Protein processing in endoplasmic reticulum', 'Lysosome', 'Influenza A', 'Insulin secretion', 'Measles', 'Th1 and Th2 cell…
16	G16	['ISG15', 'C1orf158', 'TCEA3', 'RP4-594I10.3', 'RP1-187B23.1', 'NR0B2', 'FAM46B', 'RP1-159A19.4', 'FAM76A', 'RP5-1092A3.4', 'PCSK9', 'TACSTD2', 'NEGR1', 'SLC44A5', 'NTNG1', 'RP11-782C8.2', 'RP11-782C8.5', 'RP11-435B5.5', 'CTSS', 'ANXA9', 'S100A10', 'TCHH', 'RGS4', 'ILDR2', 'QSOX1', 'RGS2', 'LAMB3', 'G0S2', 'SERTAD4-AS1', 'BATF3', 'RYR2', 'RN7SL832P', 'GREB1', 'FAM84A', 'POMC', 'RP11-458N5.1', 'AB…	['regulation of amyloid precursor protein biosynthetic process (GO:0042984)', 'regulation of hormone secretion (GO:0046883)', 'regulation of acrosome reaction (GO:0060046)', 'regulation of insulin-like growth factor receptor signaling pathway (GO:0043567)', 'positive regulation of cation transmembrane transport (GO:1904064)', 'regulation of interleukin-8 secretion (GO:2000482)', 'negative regulat…	['Maturity onset diabetes of the young', 'Cholesterol metabolism', 'Complement and coagulation cascades', 'Bladder cancer', 'Tryptophan metabolism', 'Nicotinate and nicotinamide metabolism', 'Rheumatoid arthritis', 'IL-17 signaling pathway', 'TNF signaling pathway', 'Regulation of lipolysis in adipocytes', 'PPAR signaling pathway', 'Pyrimidine metabolism', 'Steroid hormone biosynthesis', 'Protein…
17	G17	['RP11-206L10.9', 'PIK3CD', 'SERINC2', 'ZC3H12A', 'MFSD2A', 'SLC2A1', 'PHGDH', 'NOTCH2NL', 'RP11-353N4.1', 'HIST2H2AA3', 'MCL1', 'S100A2', 'EFNA1', 'CRABP2', 'LAMC2', 'NCF2', 'PTGS2', 'RP5-973M2.2', 'RP11-92G12.3', 'ELF3', 'RP11-343H5.6', 'YOD1', 'PFKFB2', 'RP11-400N13.3', 'ACTA1', 'MLK4', 'KCNK1', 'RP11-527D7.1', 'KMO', 'RSAD2', 'KCNF1', 'CDC42EP3', 'SLC3A1', 'AC023115.2', 'LRRTM1', 'ARID5A', 'V…	['aminoglycoside antibiotic metabolic process (GO:0030647)', 'doxorubicin metabolic process (GO:0044598)', 'daunorubicin metabolic process (GO:0044597)', 'progesterone metabolic process (GO:0042448)', 'positive regulation of fever generation (GO:0031622)', 'quinone metabolic process (GO:1901661)', 'cellular response to fatty acid (GO:0071398)', 'prostanoid metabolic process (GO:0006692)', 'renal …	['VEGF signaling pathway', 'Small cell lung cancer', 'NF-kappa B signaling pathway', 'TNF signaling pathway', 'Pathogenic Escherichia coli infection', 'Steroid hormone biosynthesis', 'Osteoclast differentiation', 'Insulin resistance', 'IL-17 signaling pathway', 'Prolactin signaling pathway', 'Apoptosis', 'Leishmaniasis', 'HIF-1 signaling pathway', 'Phagosome', 'Toxoplasmosis', 'Cytokine-cytokine …
18	G18	['UBXN10-AS1', 'STMN1', 'STX12', 'PTAFR', 'COL16A1', 'LCK', 'CCDC30', 'RP5-1024G6.7', 'HIAT1', 'CDC14A', 'RP5-1065J22.8', 'PIFO', 'C1orf51', 'SHE', 'C1orf192', 'HSPA6', 'C1orf110', 'DUSP10', 'KLF11', 'RHOB', 'SPDYA', 'BCYRN1', 'AC007386.2', 'PDE11A', 'GLB1L', 'ASIC4', 'NPPC', 'PER2', 'RP11-58B17.2', 'RP13-131K19.1', 'RYBP', 'MTRNR2L12', 'FILIP1L', 'RP11-6F2.5', 'KNG1', 'SOD3', 'TMEM156', 'SPINK2'…	['negative regulation of glucocorticoid receptor signaling pathway (GO:2000323)', 'regulation of glucocorticoid receptor signaling pathway (GO:2000322)', 'negative regulation of toll-like receptor 4 signaling pathway (GO:0034144)', 'proton-transporting V-type ATPase complex assembly (GO:0070070)', 'vacuolar proton-transporting V-type ATPase complex assembly (GO:0070072)', 'negative regulation of …	['Circadian rhythm', 'Arginine biosynthesis', 'Acute myeloid leukemia', 'Fanconi anemia pathway', 'Ascorbate and aldarate metabolism', 'Inflammatory mediator regulation of TRP channels', 'Adherens junction', 'Protein processing in endoplasmic reticulum', 'MAPK signaling pathway', 'ErbB signaling pathway', 'Morphine addiction', 'IL-17 signaling pathway', 'NF-kappa B signaling pathway', 'Circadian …
19	G19	['RNF223', 'AL645728.1', 'RP5-892K4.1', 'TNFRSF9', 'AGMAT', 'RP4-798A10.7', 'SH2D5', 'EPHA8', 'RP5-1057J7.6', 'RP11-70P17.1', 'RP11-84A19.2', 'RP5-1198O20.4', 'RP11-117D22.2', 'PTGER3', 'KIAA1107', 'F3', 'AMY2B', 'AKNAD1', 'SLC16A4', 'WNT2B', 'DENND2C', 'RP11-188D8.1', 'PDZK1', 'NUP210L', 'RP11-350G8.5', 'RP11-350G8.9', 'RP11-98G7.1', 'DDR2', 'RP11-466F5.10', 'F5', 'C1orf106', 'PTPN7', 'RP1-28O10…	['negative regulation of digestive system process (GO:0060457)', 'positive regulation of podosome assembly (GO:0071803)', 'forebrain regionalization (GO:0021871)', 'positive regulation of fever generation (GO:0031622)', 'response to type I interferon (GO:0034340)', 'positive regulation of extracellular matrix disassembly (GO:0090091)', 'regulation of myosin-light-chain-phosphatase activity (GO:00…	['Butanoate metabolism', 'Mineral absorption', 'Histidine metabolism', 'Collecting duct acid secretion', 'Asthma', 'Allograft rejection', 'Hematopoietic cell lineage', 'Complement and coagulation cascades', 'Glycine, serine and threonine metabolism', 'ECM-receptor interaction', 'Graft-versus-host disease', 'Staphylococcus aureus infection', 'Rheumatoid arthritis', 'Amoebiasis', 'Leishmaniasis', '…

## Sheet: alpha cell gene sets
Supplementary Table 4B: Summary of gene sets of human alpha cells
	gene set	genes	top 20 GO Biological Process 2018 terms	top 20 KEGG_2019_Human pathways
1	G1	['PEF1', 'YARS', 'GADD45A', 'SARS', 'GNAI3', 'LMNA', 'RHOB', 'MTHFD2', 'ABHD5', 'RASSF1', 'ARF4', 'CHMP2B', 'SRPRB', 'ANXA5', 'MED10', 'TARS', 'SQSTM1', 'RP1-313I6.12', 'ZNF165', 'EZR', 'COX19', 'ZFAND2A', 'CREB5', 'GARS', 'SNHG15', 'CLDN4', 'ASNS', 'IFRD1', 'LURAP1L', 'SNHG7', 'EDF1', 'TUBB4B', 'DDIT3', 'UBC', 'VIMP', 'MAP1LC3B', 'EIF1', 'PSMD12', 'EIF4A3', 'ABHD3', 'TRIB3', 'NOP56', 'EIF6', 'CE…	['regulation of translational initiation in response to stress (GO:0043558)', 'positive regulation of transcription from RNA polymerase II promoter in response to endoplasmic reticulum stress (GO:1990440)', 'PERK-mediated unfolded protein response (GO:0036499)', 'intrinsic apoptotic signaling pathway in response to endoplasmic reticulum stress (GO:0070059)', 'mRNA transcription from RNA polymeras…	['Aminoacyl-tRNA biosynthesis', 'Cocaine addiction', 'Regulation of lipolysis in adipocytes', 'Pathogenic Escherichia coli infection', 'Cortisol synthesis and secretion', 'Mitophagy', 'Apoptosis', 'Parathyroid hormone synthesis, secretion and action', 'TNF signaling pathway', 'Leukocyte transendothelial migration', 'Cholinergic synapse', 'Relaxin signaling pathway', 'Dopaminergic synapse', 'Estro…
2	G2	['RHOC', 'GNG4', 'GULP1', 'LRRFIP1', 'WDR1', 'UGDH', 'MAP1B', 'CLIC1', 'ACTB', 'ABCB1', 'MET', 'AC093673.5', 'ZYX', 'AP1S2', 'SMS', 'YWHAZ', 'TXN', 'KLF6', 'VIM', 'ARID5B', 'GLRX3', 'RRAS2', 'TUBA1C', 'PHLDA1', 'SHC4', 'ANXA2', 'TNFRSF12A', 'EIF4A1', 'H3F3B', 'ACTG1', 'MYL12A', 'PMAIP1', 'FLRT3', 'TPM4', 'ACTN4', 'VASP']	['regulation of protein depolymerization (GO:1901879)', 'negative regulation of hydrogen peroxide-induced cell death (GO:1903206)', 'platelet aggregation (GO:0070527)', 'homotypic cell-cell adhesion (GO:0034109)', 'hepaticobiliary system development (GO:0061008)', 'positive regulation of protein oligomerization (GO:0032461)', 'positive regulation of extrinsic apoptotic signaling pathway (GO:20012…	['Pathogenic Escherichia coli infection', 'Adherens junction', 'Bacterial invasion of epithelial cells', 'Leukocyte transendothelial migration', 'Focal adhesion', 'Tight junction', 'Hypertrophic cardiomyopathy (HCM)', 'Platelet activation', 'Dilated cardiomyopathy (DCM)', 'Apoptosis', 'Regulation of actin cytoskeleton', 'Hepatocellular carcinoma', 'Fluid shear stress and atherosclerosis', 'Proteo…
3	G3	['ZC3H12A', 'GBP3', 'GBP1', 'GBP2', 'GBP4', 'CMPK2', 'SLC40A1', 'CCL20', 'SP110', 'RTP4', 'HS3ST1', 'IL8', 'CXCL6', 'CXCL1', 'CXCL3', 'CXCL2', 'CXCL10', 'CXCL11', 'ARRDC3', 'ERAP2', 'IRF1', 'HLA-E', 'TAP1', 'ETV7', 'SOD2', 'DEFB4A', 'IDO1', 'LY96', 'RP11-79H23.3', 'MAP3K8', 'IFIT2', 'IFIT3', 'IFIT1', 'BATF2', 'BIRC3', 'CASP4', 'USP30-AS1', 'WARS', 'SORD', 'DUOX2', 'DUOXA2', 'GCNT3', 'ISG20', 'CX3…	['antigen processing and presentation of endogenous peptide antigen (GO:0002483)', 'positive regulation of leukocyte migration (GO:0002687)', 'regulation of leukocyte chemotaxis (GO:0002688)', 'positive regulation of neutrophil chemotaxis (GO:0090023)', 'chemokine-mediated signaling pathway (GO:0070098)', 'positive regulation of neutrophil migration (GO:1902624)', 'positive regulation of granuloc…	['TNF signaling pathway', 'IL-17 signaling pathway', 'African trypanosomiasis', 'NOD-like receptor signaling pathway', 'Legionellosis', 'Chemokine signaling pathway', 'Rheumatoid arthritis', 'NF-kappa B signaling pathway', 'Pertussis', 'Toll-like receptor signaling pathway', 'Salmonella infection', 'Viral myocarditis', 'Cytokine-cytokine receptor interaction', 'Staphylococcus aureus infection', '…
4	G4	['EPHB2', 'ID3', 'SH3BGRL3', 'SFN', 'SPOCD1', 'MARCKSL1', 'ELAVL4', 'MLLT11', 'S100A10', 'S100A11', 'S100A6', 'S100A16', 'B3GALT2', 'LAMB3', 'BATF3', 'FAM89A', 'PLD5', 'SOX11', 'ID2', 'HPCAL1', 'CRIM1', 'CALM2', 'KCNK12', 'TMSB10', 'LINC00342', 'ANKRD36C', 'C1QL2', 'TMEM163', 'ITGA6', 'ITGAV', 'ARL4C', 'MLPH', 'LMCD1', 'SH3BP5', 'LINC00973', 'NFKBIZ', 'CD47', 'TAGLN3', 'TM4SF1', 'LXN', 'SULT1B1',…	['positive regulation of metanephros development (GO:0072216)', 'spinal cord development (GO:0021510)', 'regulation of calcineurin-NFAT signaling cascade (GO:0070884)', 'negative regulation of DNA binding (GO:0043392)', 'regulation of DNA binding (GO:0051101)', 'negative regulation of neuron differentiation (GO:0045665)', 'central nervous system neuron differentiation (GO:0021953)', 'negative reg…	['TGF-beta signaling pathway', 'ECM-receptor interaction', 'Arrhythmogenic right ventricular cardiomyopathy (ARVC)', 'Small cell lung cancer', 'Amoebiasis', 'Signaling pathways regulating pluripotency of stem cells', 'Hypertrophic cardiomyopathy (HCM)', 'Dilated cardiomyopathy (DCM)', 'Adipocytokine signaling pathway', 'Hematopoietic cell lineage', 'Leishmaniasis', 'Chronic myeloid leukemia', 'Hi…
5	G5	['HES4', 'ERRFI1', 'SPSB1', 'EPHA2', 'SERINC2', 'MFSD2A', 'ELOVL1', 'LRRC8B', 'PHGDH', 'PLEKHO1', 'S100A2', 'RP11-350G8.5', 'CRABP2', 'PEA15', 'LAMC2', 'RGS2', 'CSRP1', 'ELF3', 'C1orf116', 'CD55', 'ATF3', 'TP53BP2', 'GPR137B', 'OPN3', 'ODC1', 'LPIN1', 'RHOQ', 'SPTBN1', 'AC023115.2', 'CAPG', 'LINC00152', 'ARID5A', 'RNF149', 'MAP4K4', 'IL1R2', 'FHL2', 'MIR4435-1HG', 'DHRS9', 'MLTK', 'MAP2', 'KIF1A'…	['regulation of response to biotic stimulus (GO:0002831)', 'pri-miRNA transcription from RNA polymerase II promoter (GO:0061614)', 'regulation of catabolic process (GO:0009894)', 'peptidyl-tyrosine dephosphorylation (GO:0035335)', 'positive regulation of epithelial to mesenchymal transition (GO:0010718)', 'intrinsic apoptotic signaling pathway in response to DNA damage (GO:0008630)', 'negative re…	['Pathogenic Escherichia coli infection', 'Ferroptosis', 'Glycerolipid metabolism', 'Acute myeloid leukemia', 'Basal transcription factors', 'Amoebiasis', 'Toxoplasmosis', 'TGF-beta signaling pathway', 'Transcriptional misregulation in cancer', 'Small cell lung cancer', 'Autophagy', 'Signaling pathways regulating pluripotency of stem cells', 'Apoptosis', 'Cell adhesion molecules (CAMs)', 'mTOR si…
6	G6	['HMGCL', 'CEP85', 'SNHG12', 'THRAP3', 'OSCP1', 'RRAGC', 'MYCL', 'LRRC8C', 'CHD1L', 'HIST2H2AA3', 'HIST2H2BE', 'MCL1', 'IL6R', 'EFNA1', 'SYT11', 'TOR1AIP1', 'ATP2B4', 'SPATA17', 'DUSP10', 'RNF187', 'KCNK1', 'RSAD2', 'PPP1CB', 'RASGRP3', 'PNO1', 'RND3', 'FAM171B', 'C2orf88', 'CLK1', 'KLF7', 'C2orf54', 'LINC00312', 'ANKRD28', 'NR1D2', 'GOLGA4', 'SLC9A9', 'RAP2B', 'CCNL1', 'IL12A', 'LPP', 'SMIM14', …	['regulation of actin filament depolymerization (GO:0030834)', 'progesterone metabolic process (GO:0042448)', 'cell migration involved in sprouting angiogenesis (GO:0002042)', 'positive regulation of blood vessel diameter (GO:0097755)', 'blood vessel endothelial cell migration (GO:0043534)', 'innate immune response in mucosa (GO:0002227)', 'actin filament bundle organization (GO:0061572)', 'actin…	['Ferroptosis', 'HIF-1 signaling pathway', 'Systemic lupus erythematosus', 'Alcoholism', 'VEGF signaling pathway', 'Inflammatory mediator regulation of TRP channels', 'C-type lectin receptor signaling pathway', 'MAPK signaling pathway', 'Necroptosis', 'Influenza A', 'Viral carcinogenesis', 'Axon guidance', 'Oxytocin signaling pathway', 'Hepatitis C', 'Human T-cell leukemia virus 1 infection', 'Ce…
7	G7	['VWA1', 'CAMK2N1', 'FAM46C', 'ATP1B1', 'TMEM9', 'AGT', 'FAM84A', 'EGR4', 'NR4A2', 'G6PC2', 'KLHL41', 'SERPINE2', 'ITM2C', 'CACNA2D2', 'MUC13', 'KCNMB2', 'HES1', 'QDPR', 'MOB1B', 'PPM1K', 'MGST2', 'CPE', 'IRX2', 'C5orf38', 'PLCXD3', 'SEPP1', 'RHOBTB3', 'SYNPO', 'RP11-423H2.3', 'DSP', 'SCGN', 'KCNK16', 'MLIP', 'RFX6', 'MAN1A1', 'KIAA1244', 'NUPR1L', 'MLXIPL', 'ARX', 'HMGN5', 'BRS3', 'CD99L2', 'HMG…	['potassium ion import across plasma membrane (GO:1990573)', 'regulation of cardiac muscle hypertrophy in response to stress (GO:1903242)', 'import across plasma membrane (GO:0098739)', 'membrane repolarization during cardiac muscle cell action potential (GO:0086013)', 'potassium ion transport (GO:0006813)', 'potassium ion import (GO:0010107)', 'regulation of sodium ion transmembrane transport (G…	['Maturity onset diabetes of the young', 'Proximal tubule bicarbonate reclamation', 'Biosynthesis of unsaturated fatty acids', 'Carbohydrate digestion and absorption', 'Insulin secretion', 'Aldosterone-regulated sodium reabsorption', 'ABC transporters', 'Endocrine and other factor-regulated calcium reabsorption', 'Aldosterone synthesis and secretion', 'Mineral absorption', 'Cardiac muscle contrac…
8	G8	['WNT4', 'KIAA1324', 'RGS4', 'BTG2', 'ERO1LB', 'SMYD3', 'EVA1A', 'GCG', 'FAP', 'SPC25', 'NEUROD1', 'FEV', 'CRYBA2', 'SCG2', 'GPX1', 'TM4SF4', 'HOPX', 'ISL1', 'PLK2', 'RP11-254I22.3', 'EGR1', 'DNPH1', 'CD36', 'HEPACAM2', 'RPS4X', 'NGFRAP1', 'FABP5', 'LAPTM4B', 'SLC30A8', 'ENPP2', 'ALDH1A1', 'KIF12', 'C9orf16', 'PAPSS2', 'LOXL4', 'PDE3B', 'PAX6', 'NNMT', 'HSPA8', 'NR4A1', 'PPP1R1A', 'C12orf75', 'SL…	['energy coupled proton transmembrane transport, against electrochemical gradient (GO:0015988)', 'neuron fate commitment (GO:0048663)', 'purine nucleotide catabolic process (GO:0006195)', 'purine-containing compound catabolic process (GO:0072523)', 'nitric oxide mediated signal transduction (GO:0007263)', 'nucleotide catabolic process (GO:0009166)', 'aerobic respiration (GO:0009060)', 'positive r…	['Sulfur metabolism', 'Maturity onset diabetes of the young', 'Parathyroid hormone synthesis, secretion and action', 'Regulation of lipolysis in adipocytes', 'Circadian entrainment', 'Cortisol synthesis and secretion', 'Glucagon signaling pathway', 'Amphetamine addiction', 'Renin secretion', 'Thyroid hormone synthesis', 'PPAR signaling pathway', 'Cushing syndrome', 'Insulin secretion', 'Estrogen …
10	G10	['C1orf228', 'CD53', 'S100A4', 'SH2D2A', 'FCER1G', 'NID1', 'RP11-503P10.1', 'CYP1B1', 'IL1B', 'CXCR4', 'KYNU', 'AC007038.7', 'HCLS1', 'GATA2', 'IL1RAP', 'RHOH', 'IL7R', 'LTC4S', 'AIF1', 'GPSM3', 'HLA-DRB1', 'HLA-DPA1', 'HLA-DPB1', 'PRDM1', 'GS1-124K5.3', 'PILRA', 'CFP', 'ARHGEF6', 'DLC1', 'PLAT', 'ANXA1', 'NR4A3', 'AKAP2', 'ALOX5', 'SRGN', 'C10orf54', 'RGS10', 'SPI1', 'FERMT3', 'ALDH3B1', 'CLEC2B…	['lipoxin biosynthetic process (GO:2001301)', 'engulfment of apoptotic cell (GO:0043652)', 'icosanoid biosynthetic process (GO:0046456)', 'lipoxygenase pathway (GO:0019372)', 'unsaturated fatty acid biosynthetic process (GO:0006636)', 'leukotriene biosynthetic process (GO:0019370)', 'leukotriene metabolic process (GO:0006691)', 'Rac protein signal transduction (GO:0016601)', 'regulation of T cell…	['Asthma', 'Graft-versus-host disease', 'Type I diabetes mellitus', 'Intestinal immune network for IgA production', 'Allograft rejection', 'Fc epsilon RI signaling pathway', 'Viral myocarditis', 'Inflammatory bowel disease (IBD)', 'Th17 cell differentiation', 'Autoimmune thyroid disease', 'Rheumatoid arthritis', 'Leishmaniasis', 'Hematopoietic cell lineage', 'Staphylococcus aureus infection', 'Th…
12	G12	['ISG15', 'NBL1', 'DIRAS3', 'VAMP5', 'STAT1', 'GAP43', 'H1FX', 'RBP1', 'SPTSSB', 'TNFSF10', 'EDIL3', 'GLRX', 'PPP2R2B', 'SPINK1', 'PSMB8', 'TAPSAR1', 'PSMB9', 'PKIB', 'C1GALT1', 'VGF', 'TMSB4X', 'XIST', 'CTSB', 'MTUS1', 'FGL1', 'CEBPD', 'ASPH', 'PTP4A3', 'GADD45G', 'GSTO1', 'HABP2', 'LDHA', 'UBE2L6', 'RARRES3', 'GSTP1', 'IL18BP', 'REXO2', 'TMEM45B', 'TPI1', 'TUBA1B', 'TUBA1A', 'EPSTI1', 'PSME1', …	['cellular response to zinc ion (GO:0071294)', 'cellular response to copper ion (GO:0071280)', 'response to purine-containing compound (GO:0014074)', 'response to organophosphorus (GO:0046683)', 'response to copper ion (GO:0046688)', 'cellular response to cadmium ion (GO:0071276)', 'cellular zinc ion homeostasis (GO:0006882)', 'zinc ion homeostasis (GO:0055069)', 'response to cadmium ion (GO:0046…	['Proteasome', 'Mineral absorption', 'Antigen processing and presentation', 'Apoptosis', 'Pathogenic Escherichia coli infection', 'Glutathione metabolism', 'Glycolysis / Gluconeogenesis', 'Prolactin signaling pathway', 'Metabolism of xenobiotics by cytochrome P450', 'Pancreatic cancer', 'Chemical carcinogenesis', 'Osteoclast differentiation', 'Gap junction', 'Fluid shear stress and atherosclerosi…
13	G13	['RAP1GAP', 'STMN1', 'USH2A', 'ESRRG', 'GALNT14', 'LRRTM4', 'CCDC74B', 'ACMSD', 'ACVR1C', 'IFIH1', 'GLS', 'UNC80', 'IGFBP5', 'FHIT', 'FAM162A', 'RP11-88H10.2', 'SST', 'MSANTD1', 'LDB2', 'ARHGAP24', 'MMRN1', 'ANK2', 'FSTL5', 'SEMA5A', 'MYO10', 'ITGA1', 'PART1', 'FAM159B', 'AC009014.3', 'LRRTM2', 'CD14', 'JAKMIP2', 'WWC1', 'KCNIP1', 'FGF18', 'DUSP1', 'HIST1H1C', 'HIST1H4C', 'KCNK17', 'CRIP3', 'TNFR…	['positive regulation of catenin import into nucleus (GO:0035413)', 'cellular monovalent inorganic anion homeostasis (GO:0030320)', 'regulation of organ growth (GO:0046620)', 'negative regulation of reproductive process (GO:2000242)', 'negative regulation of vascular smooth muscle cell proliferation (GO:1904706)', 'regulation of catenin import into nucleus (GO:0035412)', 'positive regulation of e…	['D-Glutamine and D-glutamate metabolism', 'Riboflavin metabolism', 'Taurine and hypotaurine metabolism', 'Alanine, aspartate and glutamate metabolism', 'Butanoate metabolism', 'Nicotinate and nicotinamide metabolism', 'beta-Alanine metabolism', 'GABAergic synapse', 'Glutathione metabolism', 'Dilated cardiomyopathy (DCM)', 'Arachidonic acid metabolism', 'Bile secretion', 'Thyroid hormone synthesi…
14	G14	['H6PD', 'IGSF21', 'TCEA3', 'RP4-594I10.3', 'NR0B2', 'FAM46B', 'RP11-69E11.4', 'TSPAN1', 'PODN', 'ANGPTL3', 'C1orf173', 'LPPR4', 'VAV3', 'KCND3', 'TXNIP', 'MUC1', 'PAPPA2', 'GLUL', 'PRG4', 'KCNT2', 'PHLDA3', 'PROX1', 'EPHX1', 'RP4-799P18.2', 'LINC01139', 'CHRM3', 'MYT1L', 'GRHL1', 'POMC', 'QPCT', 'EML6', 'THNSL2', 'ARHGEF4', 'HNMT', 'DPP4', 'CERS6', 'TTN', 'CCDC141', 'PARD3B', 'IGFBP2', 'CHL1', '…	['antigen processing and presentation of exogenous peptide antigen via MHC class I, TAP-independent (GO:0002480)', 'negative regulation of catecholamine secretion (GO:0033604)', 'regulation of aldosterone biosynthetic process (GO:0032347)', 'adrenal gland development (GO:0030325)', 'skeletal muscle thin filament assembly (GO:0030240)', 'negative regulation of blood vessel diameter (GO:0097756)', …	['One carbon pool by folate', 'Type I diabetes mellitus', 'Histidine metabolism', 'Allograft rejection', 'Graft-versus-host disease', 'Complement and coagulation cascades', 'Cholesterol metabolism', 'Autoimmune thyroid disease', 'Antigen processing and presentation', 'Viral myocarditis', 'ABC transporters', 'Sphingolipid metabolism', 'Bile secretion', 'Cocaine addiction', 'cAMP signaling pathway'…
