# Supplementary material for: A transcriptional cross species map of pancreatic islet cells
Source: Mol Metab. 2022 Sep 13;66:101595. doi: 10.1016/j.molmet.2022.101595 (PMC9526148; doi:10.1016/j.molmet.2022.101595)
Supplement: Supplementary_Table_5 — Differential velocity genes with high expression in human mature and immature β-cell states. [file mmc5.xlsx]

## Sheet: mature
Supplementary Table 5A Gene with high velocity expression in human mature beta cell state
Results of a differential test (Welch t-test with overestimated variance) on velocity expression comparing mature beta cell state to other beta cell states.
	names	scores
0	ABCC8	62.03
1	CACNA1A	55.93
2	LRP10	53.99
3	CAPN13	53.28
4	DPP6	42.44
5	INSIG1	41.58
6	AGPAT2	41.41
7	SEMA4B	39.51
8	RIN2	38.33
9	MGST2	36.87
10	LLGL2	36.82
11	TMEM108	36.34
12	ERO1LB	35.8
13	CHST9	35.61
14	PIN1	35.25
15	KCNK17	32.19
16	LRRTM4	31.11
17	PCDH7	30.36
18	HSPA8	29.86
19	MSI2	29.78
20	NRXN1	29.67
21	H2AFJ	28.6
22	DGKB	26.53
23	ZNF385D	26.12
24	ST6GALNAC5	25.49
25	TENM3	25.08
26	ALDOA	24.37
27	FSTL4	24.05
28	GALNT14	23.34
29	LRRTM3	23
30	LINC00261	22.76
31	ITM2B	22.41
32	GYLTL1B	21.39
33	GREM2	21.38
34	DLK1	21.29
35	PLK2	20.98
36	TNS1	20.82
37	ENPP2	20.7
38	SLC29A4	20.47
39	ATP2A3	20.27
40	GCK	19.62
41	LMNA	19.53
42	STX1A	19.3
43	ANGPTL2	19.19
44	OLFM2	18.85
45	USH1C	18.41
46	GRAMD1A	18.17
47	POLR2L	17.98
48	FBXW7	17.83
49	IMMP2L	17.3
50	TKT	17.28
51	RFX6	17.19
52	DYNLL1	16.49
53	DLG1	16.36
54	SLC30A8	16.18
55	RP1-212P9.2	15.96
56	LINGO2	15.94
57	ASAP1	15.7
58	SLC43A2	15.2
59	RP11-115D19.1	15.17
60	EPCAM	15.07
61	BAI3	14.69
62	ABLIM1	14.65
63	TTC39A	14.22
64	SETBP1	13.68
65	PLEKHM2	13.67
66	HNF4A	13.15
67	MED10	13.08
68	PPP1R1A	12.92
69	C1orf56	12.87
70	ELMO1	12.75
71	TCEA1	12.69
72	RNF168	12.6
73	RP11-417J8.6	12.29
74	RPS3A	11.84
75	PJA2	11.43
76	RCN1	11.3
77	GPR56	10.84
78	AC013275.2	10.75
79	MDFIC	10.72
80	SMAD9	10.33
81	RPS4X	10.19
82	RPS23	9.81
83	TSC22D1	9.69
84	DHRS3	9.66
85	MEIS2	9.52
86	CIRBP	9.06
87	TMEM41B	9.01
88	CALD1	8.93
89	PDE4B	8.86
90	DNAJC22	8.85
91	EFNA5	8.81
92	SEC24D	8.78
93	MLEC	8.66
94	GAD2	8.59
95	BMP5	8.42
96	CDC34	8.4
97	CD82	8.35
98	TESC	8.28
99	RHOBTB3	8
100	DPYSL3	7.91
101	CDH6	7.85
102	AC012354.6	7.38
103	RNF139	6.95
104	KLHDC8A	6.85
105	KCNK3	6.79
106	MIR7-3HG	6.7
107	C9orf16	6.64
108	DDIT3	6.58
109	UFM1	6.52
110	SIAH2	6.21
111	KCNK16	6.2
112	RPS20	6.16
113	STUB1	6.14
114	CLINT1	5.99
115	ACTG1	5.82
116	SYNE2	5.27
117	INPP5D	5.2
118	ZNF165	4.87
119	RPL30	4.63
120	TRIM27	4.58
121	MT1F	4.44
122	SNX9	4.36
123	SEPW1	4.27
124	SYT4	4.26
125	RP11-680F8.1	4.11
126	GORASP2	4.01
127	ZC3H15	3.63
128	RAE1	3.55
129	GRN	3.53
130	PHIP	3.42
131	KTN1	3.41
132	VIMP	3.32
133	NSG1	3.31
134	MX1	2.96
135	NTNG1	2.63
136	ARL8B	2.57
137	MFSD9	2.54
138	SORBS2	2.51
139	PCSK1	2.45
140	HECTD1	2.24
141	ARF4	2.1
142	PRUNE2	2.02

## Sheet: immature
Supplementary Table 5B Gene with high velocity expression in human immature beta cell state
Results of a differential test (Welch t-test with overestimated variance) on velocity expression comparing immature beta cell state to other beta cell states.
	names	scores
0	PAPSS2	34.74
1	ANXA11	28.44
2	ASXL1	20.42
3	LIMCH1	18.95
4	EXPH5	17.46
5	PAK3	17.23
6	WNT4	17.2
7	HNF4A	15.77
8	KCNJ6	14.71
9	LPP	14.18
10	ACTN1	12.53
11	EFNA5	12.41
12	C9orf16	12.23
13	NCOR2	12.11
14	LMO1	12.04
15	SETBP1	11.61
16	TCERG1L	11.58
17	CAMK2B	11.57
18	RAB15	11.06
19	LSAMP	10.51
20	GPR56	10.42
21	BMP5	9.88
22	RNF217	9.54
23	RBP1	9.52
24	SYNE2	8.9
25	DTNA	8.88
26	CXXC5	8.46
27	SORBS2	7.65
28	SAMD11	7.64
29	OLFM2	7.57
30	IGF1R	7.38
31	RAB3B	7.32
32	EPAS1	7.07
33	G6PC2	7.04
34	GYLTL1B	7.01
35	DOCK10	6.92
36	HIST1H2BC	6.85
37	CD82	6.81
38	TSHZ2	6.63
39	FLRT3	6.53
40	BACH2	6.53
41	SNRNP48	6.4
42	PLEKHM2	6.34
43	GPX2	6.24
44	ZBTB43	5.89
45	CDH6	5.83
46	RASGRP3	5.61
47	LUCAT1	5.52
48	CELF4	5.5
49	TSC22D1	5.34
50	ZFHX3	5.33
51	SEMA4B	5.29
52	MAFF	5.26
53	INHBA	5.12
54	ATP2A3	5.02
55	KLHDC8A	4.99
56	MID1	4.91
57	AC012354.6	4.88
58	SPC25	4.66
59	EDARADD	4.57
60	TESC	4.51
61	MX1	4.47
62	MIR7-3HG	4.3
63	DNAJC22	4.24
64	SLC43A2	3.78
65	SLC29A4	3.73
66	SLC30A8	3.5
67	MLPH	3.44
68	ETV1	3.43
69	PAX6	3.38
70	RP11-65J3.1	3.38
71	DZIP3	3.17
72	ARID3B	3.11
73	TCP11L2	3.07
74	HIST1H2AC	3.04
75	SCD	2.93
76	DEGS1	2.86
77	TTC39A	2.78
78	C1orf109	2.76
79	AKR1C1	2.71
80	STX1A	2.54
81	TMEM2	2.49
82	ELMO1	2.42
83	SLC7A11	2.36
84	TNS1	2.12
